# Supplementary material for: A Genetic Map for the Only Self-Fertilizing Vertebrate
Source: G3 (Bethesda). 2016 Feb 9;6(4):1095–106. doi: 10.1534/g3.115.022699 (PMC4825644; doi:10.1534/g3.115.022699)
Supplement: Supplemental Material [file supp_g3.115.022699_FileS3.zip]

Archive with 8 entries (8 files):
- MappingOutline.pdf
- linkage.class.php
- linkage.php
- map49F2_42.txt
- marker.linked
- marker.unique
- Readme.txt
- run.sh
