# Supplementary material for: A Genetic Map for the Only Self-Fertilizing Vertebrate
Source: G3 (Bethesda). 2016 Feb 9;6(4):1095–106. doi: 10.1534/g3.115.022699 (PMC4825644; doi:10.1534/g3.115.022699)
Supplement: Supplemental Material [file supp_g3.115.022699_FileS3.zip › linkage.class.php]

<?php
/*
 *	マーカークラス
 */
class Marker {
	const N = '-';	//	No data
	const H = 'h';	//	Hetero
	const A = 'a';	//	Allelic type
	const B = 'b';	//	Other allelic type

	const CHISQ_95 = 3.841;	//	qchisq(0.95, 1)

	function __construct($name, $types){
		$this->name = $name;
		$this->types = $types;
		$this->Cords = array();
		$this->redundants = array();
	}

	function __toString(){
		$names = array();
		foreach($this->redundants as $Marker) $names[] = $Marker->name;
		return sprintf("%s,%s\t%s", $this->name, join(",", $this->types), join(",", $names));
	}

	/*	同じ遺伝子型とみなしてよいかどうか	*/
	function isRedundant($Marker){
		for($t = 0 ; $t < count($Marker->types) ; $t ++){
			if(self::N == $this->types[$t]) continue;
			if(self::N == $Marker->types[$t]) continue;
			if($this->types[$t] != $Marker->types[$t]) return FALSE;
		}
		return TRUE;
	}

	/*	遺伝子型の判別が不能の数	*/
	function countNd(){
		$n = 0;
		foreach($this->types as $type) if(self::N == $type) $n ++;
		return $n;
	}

	/*	組み換え数を返す	*/
	function recombination($Marker){
		$tot = $rec = $mis = 0;
		$one = array(self::H.self::A, self::H.self::B, self::A.self::H, self::B.self::H);
		$two = array(self::A.self::B, self::B.self::A);
		for($t = 0 ; $t < count($this->types) ; $t ++){
			$type = $this->types[$t] . $Marker->types[$t];
			if(FALSE !== strpos($type, self::N)) continue;
			$tot += 2;
			if(in_array($type, $one)){
				$mis ++;
				$rec ++;
			}elseif(in_array($type, $two)){
				$mis ++;
				$rec += 2;
			}
		}
		if(0 == $tot) $dist = NULL;
		elseif(self::CHISQ_95 > $this->chisq($tot / 2, $mis, 10/16)) $dist = NULL;	//	別々の染色体にあるという仮定を否定できない
		else $dist = $rec / $tot * 100;
		return array(
			'total' => $tot,
			'rec' => $rec,
			'mis' => $mis,
			'dist' => $dist,
		);
	}

	/*	マーカーをつなぐコードを追加する	*/
	function addCord($Cord){
		$this->Cords[] = $Cord;
	}

	/*	使用済みのコードを削除する	*/
	function offCord($Cord){
		foreach($this->Cords as $Cord){
			if($this->Cords[$c]->getOther($this)){
				array_splice($this->Cords, $c, 1);
				return TRUE;
			}
		}
		return FALSE;
	}

	/*	コードを全て削除する	*/
	function clearCord(){
		if(1 < count($this->Contig->Markers)) $this->Cords = array();
	}

	/*	コードを整理する	*/
	function sortCord(){
		usort($this->Cords, array($this, 'sortByDist'));
	}

	function sortByDist($a, $b){
		if($a->dist == $b->dist) return 0;
		return $a->dist < $b->dist ? -1 : 1;
	}

	/*	このマーカーを含むコンティグを設定する	*/
	function belong($Contig){
		$this->Contig = $Contig;
		return $this;
	}

	function chisq($total, $one, $p){
		return pow(($one - $total * $p), 2) / $total / $p / (1 - $p);
	}
}

/*
 *	マーカーの集合クラス
 */
class Markers {
	function __construct(){
		$this->Markers = array();
	}

	function addMarker($name, $types, $redundants = array()){
		$Marker = new Marker($name, $types);
		if(0 < count($redundants)) $Marker->redundants = $redundants;
		array_push($this->Markers, $Marker);
		return $Marker;
	}

	function printMarkers(){
		foreach($this->Markers as $Marker){
			printf("%s\n", $Marker);
		}
		return $this;
	}

	/*	進行状況を表示する	*/
	function progress($message){
		fwrite(STDERR, $message);
		return $this;
	}

	/*	マーカーを並べ替える	*/
	function sort(){
		usort($this->Markers, array($this, 'sortByTypes'));
		return $this;
	}

	function sortByTypes($a, $b){
		if($a->countNd() == $b->countNd()){
			return $a->name < $b->name ? -1 : 1;
		}else{
			return $a->countNd() < $b->countNd() ? -1 : 1;
		}
	}

	/*	遺伝型がユニークなものに限定する	*/
	function unique(){
		$this->sort();

		$unique = array();
		foreach($this->Markers as $Test){
			foreach($unique as $Marker){
				if($Test->isRedundant($Marker)){
					$this->progress(sprintf("%s is covered by %s\n", $Test->name, $Marker->name));
					$Marker->redundants[] = $Test;
					continue 2;
				}
			}
			$unique[] = $Test;
		}
		$this->Markers = $unique;
		return $this;
	}

	/*	マーカー間をつなぐ	*/
	function connect(){
		$total = count($this->Markers);
		//	進行状況を表示するための変数
		$job_total = ($total - 1) * $total / 2;
		$job = 0;

		for($m = 0 ; $m < $total ; $m ++){
			$Marker = $this->Markers[$m];
			for($n = $m + 1 ; $n < $total ; $n ++){
				new Cord($this->Markers[$n], $Marker);
				if(++$job % 5000 == 0) $this->progress(sprintf("Connected %.0f%%\n", $job / $job_total * 100));
			}
		}

		$job = 0;
		foreach($this->Markers as $Marker){
			$Marker->sortCord();
			if(++$job % 100 == 0) $this->progress(sprintf("Sorting %.0f%%\n", $job / $total * 100));
		}
		return $this;
	}
}

/*
 *	コンティグクラス
 */
class Contig {
	function __construct($Marker = NULL){
		if(is_null($Marker)) return;	//	__set_stateでエラーになるのを防ぐ
		$this->Markers = array($Marker);
		$this->name = $Marker->name;
		$Marker->belong($this);
	}

	function __toString(){
		$buf = array();
		foreach($this->Markers as $Marker){
			$line = sprintf("%5s\t%110s", $this->name, $Marker->__toString());
			if(isset($prev)){
				for($p = 0 ; $p < strlen($line) ; $p ++){
					if(substr($line, $p, 1) != substr($prev, $p, 1)){
						$line = substr($line, 0, $p) . strtoupper(substr($line, $p, 1)) . substr($line, $p + 1);
					}
				}
			}
			$buf[] = $prev = $line;
		}
		return join("\n", $buf);
	}

	function __get($name){
		switch($name){
		case 'First':
			return $this->Markers[0];
		case 'Last':
			return $this->Markers[count($this->Markers) - 1];
		default:
			return NULL;
		}
	}

	/*	進行状況を表示する	*/
	function progress($message){
		fwrite(STDERR, $message);
	}

	/*	指定された距離内にある有効なコードを探す	*/
	function getCords($distance){
		$Cords = array();
		if(1 == count($this->Markers)){
			foreach($this->First->Cords as $Cord){
				if($Cord->dist <= $distance && $Cord->validate($this)) $Cords[] = $Cord;
			}
			switch(count($Cords)){
			case 0: case 1: case 2: break;

			default:
				if($Cords[1]->dist < $Cords[2]->dist){
					return array($Cords[0], $Cords[1]);
				}
				if($Cords[0]->dist < $Cords[1]->dist){
					return array($Cords[0]);
				}
			}
			return $Cords;

		}else{
			foreach(array($this->First, $this->Last) as $Marker){
				$buf = array();
				foreach($Marker->Cords as $Cord){
					if($Cord->dist <= $distance && $Cord->validate($this)) $buf[] = $Cord;
				}
				switch(count($buf)){
				case 0: continue;
				case 1: $Cords[] = $buf[0]; break;
				default:
					if($buf[0]->dist < $buf[1]->dist) $Cords[] = $buf[0];
					break;
				}
			}
			return $Cords;
		}
	}

	function connect($distance){
		foreach($this->getCords($distance) as $Cord){
			$this->progress(sprintf("%s\n", $Cord));
			try{
				list($Ml, $Mr) = $Cord->Markers;
				$R = $Mr->Contig;

				if(! $this->prepare($Ml, 'L') || ! $R->prepare($Mr, 'R')) throw new Exception('failed order');

				//	結合するマーカーのコードを削除する
				$Ml->clearCord();
				$Mr->clearCord();

				//	マーカーの結合
				$this->Markers = array_merge($this->Markers, $R->Markers);
				foreach($R->Markers as $Marker) $Marker->belong($this);
				$this->progress(sprintf("Joined %s and %s (dist = %.2f)\n%s\n\n", $this->name, $R->name, $Cord->dist, $this));

				//	削除するコンティグを返す
				return array_merge($this->connect($distance), array($R));

			}catch(Exception $e){
				$this->progress($e->getMessage() . "\n");
				$Cord->off();
			}
		}
		return array();
	}

	function prepare($Marker, $order){
		switch(count($this->Markers)){
		case 0: return FALSE;
		case 1:
			if($this->First->name == $Marker->name) return TRUE;
			return FALSE;

		default:
			if($this->First->name == $Marker->name){
				if('L' == $order) $this->Markers = array_reverse($this->Markers);
				return TRUE;
			}
			if($this->Last->name == $Marker->name){
				if('R' == $order) $this->Markers = array_reverse($this->Markers);
				return TRUE;
			}
			return FALSE;
		}
	}
}

/*
 *	コンティグの集合
 */
class Contigs {
	const max_distance = 15;

	function __construct($Markers){
		$this->Contigs = array();
		foreach($Markers->Markers as $Marker){
			$this->addContig(new Contig($Marker));
		}
	}
	
	function addContig($Contig){
		array_push($this->Contigs, $Contig);
		return $Contig;
	}

	function getContig($name){
		foreach($this->Contigs as $Contig) if($name == $Contig->name) return $Contig;
		return NULL;
	}

	function delContig($name){
		foreach($this->Contigs as $m => $Contig){
			if($name == $Contig->name){
				array_splice($this->Contigs, $m, 1);
				return TRUE;
			}
		}
		return FALSE;
	}

	/*	進行状況を表示する	*/
	function progress($message){
		fwrite(STDERR, $message);
	}

	function printContigs(){
		usort($this->Contigs, array($this, 'sortByCount'));
		$lg = 1;
		foreach($this->Contigs as $Contig){
			if(1 < count($Contig->Markers)){
				$Contig->name = sprintf("LG%d", $lg ++);
			}
			printf("%s\n", $Contig);
		}
	}

	function sortByCount($a, $b){
		$ac = count($a->Markers);
		$bc = count($b->Markers);
		return ($ac == $bc) ? 0 : ($ac > $bc ? -1 : 1);
	}

	/*	コンティグ同士をつなぐ	*/
	function join(){
		$n = 0;
		do{
			//	もっとも近い関係を持つコンティグを抽出
			$min_dist = self::max_distance;
			$Contigs = array();
			foreach($this->Contigs as $Contig){
				$Cords = $Contig->getCords($min_dist);
				foreach($Cords as $Cord){
					if($Cord->dist < $min_dist){
						$min_dist = $Cord->dist;
						$Contigs = array();
					}
					if($Cord->dist == $min_dist){
						$Contigs[] = $Contig;
						break;
					}
				}
			}

			//	見つかったコンティグをつなぐ
			$this->progress(sprintf("Join %d: Contigs = %d, distance = %.2f\n",
				++ $n, count($Contigs), $min_dist
			));
			foreach($Contigs as $Contig){
				$Contig = $this->getContig($Contig->name);
				if(is_null($Contig)) continue;
				$Dels = $Contig->connect($min_dist);
				if($Dels){
					$this->progress(sprintf("%s (%d markers) %d contigs were joined\n",
						$Contig->name, count($Contig->Markers), count($Dels)
					));
					foreach($Dels as $Del) $this->delContig($Del->name);
				}
			}
		}while(count($Contigs) > 0);
		return $this;
	}
}

/*
 *	マーカーをつなぐコード
 */
class Cord {
	function __construct($Marker1, $Marker2){
		foreach($Marker1->recombination($Marker2) as $key => $value){
			$this->$key = $value;
		}
		if(is_null($this->dist)) return;
		$this->Markers = array($Marker1, $Marker2);
		$Marker1->addCord($this);
		$Marker2->addCord($this);
	}

	function __toString(){
		return sprintf("Markers: %s and %s dist=%.2f", $this->Markers[0]->name, $this->Markers[1]->name, $this->dist);
	}

	/*
	 *	反対側のマーカーを返す
	 */
	function getOther($Marker){
		$flag = FALSE;
		foreach($this->Markers as $Test){
			if($Test->name == $Marker->name){
				$flag = TRUE;
			}else{
				$Other = $Test;
			}
		}
		return $flag ? $Other : NULL;
	}

	/*
	 *	有効なコードであるかどうかを調べる
	 */
	function validate($L){
		//	二つのマーカーが同じコンティグに属しているかどうか
		if($this->Markers[0]->Contig->name == $this->Markers[1]->Contig->name) return FALSE;

		//	引数のコンティグに属するマーカーを始めにもってくる
		if($L->name == $this->Markers[0]->Contig->name){
			list($Ml, $Mr) = $this->Markers;
		}elseif($L->name == $this->Markers[1]->Contig->name){
			list($Mr, $Ml) = $this->Markers;
			$this->Markers = array($Ml, $Mr);
		}else{
			return FALSE;
		}
		$R = $Mr->Contig;

		//	端にあるマーカーであること
		if(
			! in_array($Ml->name, array($L->First->name, $L->Last->name)) ||
			! in_array($Mr->name, array($R->First->name, $R->Last->name))
		){
			return FALSE;
		}
		return TRUE;
	}

	function off(){
		foreach($this->Markers as $Marker) $Marker->offCord($this);
	}
}
