# Supplementary material for: A Genetic Map for the Only Self-Fertilizing Vertebrate
Source: G3 (Bethesda). 2016 Feb 9;6(4):1095–106. doi: 10.1534/g3.115.022699 (PMC4825644; doi:10.1534/g3.115.022699)
Supplement: Supplemental Material [file supp_g3.115.022699_FileS3.zip › linkage.php]

#!/usr/bin/php
<?php
/*
 *	マーカーを関連づける
 */
require_once("linkage.class.php");

$unique = FALSE;
if(isset($argv[1]) && FALSE !== strpos($argv[1], 'uniq')){
	$unique = TRUE;
}

$fp = STDIN;

$Markers = new Markers;
while(! feof($fp)){
	$buf = trim(fgets($fp));
	if(empty($buf)) continue;
	$types = explode("\t", $buf);
	$redundants = array();
	if(2 == count($types)){
		foreach(explode(",", array_pop($types)) as $name){
			$redundants[] = new Marker($name, array());
		}
	}
	$types = explode(",", array_shift($types));
	$name = array_shift($types);
	$Marker = $Markers->addMarker($name, $types, $redundants);
}

if($unique){
	$Markers->unique()->printMarkers();
	exit;
}

$Markers->connect();
$Contigs = new Contigs($Markers);
$Contigs->join()->printContigs();
