# Supplementary material for: A Genetic Map for the Only Self-Fertilizing Vertebrate
Source: G3 (Bethesda). 2016 Feb 9;6(4):1095–106. doi: 10.1534/g3.115.022699 (PMC4825644; doi:10.1534/g3.115.022699)
Supplement: Supplemental Material [file supp_g3.115.022699_FileS3.zip › map49F2_42.txt]

Catalog ID	10_F2	16_F2	17_F2	18_F2	20_F2	37_F2	38_F2	39_F2	40_F2	41_F2	42_F2	43_F2	44_F2	46_F2	47_F2	48_F2	49_F2	50_F2	52_F2	53_F2	54_F2	55_F2	56_F2	57_F2	58_F2	59_F2	60_F2	61_F2	62_F2	63_F2	64_F2	67_F2	68_F2	69_F2	6_F2	71_F2	72_F2	73_F2	74_F2	75_F2	76_F2	78_F2	79_F2	80_F2	81_F2	85_F2	86_F2	87_F2	8_F2
2761	b	h	-	h	a	a	a	h	h	h	b	a	h	b	b	h	b	b	b	-	-	h	h	a	h	b	h	h	a	h	b	-	h	a	b	h	-	h	h	-	-	b	h	h	h	a	b	b	h
7968	-	b	h	h	h	h	b	h	b	-	h	h	h	h	-	-	b	b	a	h	b	b	-	h	h	b	h	a	h	a	h	-	h	h	h	-	h	a	h	h	h	h	h	h	h	h	h	h	h
10744	h	-	h	h	h	h	b	b	b	h	-	h	h	-	h	b	h	b	b	-	-	b	b	h	h	h	-	h	h	h	b	a	h	b	h	h	b	a	b	b	h	b	h	h	h	-	h	h	h
10790	a	b	h	-	h	a	b	h	-	-	h	-	h	h	b	h	b	b	h	h	h	b	a	b	a	h	a	h	b	a	a	h	b	h	a	a	a	-	h	h	-	a	-	h	b	b	a	b	h
11316	h	-	h	-	b	b	b	a	h	b	b	a	h	h	h	-	-	h	h	b	h	-	a	h	a	h	a	h	a	a	h	a	b	h	b	h	h	a	b	-	h	b	h	h	h	h	-	b	h
12522	h	-	b	h	h	b	-	h	h	h	-	b	h	h	b	-	h	a	h	b	a	-	b	h	h	b	b	b	b	h	-	h	a	h	a	h	h	b	h	h	b	h	b	h	b	h	h	a	-
14388	h	h	h	h	a	a	a	h	h	h	b	a	h	-	-	h	b	-	-	h	b	h	h	a	h	b	h	h	a	h	-	h	h	a	b	h	b	h	-	a	-	b	a	h	h	a	b	a	h
15241	a	-	-	h	a	b	h	h	-	a	-	h	b	b	a	a	-	h	h	h	h	h	h	b	h	b	b	h	b	h	h	h	b	a	h	h	b	h	a	-	h	a	h	b	a	a	-	b	h
16986	h	h	h	b	h	h	b	b	h	a	h	h	h	h	-	h	-	b	b	-	h	h	h	b	-	h	a	-	a	h	h	h	h	h	b	h	h	h	a	-	a	a	-	h	h	b	a	b	a
19742	a	h	-	a	h	b	h	b	h	h	a	h	h	b	b	-	-	h	a	h	h	h	h	b	h	b	h	b	h	-	h	h	h	a	a	-	h	h	-	h	h	h	a	h	b	b	b	a	-
20246	a	-	h	-	h	h	h	a	h	h	-	h	h	b	-	h	h	a	h	b	h	h	h	h	b	h	a	h	b	h	h	b	h	h	h	b	a	-	b	h	h	a	h	-	-	h	h	b	h
20336	h	h	h	a	h	b	-	-	h	-	a	a	h	a	h	a	h	h	b	a	a	b	h	-	-	b	h	a	h	h	b	h	a	a	h	b	a	h	b	h	h	-	h	-	a	a	b	a	b
28511	h	a	h	a	b	b	b	h	h	b	b	h	h	h	h	-	-	h	h	b	h	a	-	h	a	h	-	h	a	a	h	-	-	h	b	h	h	a	h	h	h	b	h	h	h	h	-	b	h
29880	h	b	h	a	-	h	-	h	h	-	h	h	-	b	h	a	a	h	a	h	h	h	h	b	h	a	-	-	b	a	h	-	a	a	h	b	h	h	a	h	h	h	h	a	h	h	h	h	b
30555	a	a	h	a	-	h	h	b	h	-	h	h	h	-	-	h	a	b	a	h	h	b	a	a	b	h	h	h	-	a	b	h	-	h	a	h	b	h	-	h	h	h	h	b	b	b	h	h	a
33785	-	-	a	h	-	b	h	h	-	a	a	h	b	-	a	a	b	h	h	h	h	h	h	b	h	b	b	h	b	h	h	h	b	a	h	h	b	h	a	a	h	a	h	b	a	-	a	-	h
36627	a	a	h	-	b	h	h	b	h	h	h	h	a	b	b	h	h	b	h	h	h	b	h	b	b	h	h	h	-	-	b	h	h	b	h	a	-	h	h	h	b	-	h	b	-	h	h	b	-
39113	a	a	h	a	b	h	-	b	b	h	-	-	a	b	b	-	h	b	h	h	h	b	h	b	b	h	h	h	a	-	-	h	h	-	h	a	a	h	a	h	b	a	h	b	a	h	h	b	a
39244	-	h	h	h	h	h	b	-	b	b	h	h	h	h	a	-	b	b	a	h	b	h	b	h	h	b	h	-	h	-	-	b	a	h	h	b	h	a	h	b	b	a	h	h	h	-	h	h	h
39286	a	h	-	a	-	-	h	h	h	b	h	h	b	-	h	h	h	h	a	-	a	a	h	a	h	a	b	h	h	h	h	a	b	-	h	a	h	-	h	h	h	h	h	h	b	b	a	a	h
43626	h	b	h	h	b	b	-	h	b	h	h	b	a	b	a	b	b	h	h	a	h	b	h	b	h	h	h	a	h	-	-	h	a	h	-	a	h	-	b	h	-	a	h	h	h	-	h	a	h
54141	a	-	a	h	a	b	h	h	a	a	a	h	b	-	-	a	b	h	h	h	h	-	-	-	h	b	b	h	b	h	h	h	b	a	h	h	b	h	-	a	h	a	h	b	a	a	a	b	h
54498	a	a	h	a	a	h	-	a	h	h	a	h	h	b	-	h	h	a	-	b	b	h	h	h	-	-	a	h	b	b	h	b	h	h	h	b	a	b	b	h	-	a	h	a	-	h	h	b	h
57794	-	h	h	a	h	a	-	h	h	h	-	a	h	h	b	-	b	b	h	h	-	b	a	h	-	h	a	h	h	-	a	h	b	a	a	a	a	b	h	h	h	a	b	h	b	b	h	h	h
57987	a	-	b	a	h	h	a	a	h	b	a	b	h	h	a	a	a	h	a	b	-	h	b	h	a	-	a	b	a	h	b	h	h	-	-	h	-	h	b	a	a	h	h	h	-	h	h	b	a
58057	h	a	h	-	b	h	b	h	h	b	b	h	-	b	h	a	a	h	b	b	h	h	a	-	a	a	a	h	a	h	a	a	b	-	b	h	h	-	h	h	h	b	b	a	h	-	-	b	h
58284	h	-	h	h	a	a	a	h	h	h	b	a	h	b	b	h	b	b	-	h	-	h	h	a	h	b	h	h	-	b	b	-	h	a	b	h	b	h	h	-	h	b	h	h	h	a	b	-	h
1369	h	b	h	a	b	a	-	h	h	h	a	a	b	h	h	h	a	h	h	a	b	-	b	b	a	b	h	a	h	h	b	b	b	-	h	h	a	h	h	-	-	b	h	-	h	h	a	h	h
4780	a	b	-	h	-	h	a	h	-	b	h	a	b	b	b	b	h	b	h	a	h	h	b	h	h	h	h	h	h	h	h	b	a	b	h	b	b	h	h	-	h	h	-	h	a	b	b	-	h
9408	h	b	b	h	h	b	h	-	b	-	a	b	h	b	b	a	h	a	h	b	a	a	b	-	h	b	-	-	b	h	a	h	a	h	a	h	h	h	h	-	b	h	h	h	b	h	h	a	b
9480	a	-	h	-	h	h	h	h	-	b	h	a	b	h	h	b	h	b	h	a	h	h	b	h	b	-	h	a	h	a	b	b	a	h	a	b	-	a	h	-	b	a	a	h	a	h	h	a	a
11455	a	h	h	a	h	b	h	b	h	h	-	h	h	b	b	a	a	h	-	h	h	h	h	-	h	b	h	b	h	h	h	h	h	a	a	h	h	h	h	h	h	h	-	h	b	-	b	-	b
15346	h	b	h	h	a	a	h	h	h	h	-	-	a	b	a	h	h	h	a	b	a	h	h	h	b	h	a	h	h	b	b	a	b	h	-	b	a	h	b	-	b	b	b	b	-	a	-	a	h
16934	a	a	a	-	h	h	h	h	h	a	a	a	h	b	h	h	b	a	a	h	h	h	h	h	-	a	h	h	b	h	a	a	h	h	-	-	-	h	h	a	h	h	h	h	h	a	b	h	-
18058	h	b	-	h	h	-	h	h	h	h	a	b	h	h	-	a	h	a	h	b	a	a	b	h	h	b	-	b	-	h	a	h	a	h	a	h	h	-	h	h	b	h	b	h	b	h	h	a	b
18633	-	a	h	h	h	h	-	h	-	h	b	h	b	h	h	h	h	h	b	h	h	b	h	b	a	h	b	h	h	-	a	a	b	h	b	h	-	h	h	h	b	b	a	a	a	h	-	a	a
19359	a	h	h	-	h	h	h	h	b	h	h	h	a	-	a	b	h	h	a	a	h	a	h	a	h	a	b	h	h	-	a	a	b	b	h	-	b	h	h	h	a	h	b	-	-	b	h	a	h
19605	h	h	a	a	h	b	h	b	a	h	h	a	h	a	h	-	h	b	b	a	a	b	h	h	-	b	h	h	h	h	h	h	-	a	b	b	a	h	b	h	h	b	-	h	-	a	-	h	b
21146	b	h	a	b	-	a	h	a	-	b	b	b	h	h	h	h	-	-	a	h	a	b	h	a	h	h	b	a	b	h	h	a	h	b	b	b	h	a	h	h	h	h	b	b	h	-	h	h	-
24789	a	b	a	h	b	h	h	-	b	b	-	a	b	b	b	b	h	b	h	-	-	h	b	-	b	h	-	h	h	h	h	b	a	b	h	b	b	h	h	h	b	h	h	h	a	b	b	a	h
28475	h	h	h	-	b	a	-	h	h	h	h	a	b	h	-	h	-	b	h	-	b	h	b	h	a	b	b	a	h	h	h	b	b	b	h	h	-	h	h	b	h	b	h	h	h	h	a	h	h
28778	a	-	h	h	h	h	h	h	h	-	a	h	h	h	h	h	h	h	b	-	h	a	h	b	a	-	h	a	h	h	a	-	h	b	a	h	a	a	h	b	h	h	h	h	a	h	a	-	b
40808	a	-	h	-	a	a	b	h	h	h	h	h	h	h	a	h	a	a	h	-	a	a	h	h	h	a	-	b	h	h	h	h	h	a	a	h	b	-	h	h	h	h	h	h	a	h	-	h	a
43596	a	b	h	a	h	h	h	a	a	b	a	b	-	h	-	a	a	h	h	h	a	a	b	h	-	h	a	h	a	h	b	h	h	a	h	h	h	h	h	h	-	b	-	h	b	h	-	b	a
43746	h	b	a	h	h	-	h	b	h	-	a	h	a	a	-	h	h	b	h	h	b	a	b	h	a	-	h	h	b	b	h	h	b	b	b	h	a	b	b	h	b	a	h	a	a	b	a	-	-
44844	h	b	-	h	h	a	a	h	a	a	h	b	h	b	b	a	b	b	b	b	b	h	b	h	-	h	h	b	h	h	a	-	h	h	a	-	-	b	h	b	a	b	b	-	a	b	h	h	h
48314	a	h	a	h	a	b	h	a	h	-	-	h	h	b	a	h	b	-	b	h	h	h	h	b	h	b	b	h	b	h	h	a	b	a	b	h	b	-	h	-	-	a	h	b	h	h	a	b	a
49407	h	h	h	b	b	h	b	b	-	h	h	-	h	h	a	h	a	b	b	-	h	-	h	b	a	h	a	h	a	h	a	-	b	h	b	-	h	h	a	b	a	a	a	h	a	b	a	b	a
53331	h	-	h	b	a	-	b	h	h	h	h	b	h	h	h	h	a	a	b	h	a	a	h	b	h	-	b	b	-	h	h	h	b	-	-	h	h	b	h	b	h	b	h	h	a	h	b	h	a
53481	a	b	a	h	h	h	h	h	b	-	h	a	b	b	-	b	h	b	h	a	h	h	b	h	b	h	h	h	h	h	h	b	a	b	h	b	b	h	h	b	b	a	-	-	a	b	h	-	-
54031	a	h	h	-	h	h	b	h	-	h	a	a	h	a	b	h	-	h	a	a	h	h	a	-	-	a	-	b	h	h	a	h	b	b	a	a	h	h	h	h	h	h	h	b	b	b	h	h	a
54650	h	-	h	b	a	h	b	b	b	-	h	a	-	h	a	h	-	b	h	a	b	b	h	b	b	b	-	a	h	b	a	h	b	b	h	b	-	b	h	b	a	h	b	h	h	b	h	h	b
55202	a	h	-	a	a	h	h	h	h	-	a	h	h	h	h	h	h	h	h	h	h	-	h	a	a	-	h	h	a	a	h	-	h	a	h	h	h	a	h	h	h	h	-	a	a	h	h	h	a
55870	a	h	b	a	h	h	h	h	h	h	a	a	h	a	a	h	b	h	-	h	-	b	b	-	h	h	h	b	h	h	a	a	a	h	-	-	b	a	h	a	a	a	h	h	h	a	a	-	h
3176	a	-	h	a	h	h	h	-	h	h	a	h	h	b	-	h	h	a	h	b	h	h	h	h	b	h	a	h	-	b	h	b	h	h	h	b	a	-	b	h	h	a	b	a	a	h	h	b	h
11556	a	a	h	-	h	h	b	b	-	h	a	h	h	b	h	b	h	b	-	a	a	b	b	-	h	a	h	h	h	a	b	-	h	b	a	h	h	h	b	h	a	b	h	h	h	a	h	h	h
12670	a	h	h	h	a	h	b	-	-	-	a	a	a	b	h	h	h	h	b	a	h	b	h	a	h	h	-	h	b	a	b	a	h	h	a	a	-	a	h	h	a	b	h	b	h	a	h	h	h
13012	a	h	b	b	b	a	a	h	b	h	a	h	h	b	-	h	h	h	h	a	h	h	b	h	b	b	h	b	b	-	h	-	h	h	a	b	h	-	b	h	b	h	-	a	h	a	h	b	a
13851	h	-	h	h	h	a	h	-	h	h	h	h	h	h	h	h	-	h	a	a	h	h	a	b	a	-	h	a	h	h	a	h	-	h	h	h	h	h	h	h	h	h	h	a	a	h	h	h	h
14218	h	a	h	a	b	h	b	h	-	b	b	h	h	b	h	a	h	h	-	b	h	h	a	-	h	a	a	h	a	h	a	h	b	h	b	-	b	h	h	-	h	b	b	a	h	a	a	b	a
15025	-	h	h	h	h	b	h	h	b	h	b	h	h	b	-	b	h	h	-	-	h	a	h	a	h	a	b	h	h	h	h	a	b	b	h	-	h	b	h	h	h	h	b	b	b	b	a	a	h
23802	a	h	h	-	h	b	h	b	h	h	a	h	h	b	b	a	h	h	-	h	h	h	h	b	h	b	h	b	h	h	h	h	h	-	-	h	h	h	h	h	h	h	-	h	b	b	b	h	b
24879	a	h	h	h	h	h	-	h	b	-	h	a	b	h	h	b	b	b	-	a	b	h	b	h	h	b	h	a	h	a	h	b	a	h	a	b	h	a	h	b	-	a	a	h	h	h	-	h	h
25198	a	h	b	b	b	h	a	h	b	h	a	h	h	b	a	h	h	h	h	-	h	h	b	h	b	b	a	b	b	h	h	-	h	h	a	b	h	-	b	h	b	h	-	a	h	-	h	b	a
27970	a	a	h	a	h	h	h	-	h	h	a	h	h	b	h	h	h	a	b	h	h	h	h	h	b	h	a	h	b	h	h	-	h	h	h	b	a	-	-	h	h	a	h	-	a	h	h	b	h
28266	h	h	h	h	b	h	-	h	h	a	b	h	h	b	-	h	h	a	-	h	b	h	h	h	h	h	h	h	a	h	a	b	-	h	h	-	b	h	a	h	h	b	h	h	h	a	b	b	h
28887	h	-	h	h	a	a	h	h	h	h	b	h	a	-	a	h	h	h	a	b	a	h	h	h	b	h	a	h	h	b	b	a	-	h	b	h	a	-	b	-	h	b	b	b	b	h	h	a	h
31131	a	b	a	h	h	b	-	h	h	b	a	a	b	a	h	-	h	h	b	h	h	h	h	b	a	h	h	a	h	-	-	h	h	b	h	-	a	a	b	h	b	h	a	a	a	h	h	h	h
31956	a	h	h	h	h	h	h	h	-	h	a	a	h	a	h	h	b	h	a	a	h	h	a	a	h	a	a	-	h	h	a	h	-	-	h	a	h	h	h	h	h	h	a	-	b	a	h	h	h
37836	a	a	h	a	h	h	h	b	h	h	h	h	h	b	b	h	a	b	a	h	h	-	a	a	-	h	h	h	h	a	-	h	b	h	h	-	b	h	b	h	h	h	b	b	-	b	h	h	a
38978	-	b	h	h	h	h	h	a	h	-	h	b	h	-	-	h	h	h	a	-	a	h	h	b	h	h	h	h	b	h	h	h	a	h	b	b	b	h	h	h	b	h	b	h	h	h	b	b	a
39140	h	a	h	h	a	h	b	h	h	h	h	b	h	b	h	h	a	a	b	h	b	a	h	b	h	a	b	h	b	h	h	-	b	a	h	h	h	b	h	b	h	-	h	-	a	-	b	h	-
41065	-	b	-	a	b	a	h	h	a	h	a	h	b	h	h	h	a	h	h	h	h	a	b	b	a	-	h	h	h	h	-	h	b	h	h	h	a	a	h	h	h	-	b	h	h	h	a	h	h
41314	h	b	h	a	b	a	h	h	h	h	a	-	b	h	h	h	a	h	h	a	b	-	b	b	-	h	h	-	h	h	b	b	b	h	h	h	-	h	h	h	h	b	h	h	h	h	a	h	h
41968	a	b	h	h	b	h	h	h	h	b	-	h	h	h	h	h	h	h	b	b	h	a	h	b	-	a	h	a	h	-	h	b	h	b	-	h	a	a	h	b	h	h	h	h	a	h	a	-	b
42814	h	b	h	h	h	a	a	h	a	a	h	b	h	b	b	a	b	b	-	b	b	h	-	h	a	h	h	b	h	h	a	a	h	h	a	a	h	b	-	b	a	b	-	h	h	-	h	h	h
43924	h	h	h	a	-	a	a	b	h	h	h	h	a	b	b	h	h	-	a	b	h	b	a	b	h	-	h	h	-	a	a	b	h	a	a	h	h	h	h	h	h	h	h	-	h	b	a	h	h
46119	h	h	-	h	a	a	a	-	h	h	b	a	h	b	b	h	b	b	-	h	-	h	h	-	h	b	h	h	a	h	b	h	h	a	b	h	b	h	h	h	h	b	h	h	h	a	b	h	h
47420	a	h	h	h	h	h	h	h	b	h	h	h	a	-	a	-	h	h	a	a	h	a	h	a	h	a	b	h	h	-	a	a	-	b	h	a	b	b	h	h	h	h	h	h	h	-	h	a	h
51238	b	b	a	h	a	h	b	h	h	b	h	-	b	a	a	h	h	-	h	b	h	b	a	-	-	a	h	h	h	b	a	h	h	a	a	h	h	h	b	a	h	h	a	h	h	-	a	h	h
51818	-	b	a	h	a	-	h	h	a	-	a	h	b	b	a	a	b	h	h	h	h	h	h	b	h	b	b	h	b	h	h	h	b	-	h	h	b	h	a	-	h	a	h	b	a	a	a	b	h
52484	a	h	-	a	h	a	-	h	h	h	h	a	h	h	-	h	b	b	h	h	h	b	a	b	-	h	a	h	h	a	a	h	b	h	a	a	a	h	h	h	h	a	-	h	b	b	h	h	h
52990	b	b	a	h	-	h	b	h	h	h	h	b	b	-	-	h	h	b	h	h	h	b	h	h	b	h	h	h	h	b	a	h	h	-	-	h	h	h	b	a	h	h	h	h	h	h	h	h	h
53186	h	b	a	h	h	h	h	-	h	h	a	-	a	a	a	h	h	b	h	h	-	a	b	h	a	a	h	h	h	b	h	h	b	-	-	h	a	b	b	a	b	a	h	a	h	b	a	a	a
55235	h	h	h	b	h	h	b	b	h	-	h	h	h	h	a	h	a	b	b	h	h	h	-	b	a	h	a	h	a	h	-	h	h	h	b	h	h	h	a	b	a	-	a	h	h	b	a	b	-
57609	h	b	b	h	h	h	h	h	h	b	a	h	-	h	b	h	h	h	h	h	h	-	a	h	-	a	b	a	h	-	a	b	a	b	a	h	h	h	h	h	b	b	h	b	h	-	a	a	b
57740	h	b	b	h	h	b	h	h	b	h	a	b	h	b	b	-	h	-	h	b	a	-	b	h	h	b	b	b	b	h	-	h	a	h	-	h	h	b	h	h	b	h	h	h	b	h	h	a	b
1353	a	h	h	h	h	h	b	-	b	-	a	h	h	-	h	b	h	b	b	a	a	b	b	-	h	a	h	h	h	a	b	a	h	b	a	h	h	a	b	h	a	b	h	b	h	a	h	h	h
2160	a	h	b	-	b	a	a	h	-	h	a	h	h	b	a	h	h	h	h	a	h	h	b	h	b	b	a	b	b	a	h	a	h	h	a	b	h	a	-	h	b	h	a	a	h	a	h	-	a
2367	a	a	h	a	h	h	h	b	h	-	h	h	a	b	b	h	a	-	a	h	h	h	a	h	-	h	h	h	h	a	b	h	b	h	a	h	b	-	b	h	b	h	h	b	b	b	b	h	a
2567	-	b	h	h	h	h	b	h	b	h	h	h	a	b	a	b	h	h	a	a	h	a	h	a	h	a	b	h	-	b	a	a	b	b	h	a	b	b	h	h	h	h	b	h	-	b	h	-	h
3980	-	-	a	-	h	h	b	h	h	h	b	b	a	a	h	h	h	a	a	a	h	b	h	a	h	h	h	a	b	a	a	h	a	h	b	h	h	h	h	-	b	h	a	a	b	h	h	a	h
5226	a	b	h	a	h	h	h	h	a	b	a	b	b	h	h	h	a	h	h	h	a	a	-	h	a	h	a	h	-	h	-	h	b	a	h	h	a	h	h	h	h	b	h	h	h	h	-	b	a
7035	a	a	h	b	a	a	b	h	h	h	h	h	h	h	a	h	-	a	h	b	a	a	-	h	h	a	b	b	h	h	h	h	h	a	a	h	b	b	h	-	h	h	h	h	a	h	b	-	a
7649	h	h	h	h	a	h	-	h	h	h	h	b	a	h	h	a	a	a	h	h	b	a	h	b	h	a	b	h	b	b	h	-	b	h	h	h	h	b	h	-	h	-	a	a	b	a	h	a	a
8112	a	h	h	h	h	h	b	-	b	h	-	a	h	b	h	h	h	h	b	a	h	b	b	h	h	a	h	h	h	a	b	a	h	b	a	-	h	a	h	h	a	b	h	-	h	a	h	h	h
8383	a	b	h	h	h	-	h	b	h	h	a	a	b	b	h	h	b	h	a	h	h	h	a	b	a	-	h	h	h	h	a	a	b	h	h	-	b	h	h	h	h	h	h	h	-	a	b	b	a
8911	a	b	-	h	b	b	h	b	b	h	a	b	h	b	b	a	a	a	a	b	h	a	-	h	h	b	b	b	h	h	h	h	h	h	a	h	h	b	h	h	b	h	a	h	-	h	h	a	-
11204	a	b	a	h	h	-	h	h	h	b	a	a	-	a	h	a	h	h	-	h	h	h	h	b	a	h	h	a	h	b	h	h	h	-	h	a	a	a	b	b	b	h	a	a	a	h	h	h	h
11280	h	b	b	h	b	h	h	a	h	h	-	b	b	a	b	a	h	a	h	h	a	h	b	h	-	b	h	h	b	b	a	h	a	h	-	h	h	h	h	h	h	h	b	a	b	h	h	h	-
12601	h	h	h	h	b	a	h	h	h	h	h	-	b	h	h	h	a	b	h	a	b	h	b	h	a	b	b	a	h	h	h	b	b	h	h	-	-	h	h	b	h	b	h	h	h	h	a	-	h
14443	h	b	h	h	b	h	b	-	b	h	h	h	a	h	a	b	b	a	-	-	b	a	a	a	b	-	b	h	a	b	a	a	b	h	h	a	b	b	h	h	a	h	b	h	a	b	h	a	h
14897	h	a	h	h	a	h	b	h	h	h	h	b	-	b	h	h	a	a	b	h	h	a	h	-	h	-	b	h	b	h	h	b	b	a	h	h	h	b	h	-	h	b	h	h	a	h	b	h	a
16548	a	h	h	h	h	h	h	h	-	h	h	h	a	b	a	b	h	h	a	a	h	a	h	a	h	a	b	h	h	b	a	a	-	-	h	a	-	b	h	h	h	h	b	h	a	b	h	a	h
18566	a	b	h	h	a	a	b	b	b	h	a	a	a	b	h	h	h	h	b	-	b	h	a	a	a	h	h	a	h	a	-	a	h	h	h	h	a	a	h	-	h	b	h	b	-	a	a	h	h
19368	h	-	h	a	b	h	a	h	b	b	h	-	a	b	h	a	a	h	a	h	h	h	h	b	h	a	a	b	b	a	h	a	a	a	h	b	h	h	a	h	h	h	-	a	h	h	h	h	-
20366	a	b	a	h	h	h	h	h	b	b	h	a	b	h	h	-	h	b	h	a	h	h	b	-	b	h	h	a	h	-	h	b	a	h	h	b	b	-	h	b	b	a	a	h	a	b	h	a	a
20803	-	b	h	h	b	a	b	a	b	h	h	h	a	h	a	b	b	a	a	a	b	a	a	a	b	-	b	-	a	b	a	a	b	h	h	a	b	b	-	h	a	h	b	h	a	b	h	a	h
21915	h	a	h	b	a	a	b	h	h	h	h	b	h	h	h	h	-	a	b	h	h	-	h	b	h	a	b	b	b	h	h	h	b	-	h	h	h	b	h	-	h	b	h	h	a	h	b	h	a
23316	h	h	h	h	a	a	a	h	h	-	b	a	h	b	b	h	-	b	b	h	b	h	h	-	h	b	-	b	a	h	b	h	h	a	b	h	b	h	h	a	h	b	h	h	h	a	b	h	h
24783	a	h	-	h	h	h	b	h	h	h	a	a	h	a	b	h	b	h	a	a	h	h	a	a	a	a	a	b	h	h	a	h	b	b	a	-	h	-	h	h	h	h	h	-	b	b	h	h	a
24862	h	h	h	h	a	a	a	h	h	h	-	h	a	-	b	h	b	b	h	h	b	h	h	a	h	-	h	b	a	h	b	h	b	a	b	h	b	h	b	a	h	b	h	h	-	a	h	h	h
25059	h	h	h	b	h	h	b	b	h	a	h	h	h	h	-	h	a	-	-	h	h	h	h	b	a	h	a	h	a	h	a	h	h	h	b	h	h	h	a	b	a	a	a	h	h	b	a	b	-
25260	h	h	h	h	b	a	h	-	h	h	h	a	b	h	-	h	a	b	h	a	b	h	b	-	a	b	b	a	h	-	h	b	b	b	h	h	a	h	h	h	h	b	h	h	h	h	a	h	h
26742	h	h	b	b	h	-	-	b	h	a	h	h	a	b	h	h	h	h	a	b	b	-	a	b	h	b	h	h	h	a	a	h	h	-	a	b	h	h	b	b	h	h	b	b	h	b	a	h	h
27158	a	h	h	h	a	h	b	b	b	h	a	a	-	b	h	h	h	h	b	-	h	b	b	a	h	h	h	h	b	a	-	a	h	h	a	a	h	a	h	h	a	b	h	b	h	-	h	h	h
30011	h	-	h	h	h	h	h	a	h	b	h	b	h	b	b	h	h	h	a	a	a	h	h	b	h	h	h	h	-	h	h	h	a	h	b	b	-	h	h	h	-	h	b	h	h	h	b	b	a
33334	h	b	b	b	a	h	-	-	b	h	h	a	h	h	a	h	h	-	h	a	b	b	h	b	b	b	h	a	h	-	a	h	b	b	h	b	h	b	h	b	a	h	b	h	h	b	h	h	b
36275	h	a	h	h	a	h	b	h	h	h	h	b	h	b	h	h	a	a	b	h	h	a	h	-	h	a	b	h	b	h	h	h	b	a	h	h	h	-	h	b	h	-	h	h	a	h	-	h	a
36907	-	h	b	a	h	h	h	h	h	h	-	a	h	a	a	h	b	h	h	h	h	-	b	h	h	h	h	b	h	h	a	a	a	h	h	a	b	a	h	a	-	a	h	h	h	a	a	b	h
37242	h	b	a	h	a	-	h	h	h	h	b	h	a	b	-	h	h	h	a	b	-	h	h	h	b	h	a	h	h	b	b	h	b	h	b	b	a	h	b	-	b	b	b	b	b	a	h	a	h
37571	-	h	b	b	a	h	a	b	h	a	a	h	h	-	a	h	h	h	-	b	b	b	a	b	h	b	h	h	a	b	a	h	b	-	a	b	b	h	b	b	h	h	b	b	h	b	a	h	b
38182	a	h	h	h	a	h	b	-	b	h	a	a	a	b	h	h	h	h	b	a	-	b	h	a	h	h	h	h	b	a	b	a	h	h	a	a	h	a	h	-	a	b	h	b	-	a	h	h	h
38675	-	-	h	h	h	a	a	h	a	a	h	b	h	b	b	a	b	b	b	b	-	h	b	h	h	h	h	b	h	h	a	h	h	h	a	a	h	b	h	b	a	b	b	h	a	b	-	h	h
40180	h	h	h	a	h	a	a	b	h	-	h	h	a	b	b	h	h	h	a	b	b	b	a	b	h	b	h	h	h	a	a	b	-	a	a	h	h	-	h	b	h	h	h	b	-	b	a	h	h
40957	h	b	b	b	a	h	-	b	b	h	h	a	h	h	a	h	h	-	h	a	-	b	h	b	b	b	h	-	h	b	a	h	b	b	h	b	h	b	h	b	a	h	b	h	h	b	h	h	b
41401	h	h	h	a	a	a	a	h	h	h	b	h	a	b	b	h	b	b	h	h	h	h	b	a	h	b	h	b	a	h	b	h	-	a	b	h	-	h	b	a	a	b	h	-	b	a	h	-	h
44533	a	b	a	h	h	h	h	h	h	b	a	h	h	h	h	a	h	-	b	h	h	h	h	b	a	a	h	a	a	b	h	h	h	-	-	a	a	a	h	-	h	h	h	h	a	h	a	h	b
44792	h	b	b	h	h	h	h	h	h	h	a	b	b	a	b	-	h	-	h	b	a	h	b	h	b	b	h	h	b	b	-	h	a	h	a	h	h	h	h	h	b	h	b	h	b	h	h	-	b
46299	h	h	-	h	a	a	a	h	h	h	b	a	h	b	b	h	b	b	b	h	b	h	h	a	h	b	h	h	a	h	b	h	h	a	b	h	-	h	h	h	h	b	h	h	h	a	-	-	h
46418	h	b	h	h	-	-	h	h	h	h	b	h	a	b	a	h	h	h	a	b	-	h	h	h	b	h	a	h	h	b	b	a	b	h	b	h	a	b	b	a	h	b	b	b	b	h	h	-	h
46678	h	b	h	a	b	a	h	h	h	h	a	a	b	h	h	-	a	h	h	a	b	h	b	b	a	b	h	a	h	h	b	b	b	h	h	h	a	-	-	h	h	b	h	h	-	h	a	h	h
46980	h	b	b	b	a	h	b	b	b	h	a	a	h	h	a	h	h	b	h	h	-	b	a	-	h	b	h	-	h	b	a	h	b	b	a	b	h	-	h	b	h	h	b	h	h	b	h	h	b
47672	a	h	h	h	h	h	h	-	h	h	a	-	h	h	a	h	b	h	b	h	h	b	b	b	h	b	-	b	h	h	a	a	h	h	-	a	b	a	a	a	a	a	h	h	a	a	a	b	a
50761	h	h	b	b	a	h	b	b	b	h	a	a	h	h	a	h	h	-	h	h	b	b	a	b	h	b	a	a	h	b	a	h	-	-	a	b	h	b	b	b	h	h	-	b	h	b	h	h	b
51082	a	a	h	a	h	h	h	a	h	h	a	h	h	b	-	h	h	a	-	b	h	h	h	h	b	h	a	h	b	b	h	b	h	h	h	b	a	b	b	h	h	a	b	-	a	-	h	b	h
54404	b	b	-	-	a	h	b	h	h	b	h	b	b	a	a	h	h	b	h	h	h	b	a	a	b	a	h	h	h	b	a	-	-	a	a	h	h	h	h	a	h	h	a	h	h	b	a	h	h
54801	a	h	h	h	h	h	b	h	b	-	h	a	b	h	h	b	b	b	a	a	b	h	b	h	h	-	h	a	h	a	h	b	a	h	a	b	h	a	h	-	b	a	-	h	h	h	h	h	h
57411	h	b	a	h	h	h	a	h	h	a	h	-	h	b	h	h	b	-	-	-	h	h	b	h	a	a	a	h	h	h	a	a	h	h	a	h	h	b	b	h	a	b	h	h	h	b	h	h	h
58667	h	h	h	a	h	b	b	b	h	h	-	a	h	a	h	a	a	h	b	h	a	b	h	b	b	b	b	a	h	h	b	h	h	a	a	b	-	h	b	-	h	h	a	b	a	-	b	a	h
64	a	h	h	h	a	h	b	b	b	h	a	a	a	b	h	h	h	h	b	h	b	h	h	a	-	h	h	a	b	a	h	a	h	h	-	h	a	-	h	h	h	b	h	b	h	a	h	h	h
295	h	a	h	b	a	a	b	h	h	h	h	-	h	h	h	h	a	a	b	h	h	a	h	-	h	a	b	b	b	h	h	h	b	a	h	h	h	-	h	b	h	b	h	h	a	h	b	h	a
806	a	a	h	-	h	h	h	a	h	h	a	h	h	b	b	-	h	-	h	b	h	h	h	h	b	h	a	h	b	b	h	b	h	h	h	b	a	h	b	h	h	a	h	a	a	h	h	b	h
910	h	b	h	h	b	b	b	h	b	h	h	b	h	h	-	b	b	a	h	a	h	b	h	b	h	b	a	a	h	a	b	h	h	h	h	-	h	b	h	a	b	h	h	h	h	h	h	-	a
1469	a	b	a	h	h	h	h	h	h	b	a	h	h	h	h	a	h	-	b	h	h	h	h	b	-	a	h	a	a	b	h	h	h	b	a	a	-	a	h	b	h	h	h	h	a	h	a	a	b
1551	h	b	b	h	h	b	b	b	h	h	h	b	h	h	a	h	h	a	h	a	h	b	h	-	a	-	a	a	a	a	b	b	h	h	h	h	h	h	h	-	b	h	h	h	h	h	b	h	a
1863	a	a	h	a	b	h	h	-	h	h	h	h	a	b	b	h	h	b	h	h	h	b	h	b	-	h	h	h	a	a	b	h	h	-	h	a	a	h	h	h	b	a	h	b	a	h	h	b	a
2261	h	h	h	h	b	a	h	-	h	-	h	a	b	h	h	h	a	b	h	a	b	h	b	h	a	b	b	a	h	h	h	-	b	b	h	h	a	h	h	b	h	b	h	h	h	h	a	h	h
2413	a	h	b	b	-	a	a	h	b	h	a	h	h	b	a	h	h	h	h	a	-	h	b	-	b	b	h	b	b	a	h	a	h	h	a	b	h	a	b	h	b	h	a	a	h	a	h	b	a
2880	b	h	a	b	a	h	-	h	h	b	h	b	b	h	a	h	a	b	h	b	h	-	a	a	b	a	h	h	h	b	a	h	-	h	a	h	a	h	b	a	h	h	a	h	a	h	a	h	h
3130	a	-	h	a	b	h	h	b	h	h	h	h	a	b	b	h	a	b	h	h	h	b	h	b	b	h	h	h	a	a	b	h	h	h	h	a	h	h	b	h	b	a	h	b	a	-	b	h	-
3807	h	b	h	h	h	h	h	-	h	b	a	h	h	-	h	h	h	-	b	b	h	a	h	h	a	a	h	a	h	h	a	b	h	b	a	h	h	a	h	h	h	b	h	h	h	h	a	a	b
3925	h	h	a	b	a	-	h	a	-	b	b	b	h	h	h	b	a	a	a	h	-	b	h	a	h	h	b	a	b	h	h	a	h	b	b	b	h	a	h	h	h	h	b	b	a	a	h	h	a
4131	a	h	-	h	h	a	h	h	h	h	h	a	h	h	b	h	b	b	h	h	h	b	a	h	h	h	a	h	h	a	a	h	b	a	a	a	a	b	-	h	-	a	b	h	b	b	h	h	h
4239	-	a	h	h	a	h	b	h	h	h	h	b	a	h	h	a	a	a	h	h	b	a	h	b	h	a	b	h	b	h	h	b	b	h	h	h	h	-	h	-	h	b	a	a	b	a	h	h	a
4509	a	b	a	b	b	h	a	h	-	b	h	a	b	b	b	-	h	b	h	h	h	h	h	h	h	h	h	h	h	h	h	h	a	b	h	h	b	h	h	h	h	h	h	h	-	b	b	a	h
4525	h	h	h	b	h	b	h	b	h	b	h	h	b	a	a	h	a	b	a	b	a	a	h	a	a	h	h	h	h	h	h	h	a	b	h	h	-	h	b	-	b	h	b	h	h	-	b	b	h
4764	-	h	b	b	b	h	a	b	b	h	a	h	h	b	a	h	h	h	h	h	-	h	b	h	b	b	a	b	b	h	h	-	h	h	a	b	h	a	b	h	b	h	a	a	h	a	h	b	a
5021	h	b	h	h	h	a	a	h	-	a	h	b	h	b	b	a	b	b	b	b	b	h	b	h	h	h	h	b	h	h	-	h	h	h	a	a	h	b	h	-	a	b	b	h	a	b	h	h	h
5495	h	b	a	h	h	h	a	-	h	a	h	b	h	b	h	h	b	b	b	h	h	h	b	-	a	a	a	h	h	h	a	a	h	h	a	h	h	b	-	a	h	b	h	h	h	b	h	h	h
6159	b	b	-	h	a	h	b	h	h	h	h	b	b	a	a	h	h	b	h	h	h	b	a	a	b	h	-	h	h	b	a	h	h	a	a	h	h	h	b	a	-	h	a	h	h	h	h	h	h
7105	h	b	b	h	h	b	h	h	h	h	a	b	h	h	-	a	h	-	h	b	a	a	b	h	h	b	b	b	b	h	a	h	a	h	a	h	h	-	h	h	b	h	b	h	b	h	h	a	b
7612	a	b	b	h	h	b	h	h	b	h	-	b	h	b	b	a	h	a	h	b	a	a	b	h	h	b	b	b	b	h	a	b	-	h	-	h	h	b	h	h	b	h	h	h	b	h	h	a	b
7641	a	b	b	h	h	b	h	h	-	h	a	b	-	b	b	a	h	a	a	b	a	a	b	h	h	b	b	b	b	h	a	h	a	h	a	h	h	-	h	h	b	h	h	h	b	h	h	a	b
7683	a	-	b	h	h	b	h	b	b	h	a	b	h	b	b	a	a	a	a	b	a	h	b	h	h	b	b	b	h	h	a	h	a	h	a	h	h	b	h	h	b	h	a	h	b	h	h	-	-
7714	a	h	b	a	a	h	h	h	h	b	a	h	h	h	h	h	h	h	h	h	h	b	h	-	a	h	h	h	a	a	h	-	h	-	h	h	h	a	h	h	h	h	b	a	a	h	h	h	a
7795	h	b	b	h	h	b	h	h	h	h	a	b	b	h	b	a	h	a	h	-	a	a	-	h	h	b	h	b	b	b	a	h	a	h	a	h	h	b	h	h	b	h	b	h	-	h	h	a	b
7997	h	h	h	-	b	h	a	h	b	b	h	h	a	h	h	a	h	h	-	h	h	h	h	h	h	a	a	h	b	a	h	-	a	h	a	b	h	h	a	b	h	h	a	a	b	b	h	h	b
8107	a	h	b	h	a	h	h	h	h	b	a	-	h	h	h	h	h	h	h	h	h	b	h	a	a	h	a	a	a	a	h	b	h	-	-	h	h	h	h	h	b	h	b	a	a	h	b	h	a
8179	h	b	a	h	h	h	h	b	h	h	a	h	a	a	a	h	h	b	h	h	b	-	b	-	h	a	h	h	b	b	h	h	b	b	b	h	a	b	b	-	b	a	h	a	h	b	a	a	a
8879	h	-	h	b	b	h	b	b	h	a	-	h	h	b	b	h	h	a	h	a	b	h	h	h	h	h	b	h	h	b	a	b	h	h	h	a	b	h	a	h	h	b	h	h	h	a	-	b	h
8973	h	-	a	h	h	h	h	b	h	h	a	h	a	a	a	h	h	b	h	h	b	a	b	h	a	a	h	h	-	b	h	h	b	b	b	h	a	-	b	a	b	a	h	a	a	b	a	a	a
9295	b	h	a	h	h	b	h	b	b	h	h	h	h	a	-	h	h	-	h	h	b	h	h	h	h	a	a	b	b	b	h	h	a	b	b	b	h	h	h	a	b	a	h	h	a	b	a	h	-
9573	h	b	b	b	a	h	b	b	b	h	a	a	h	h	a	h	-	b	h	h	b	b	a	b	h	b	-	a	h	b	a	h	b	b	a	b	h	b	h	b	h	h	-	h	h	b	h	h	b
9764	a	h	h	h	h	b	h	h	b	h	b	h	h	b	a	b	h	h	a	a	h	a	h	a	h	a	-	h	h	h	h	a	b	b	h	a	h	-	h	h	h	h	b	-	b	b	a	a	h
10074	a	h	h	a	h	b	h	b	h	h	-	h	h	b	-	-	h	h	a	h	h	h	h	b	h	b	h	b	h	h	h	h	h	a	a	h	h	h	h	h	h	h	a	h	b	b	b	a	b
10390	h	b	a	h	h	h	h	b	h	h	a	h	a	a	a	h	h	b	h	h	b	a	h	h	a	a	h	b	b	b	h	h	h	b	b	b	a	-	b	-	b	-	h	h	a	b	a	a	a
10633	b	h	a	h	a	h	b	h	h	-	h	b	b	a	a	h	h	b	h	h	h	-	a	a	b	h	h	h	h	b	a	h	h	a	a	h	h	h	b	a	h	h	a	h	h	h	h	-	h
10961	h	-	a	h	a	a	h	h	h	h	b	h	a	b	a	h	h	h	a	-	a	h	h	h	b	h	a	h	h	b	b	-	b	h	b	b	a	h	b	a	b	b	b	b	b	a	h	a	h
10992	h	h	h	b	h	h	h	h	a	h	h	h	h	h	h	h	h	h	h	h	a	h	h	h	-	h	-	b	b	h	h	h	h	a	b	b	h	-	b	b	a	h	h	h	a	h	a	b	b
11207	h	h	a	a	a	a	a	b	h	-	b	h	a	b	b	h	b	h	h	h	h	h	h	a	h	b	h	-	a	b	b	h	b	h	b	b	h	h	b	-	h	b	h	b	b	a	h	h	h
11975	a	h	h	a	h	b	h	b	h	h	a	h	h	b	b	a	h	h	a	h	h	h	h	-	h	-	h	b	h	h	h	h	h	a	a	h	h	h	h	h	h	h	a	h	b	b	b	a	-
12134	b	-	a	-	h	a	-	h	h	h	b	b	h	h	h	h	a	a	a	h	h	b	h	a	h	h	h	a	b	a	a	a	h	b	b	h	h	h	h	b	h	h	a	a	h	h	h	a	a
12388	-	h	h	h	b	h	a	b	b	h	h	h	h	h	h	h	h	b	a	h	b	h	h	a	b	h	a	b	h	h	b	h	a	h	b	h	h	a	h	-	-	a	b	h	a	b	a	h	h
12789	a	b	a	b	b	h	a	a	h	b	h	a	b	b	b	b	h	b	h	h	h	a	h	h	h	h	b	h	h	h	h	h	a	b	h	h	-	h	h	h	h	h	h	h	-	b	-	a	h
13008	a	b	h	h	h	h	h	h	h	b	a	h	h	h	h	h	h	h	-	b	h	a	h	b	a	a	h	a	h	h	h	h	h	-	a	h	a	a	h	-	h	h	h	h	a	h	a	a	h
13841	h	b	b	h	a	b	b	h	h	h	h	h	h	h	a	h	h	h	h	a	h	b	h	a	-	h	a	a	a	a	h	b	h	a	h	h	h	h	h	h	b	h	b	-	h	h	-	h	a
14337	a	h	h	h	h	h	-	b	b	h	-	a	h	b	h	h	h	h	b	a	h	b	b	a	h	a	h	h	h	a	b	a	h	b	a	a	h	a	h	h	a	b	h	-	h	a	h	h	h
14392	h	-	h	h	b	h	a	a	h	b	h	h	a	b	b	h	a	h	a	h	h	h	h	b	h	a	h	h	-	a	-	a	a	h	b	b	b	h	a	h	b	h	h	a	h	h	h	h	h
14414	b	a	h	h	h	h	b	b	b	h	b	a	b	h	h	h	h	h	b	h	a	h	h	b	-	h	h	h	h	b	a	a	b	h	b	h	h	h	h	h	b	h	a	h	-	b	h	a	-
15139	b	b	a	b	-	h	b	h	h	b	h	b	b	h	a	-	a	b	h	b	h	b	a	a	b	a	h	h	h	b	a	h	b	h	a	h	-	h	b	a	h	a	a	h	a	b	a	h	h
15290	h	-	a	b	h	b	a	h	h	a	a	a	h	h	h	h	h	a	a	h	a	h	h	h	a	a	b	h	b	h	-	a	h	h	h	a	h	h	h	-	h	h	h	h	h	a	b	h	a
15884	h	b	b	b	a	h	b	b	b	h	a	a	h	h	a	h	h	b	h	h	b	-	a	b	h	b	h	-	h	b	a	h	b	b	a	b	h	-	h	b	h	h	b	h	h	b	h	h	b
16426	h	h	h	-	b	h	a	b	b	-	h	h	a	h	-	a	h	h	a	h	h	h	h	h	h	a	a	h	b	a	h	a	a	h	a	b	h	h	a	b	h	h	a	a	b	b	h	h	b
16574	a	h	h	h	h	h	b	h	h	h	a	a	h	a	b	a	b	h	-	a	h	h	a	a	a	-	a	b	h	h	a	h	b	b	a	a	h	h	h	h	a	h	h	b	b	b	a	h	-
16636	a	b	h	h	a	a	b	b	b	h	-	a	a	b	h	h	h	h	b	h	b	h	a	a	-	h	h	a	h	a	h	a	h	h	h	h	a	a	h	h	h	b	h	b	h	a	-	h	h
16994	h	-	h	h	h	a	a	h	a	a	h	b	h	b	b	a	b	b	b	b	b	h	b	h	h	h	h	b	h	h	a	h	h	h	a	a	-	b	h	b	a	b	b	-	a	b	h	h	h
17172	h	b	h	b	b	h	b	b	h	a	b	-	h	b	b	h	h	a	h	a	b	h	h	h	h	h	b	h	h	b	a	b	h	h	h	a	b	h	-	h	h	-	h	h	h	a	b	b	h
17180	a	b	a	h	a	b	h	h	a	a	a	h	b	b	a	a	b	h	h	h	h	-	h	b	h	b	b	h	b	h	h	a	b	a	h	h	b	h	a	a	-	a	h	h	a	a	a	-	h
17404	h	a	h	a	-	b	b	h	h	b	b	h	h	h	h	-	a	h	h	b	h	a	a	h	a	h	a	h	a	a	h	a	b	h	b	h	h	a	h	h	h	b	h	h	h	h	a	-	h
17594	-	h	b	a	h	h	h	h	h	h	a	a	h	a	a	h	b	h	h	h	h	b	-	h	h	h	h	b	h	h	a	a	a	h	b	a	b	a	h	a	a	a	h	h	h	a	-	b	h
18124	h	h	h	a	h	b	b	b	h	h	a	a	h	a	h	a	a	h	b	h	-	b	h	b	b	b	b	a	h	h	b	h	h	a	a	-	a	h	b	-	h	h	a	b	a	a	b	a	h
18319	a	b	a	h	h	h	h	h	b	b	h	a	b	b	h	b	h	b	h	-	h	h	b	h	b	h	h	h	h	h	h	b	a	b	h	b	b	a	h	b	b	a	a	h	a	-	h	-	a
18774	h	b	h	h	h	h	a	b	h	a	h	b	h	b	-	h	b	b	-	h	h	h	b	h	a	a	a	a	h	h	a	a	h	h	a	h	h	b	b	h	h	b	-	a	h	h	b	h	h
19364	h	-	h	a	b	h	b	h	h	b	b	h	h	b	h	a	a	h	b	b	h	h	a	h	h	a	a	h	a	h	a	h	b	h	b	h	b	-	h	h	h	b	b	a	h	-	a	b	a
19372	a	b	h	h	a	a	b	-	b	b	a	a	a	b	h	h	h	h	-	h	-	h	a	a	a	h	h	a	h	a	h	a	h	h	h	h	a	a	h	h	h	b	b	b	h	h	a	h	h
19741	h	b	h	h	a	a	b	b	b	h	a	a	a	b	h	h	h	h	b	h	b	h	a	a	-	h	h	h	h	a	h	h	h	h	b	-	a	a	h	-	h	b	b	h	h	h	a	h	h
20395	a	h	a	h	a	b	h	a	a	a	a	-	h	b	a	h	b	h	b	h	h	h	h	b	h	b	h	h	h	h	-	a	b	a	b	h	b	a	a	a	a	a	h	b	a	a	a	-	a
21477	h	b	h	h	b	a	h	a	b	a	h	h	a	h	a	h	h	a	a	h	b	a	a	a	b	a	b	h	-	b	-	a	b	h	h	a	b	h	h	h	a	h	-	h	a	b	h	a	a
21611	h	b	h	h	h	h	h	h	h	b	a	h	h	h	b	h	h	h	b	b	h	a	h	h	a	a	b	-	h	h	a	b	h	b	-	h	h	a	h	h	h	b	h	b	h	h	-	a	b
24150	h	b	h	h	h	a	h	h	h	h	h	h	h	h	h	h	b	h	a	a	h	h	-	b	-	a	h	a	h	h	a	h	b	h	h	h	h	h	h	h	h	h	h	-	a	h	b	h	h
25099	h	h	a	a	-	-	a	b	h	h	b	h	a	b	b	h	b	h	h	h	h	h	h	a	h	h	h	h	h	b	b	h	b	h	b	b	h	h	b	a	b	b	h	b	b	-	h	h	h
26116	h	a	h	h	a	h	b	h	h	h	h	b	h	b	h	h	-	a	b	h	h	-	h	b	h	a	b	h	b	h	h	h	b	a	h	h	h	b	h	-	h	b	h	h	a	h	b	h	a
28111	a	h	h	h	a	h	b	b	b	-	a	a	a	b	h	h	-	h	b	a	h	b	h	a	h	h	h	h	b	a	b	a	h	h	a	a	h	a	h	h	-	b	h	b	h	a	h	h	h
28186	a	b	b	h	b	b	h	b	b	h	a	b	h	b	b	-	a	a	a	b	h	h	h	b	h	b	b	b	h	h	h	h	h	h	a	h	h	h	h	h	b	h	-	h	b	h	h	-	b
28399	-	h	b	a	h	h	h	h	h	h	a	a	h	a	a	h	b	h	h	h	h	b	-	h	h	h	h	b	h	h	a	a	a	h	-	a	b	a	h	a	a	a	h	h	h	a	a	b	h
28550	h	b	h	h	h	a	h	h	h	-	h	h	h	h	h	h	-	h	a	a	h	h	a	-	a	a	h	a	h	h	a	h	b	h	h	h	h	h	h	h	h	h	h	a	a	h	h	h	h
29094	h	b	h	a	b	h	a	h	-	b	h	h	-	b	h	a	a	h	a	h	h	h	h	b	h	a	a	b	b	a	h	a	a	a	h	b	h	h	a	-	h	h	h	a	h	h	h	h	b
29840	a	b	h	h	-	a	b	b	b	h	a	a	a	b	h	h	h	h	b	h	b	h	a	-	a	h	h	a	h	a	h	a	h	h	b	h	a	-	h	h	h	b	b	b	h	h	a	h	h
29950	a	h	h	h	a	h	b	b	b	h	a	a	a	b	h	h	-	h	b	a	-	b	h	a	h	h	h	h	b	a	b	a	h	-	a	a	h	a	h	h	a	b	h	b	h	a	h	h	h
30001	h	h	a	b	h	h	b	h	h	b	h	h	h	b	h	h	h	b	h	b	h	b	h	a	a	-	h	a	h	h	h	h	b	h	a	h	a	h	b	-	h	a	h	h	h	h	h	-	h
30591	b	b	b	b	a	h	b	-	b	-	a	a	h	b	a	h	h	b	h	h	b	b	a	b	h	b	a	a	h	b	a	h	b	b	a	b	h	-	h	b	h	h	b	h	h	b	h	h	b
30787	a	h	a	h	a	b	h	a	a	a	a	a	h	b	a	h	b	h	b	h	h	h	h	b	h	b	h	h	h	-	a	a	b	a	b	a	b	a	a	-	a	a	h	b	a	a	a	-	a
31532	a	a	a	b	h	h	h	h	h	a	a	a	h	b	h	h	b	a	a	h	h	h	h	h	-	-	h	h	b	h	a	a	h	h	b	a	b	h	h	a	h	h	h	h	h	-	b	h	a
31550	b	b	h	h	b	b	b	h	b	h	h	-	a	b	a	-	b	h	h	a	h	b	h	b	h	h	h	a	b	h	b	h	a	h	h	h	h	b	b	h	b	a	a	h	-	b	h	a	h
32280	a	b	h	h	h	a	h	b	h	h	a	-	b	h	h	h	b	h	a	a	h	h	a	b	-	a	h	a	h	h	a	a	b	h	h	a	h	h	h	h	h	h	h	a	-	h	b	b	h
32961	b	h	a	h	-	a	h	h	h	h	b	b	h	h	h	h	a	a	-	h	a	-	h	a	h	h	h	a	b	h	a	a	h	b	b	b	h	a	h	b	h	h	h	h	h	h	h	h	a
33332	h	h	h	-	h	h	h	b	h	a	h	h	h	h	a	h	a	-	b	h	h	h	h	b	a	h	a	h	h	h	h	h	h	h	h	h	a	h	h	-	a	h	a	h	h	h	a	b	h
35105	a	b	h	h	h	h	h	h	b	b	h	-	b	h	h	b	h	b	h	a	h	h	b	h	b	h	h	a	h	a	h	b	a	h	a	b	b	a	h	b	b	a	a	h	-	h	h	a	-
35692	a	a	h	a	h	h	h	b	h	h	h	h	a	b	b	h	a	b	a	h	h	-	a	b	b	h	h	h	a	a	b	h	h	h	a	a	h	h	b	h	b	a	h	-	a	b	b	h	-
36127	h	h	a	h	h	b	h	b	a	-	h	a	h	a	h	h	h	b	b	a	-	b	h	h	h	b	-	h	h	h	h	h	h	a	b	b	h	h	b	h	a	h	h	h	a	a	a	h	b
36569	a	a	b	a	a	h	h	h	b	-	h	h	b	a	b	h	a	b	h	-	-	a	h	a	h	h	a	h	h	h	b	h	b	a	h	b	b	h	b	b	h	b	h	h	b	h	h	a	b
38131	b	b	a	h	a	h	b	h	-	h	h	b	b	a	-	h	h	b	h	h	h	b	a	a	-	h	h	b	h	b	a	h	h	a	a	h	h	h	b	a	h	h	a	h	h	h	h	h	h
38145	h	b	h	h	h	h	a	b	h	h	h	b	h	b	h	h	b	b	b	h	h	h	b	h	-	a	a	a	h	h	a	a	h	h	-	h	h	b	b	a	h	b	h	a	h	h	-	h	a
38623	h	h	h	b	h	h	b	b	h	a	h	h	h	h	a	h	a	b	b	h	h	h	h	b	-	h	a	h	a	h	a	h	h	h	b	h	h	h	a	-	-	a	a	h	h	b	a	b	a
39118	h	h	h	h	a	h	b	h	h	h	h	b	a	h	h	a	a	a	h	h	b	a	h	b	h	a	b	h	b	b	h	b	b	h	h	h	h	-	h	-	h	b	a	-	b	a	h	a	a
39129	h	b	b	h	h	h	h	h	h	h	-	b	b	h	b	a	h	a	h	-	a	a	-	h	h	b	h	h	b	b	a	h	a	h	a	h	h	h	h	h	b	h	b	h	b	h	h	a	b
40271	-	h	a	b	a	h	b	h	h	-	h	b	b	h	a	h	a	b	h	b	h	b	a	a	b	a	h	h	h	b	a	h	b	h	a	h	a	h	b	-	h	h	a	h	a	h	h	h	h
40328	b	b	-	h	b	b	b	h	b	h	h	b	a	b	a	b	b	h	h	a	-	b	h	b	h	h	h	a	b	-	b	h	a	h	h	h	h	b	b	h	b	a	a	h	b	b	h	a	h
40738	a	b	a	h	h	h	h	h	h	b	a	h	h	h	h	a	h	a	b	h	h	h	h	b	-	a	h	a	a	b	h	h	h	b	a	a	a	a	h	-	h	h	-	h	a	h	a	a	b
40743	a	b	h	h	h	h	b	h	b	h	h	h	a	h	-	b	h	h	a	a	h	a	a	-	h	a	b	h	h	b	a	a	b	b	h	a	b	b	h	h	a	h	-	h	a	b	h	a	h
41306	h	b	b	-	b	h	h	a	h	h	a	b	b	a	b	a	h	a	h	-	a	h	b	h	b	b	h	h	b	b	a	h	a	h	a	h	-	h	h	h	h	h	b	a	b	h	h	h	b
41446	h	-	b	b	h	h	a	b	h	a	-	h	h	b	a	h	-	h	h	b	b	b	a	b	h	b	a	h	h	b	a	h	h	a	a	b	h	h	b	b	h	h	b	b	h	b	a	h	b
41675	b	b	a	a	a	h	b	h	h	h	h	b	b	h	-	h	h	b	h	h	h	b	a	a	b	h	h	h	h	b	a	h	h	a	a	h	-	h	b	-	h	h	a	h	h	h	h	h	h
41923	a	-	a	h	h	h	h	h	h	b	a	h	h	h	h	a	h	a	b	h	h	h	h	b	a	a	h	a	a	-	h	h	h	b	a	a	a	a	h	-	h	h	h	h	a	h	a	h	b
42622	h	b	h	h	h	a	a	h	-	a	h	b	h	b	b	a	b	b	b	b	b	h	b	h	h	h	h	b	h	h	a	h	h	h	-	a	h	b	h	-	a	b	b	h	a	b	h	h	h
42838	a	a	h	a	b	h	h	b	h	h	h	h	a	b	b	h	h	b	h	h	-	b	h	b	b	h	h	-	a	a	b	h	h	b	h	a	a	h	h	h	b	-	h	b	a	h	h	b	a
43014	h	h	h	b	h	b	h	b	h	b	h	h	b	a	h	h	a	b	-	h	a	-	h	a	a	h	h	h	h	h	a	h	a	b	h	h	h	h	b	-	b	h	b	h	h	b	b	b	h
43182	a	h	h	a	h	h	h	h	h	h	a	a	h	-	a	h	b	h	b	h	h	b	-	b	h	h	h	b	h	h	a	a	a	h	b	a	b	a	h	a	a	a	h	h	h	a	-	b	h
43403	b	b	a	a	h	h	b	h	h	h	b	b	a	a	h	h	h	a	a	a	h	b	h	h	h	h	h	h	h	a	-	h	h	h	h	h	h	h	h	b	b	h	a	a	b	-	-	a	h
44215	a	a	b	a	h	h	h	a	b	-	a	h	h	b	h	h	h	a	b	h	h	h	h	a	b	b	a	h	-	h	h	h	h	b	h	b	h	h	b	h	h	a	h	a	h	h	-	b	h
44514	h	b	h	h	h	h	h	a	h	b	h	b	h	b	b	h	h	h	a	a	a	h	h	-	h	h	h	h	b	h	h	h	a	h	-	b	b	h	h	h	b	h	b	h	-	h	b	b	a
44697	a	-	h	a	h	h	h	a	h	h	a	h	h	b	b	h	h	-	h	b	h	h	h	h	-	h	a	h	b	b	h	b	h	h	h	b	a	b	b	h	h	a	b	a	a	h	h	b	h
46029	h	h	-	-	a	b	h	b	a	a	a	a	-	a	a	h	h	h	b	a	a	b	h	h	h	b	h	a	h	h	b	h	h	a	h	b	a	h	b	h	h	b	h	b	a	a	h	h	b
46176	h	h	a	a	a	a	a	b	h	h	b	h	a	b	b	h	b	h	h	h	h	h	h	a	h	h	h	h	h	b	b	h	b	h	-	b	h	-	b	a	b	b	h	b	b	-	h	h	h
47226	h	h	h	b	h	h	b	b	h	a	h	h	h	h	a	h	a	b	b	-	h	h	h	b	a	h	a	h	-	h	-	h	h	h	b	h	a	h	h	b	a	a	a	h	h	b	a	b	a
47972	h	b	h	h	h	h	h	a	h	b	h	b	h	b	b	h	h	h	a	-	a	h	h	b	h	h	h	h	b	a	h	h	a	h	b	b	-	h	h	-	b	h	b	h	h	h	b	b	a
48082	h	a	h	b	a	a	b	h	h	h	h	-	h	h	h	h	a	a	b	h	h	a	h	-	h	a	b	b	b	h	h	h	b	a	h	h	h	b	h	b	h	b	h	h	-	h	b	h	a
49756	h	h	h	h	b	a	h	-	h	h	h	a	b	h	h	h	-	b	h	a	b	h	b	-	a	b	b	a	h	h	h	b	b	b	h	h	a	h	h	b	h	b	h	h	h	h	a	h	h
49912	a	h	h	b	-	h	a	h	b	-	h	h	h	a	h	h	h	h	a	h	h	h	h	h	b	-	a	b	h	h	b	a	a	b	h	h	a	h	h	h	h	h	b	a	a	a	a	h	h
52164	h	a	a	a	b	h	b	h	h	b	b	h	h	b	h	-	h	h	b	b	h	h	a	h	h	a	a	h	-	h	-	h	b	h	b	h	b	h	h	h	h	b	b	a	h	h	a	b	a
52478	h	b	h	a	b	h	a	h	b	b	h	h	a	b	h	a	a	h	-	h	h	h	h	b	h	a	a	b	b	a	h	-	-	a	h	b	h	h	a	b	h	h	h	a	h	h	h	h	b
53607	-	b	-	h	a	b	h	h	a	a	a	h	h	b	-	a	b	h	h	h	h	h	h	b	h	b	b	h	b	h	h	h	b	a	h	h	b	h	a	h	h	a	h	b	a	a	a	b	h
54898	h	-	h	h	a	h	b	h	h	h	h	b	h	b	h	h	a	a	b	h	h	a	h	b	h	a	b	h	b	h	h	b	b	a	h	h	h	b	h	-	h	b	h	h	a	a	b	h	-
55891	a	b	a	h	h	b	h	h	h	b	a	a	b	a	h	a	h	h	b	h	h	h	h	b	a	h	h	a	-	b	h	h	h	b	a	a	a	a	-	-	b	h	a	h	a	h	h	h	h
55926	h	h	h	h	a	h	b	h	h	h	h	b	a	h	h	a	a	a	h	h	b	a	h	b	h	a	b	h	b	b	h	-	-	h	h	h	h	b	h	-	h	b	a	a	b	a	h	a	a
56089	a	b	a	h	h	b	h	-	h	b	a	a	b	a	h	a	h	-	b	h	-	h	h	b	a	h	h	a	h	b	h	h	h	b	h	a	a	a	b	b	b	h	a	a	a	h	h	h	h
56927	h	-	a	h	a	-	a	b	h	h	b	h	a	b	h	h	b	h	h	b	h	h	h	h	h	h	a	h	h	b	b	h	b	h	b	b	h	h	b	a	b	b	h	b	b	-	h	a	h
56977	-	b	h	h	h	a	h	b	h	h	a	a	b	b	h	h	b	h	a	h	h	h	a	-	h	a	h	h	h	h	a	a	b	h	h	a	b	h	h	h	h	-	h	h	a	a	b	b	a
57097	a	b	a	h	h	b	h	h	h	-	a	a	b	a	h	a	h	h	b	h	h	h	h	b	a	h	h	a	h	b	h	h	h	b	h	-	a	a	b	-	b	h	a	a	a	h	h	h	h
58222	a	b	a	h	h	b	h	h	h	b	a	a	b	a	h	-	h	h	b	h	h	h	h	b	-	h	h	a	h	b	h	h	h	b	h	a	a	a	b	-	b	h	a	a	a	h	h	h	h
58629	h	-	b	b	a	a	b	h	h	b	h	h	h	a	h	b	h	a	h	b	a	h	a	-	b	a	a	h	h	a	h	h	h	a	a	-	b	h	b	h	h	a	b	h	a	b	b	a	a
58955	b	a	h	h	h	h	b	h	b	h	b	h	h	h	h	h	h	h	b	h	h	b	h	b	a	h	b	h	h	-	a	a	b	h	-	h	b	h	h	h	b	b	-	a	a	h	b	a	a
59145	h	a	h	h	a	h	b	h	h	h	h	b	a	h	h	-	a	a	h	h	b	a	h	b	h	a	b	h	b	h	h	-	b	h	h	h	h	b	h	-	h	b	a	a	b	a	h	h	a
59906	a	h	h	a	h	h	h	a	h	h	a	h	h	b	b	h	h	-	b	h	h	h	h	h	b	h	a	h	b	h	-	b	h	h	h	b	-	b	b	h	h	a	h	a	a	h	h	b	h
60106	a	h	h	h	h	h	b	b	b	h	a	a	h	b	h	b	h	h	b	a	h	b	b	h	h	a	h	h	h	a	-	a	h	b	a	-	h	a	h	a	a	b	h	-	h	a	h	h	h
60619	h	h	h	a	h	b	b	b	h	h	a	a	h	a	h	a	a	h	b	h	-	b	h	b	b	b	b	a	h	-	b	-	a	a	h	b	a	h	b	h	h	h	a	b	a	a	b	a	h
190	h	b	h	h	h	a	a	h	a	a	h	b	h	b	b	a	b	b	b	b	b	h	b	h	h	h	h	b	h	h	a	a	h	h	a	a	h	b	b	-	-	b	b	h	a	b	h	h	h
303	a	a	h	a	-	h	h	b	h	h	h	h	h	b	b	h	a	b	a	a	-	a	a	a	b	h	a	h	h	h	b	h	b	a	h	b	b	h	b	b	h	b	h	h	b	b	h	h	h
351	h	b	h	h	a	a	b	b	b	h	a	a	a	b	h	h	h	h	b	h	b	a	a	a	a	h	h	h	h	a	h	h	h	h	b	a	a	-	h	-	h	b	b	h	h	h	a	h	h
397	h	h	h	b	h	h	h	h	a	h	h	h	h	h	h	h	h	h	h	h	a	h	h	h	a	h	-	b	b	h	h	h	h	a	b	b	h	b	b	b	a	h	h	-	a	h	a	b	b
486	h	b	a	h	h	h	a	h	h	a	h	b	h	b	h	h	-	b	b	h	h	h	b	h	a	a	a	h	h	h	-	a	h	h	a	h	h	b	b	h	h	b	h	h	h	b	h	h	h
882	h	h	h	a	h	b	h	b	a	h	a	a	h	a	h	a	h	h	b	a	a	b	h	h	b	b	h	a	h	h	b	h	a	a	h	b	a	h	-	h	h	h	h	b	a	a	-	a	b
889	a	h	h	h	h	h	b	h	h	h	a	a	h	a	-	a	b	h	a	a	h	h	a	a	a	a	a	b	h	h	a	h	b	b	a	a	h	h	h	h	h	h	h	b	b	b	-	h	a
899	h	b	h	h	a	a	b	b	b	h	a	a	a	b	a	h	h	h	h	h	b	a	a	h	a	h	-	h	h	a	h	h	h	h	b	a	a	a	h	-	h	h	b	h	h	h	a	h	h
1192	h	a	-	a	b	h	b	h	h	b	b	h	h	b	h	a	h	h	-	b	h	h	a	h	h	a	a	h	a	h	a	h	b	h	b	h	b	h	h	h	h	b	b	a	h	h	a	b	a
1389	a	h	h	h	a	h	b	b	-	h	a	a	a	b	h	h	h	h	b	a	h	b	h	a	h	h	h	h	-	a	b	a	h	h	a	a	h	a	h	h	a	b	h	b	h	a	h	h	h
1439	a	b	h	h	h	h	b	h	-	h	h	h	a	b	a	b	h	h	a	a	h	-	h	a	h	a	b	h	h	b	a	a	b	b	h	a	b	b	h	h	a	h	b	h	a	b	h	a	h
1670	a	h	h	b	h	h	a	h	h	h	h	h	h	-	h	h	h	h	a	h	h	h	h	h	b	h	h	b	h	h	b	a	a	b	h	h	a	h	h	-	h	h	b	a	a	a	a	h	h
1931	a	h	h	h	h	h	h	h	b	h	h	h	a	b	a	b	h	h	a	a	h	-	h	a	h	a	b	h	h	b	a	a	b	b	h	a	b	-	h	h	h	h	b	h	h	b	h	a	h
2270	a	h	b	h	h	b	h	h	h	h	b	h	h	b	a	-	h	h	a	a	a	a	h	a	h	a	b	h	h	h	h	a	b	b	h	a	h	b	h	h	h	h	h	-	b	b	a	a	h
2319	a	b	h	h	h	a	h	b	h	h	-	a	b	h	h	h	b	h	a	a	h	h	a	b	a	a	h	a	h	h	a	a	-	h	h	a	h	h	h	h	h	h	h	a	a	h	b	b	h
2436	a	-	h	a	h	h	h	b	h	h	h	h	h	b	b	h	a	b	-	h	b	h	a	a	b	h	h	h	h	a	b	h	b	h	h	b	b	h	b	b	h	b	b	h	b	b	h	h	h
2493	h	b	h	h	h	h	h	h	h	b	a	h	a	h	b	h	h	h	b	h	h	a	h	h	-	a	b	a	h	h	a	b	h	b	a	h	h	a	h	h	b	b	h	b	h	h	a	a	-
2577	h	b	h	a	b	h	a	h	h	b	h	h	a	b	h	a	-	h	a	h	h	h	h	b	h	h	a	b	b	a	h	-	a	a	h	b	h	h	a	h	h	h	h	a	h	h	h	h	b
2589	a	h	h	h	a	h	b	b	b	h	a	a	a	b	h	h	h	h	-	a	b	b	h	a	a	h	h	a	b	a	b	a	h	h	a	h	a	a	h	h	a	-	h	b	h	a	h	h	h
2744	h	h	a	b	a	h	h	a	-	b	b	b	h	h	h	b	a	a	h	h	a	b	h	a	h	h	b	a	b	h	h	a	h	b	b	b	h	-	h	h	a	h	b	b	a	a	h	h	a
2759	h	b	h	h	b	b	b	b	b	h	h	b	h	h	a	b	b	a	h	a	h	b	h	h	h	b	-	a	h	a	b	h	h	h	h	a	h	b	h	a	b	h	h	h	h	h	b	a	-
2945	h	b	h	h	b	h	h	b	h	h	b	b	a	b	h	h	h	h	h	a	h	h	b	h	a	a	-	a	h	h	a	a	h	a	a	h	h	b	h	-	h	b	h	h	b	h	b	h	a
3031	h	b	h	h	h	h	h	h	h	-	a	h	a	h	b	h	h	h	h	h	h	a	a	h	a	a	b	a	h	h	a	b	a	b	a	h	h	h	h	h	b	b	h	b	h	h	a	a	-
3128	h	b	h	h	b	a	h	a	b	a	h	h	a	h	a	h	h	a	a	h	b	a	a	a	b	a	b	h	a	b	a	-	b	h	h	a	b	h	h	h	a	h	b	h	a	-	h	a	a
3246	h	h	a	a	a	b	h	b	a	h	h	a	h	a	h	h	h	b	b	a	a	b	h	h	h	b	h	h	h	h	h	h	h	a	-	b	a	h	b	h	h	-	h	h	a	a	h	h	b
3303	h	b	-	a	b	h	a	h	a	b	h	h	a	b	h	h	a	h	a	h	h	h	h	b	h	a	h	b	b	a	h	a	h	a	h	b	h	h	a	h	h	h	h	a	h	h	h	-	b
3673	a	h	b	a	h	b	h	h	h	b	b	h	b	b	h	-	h	b	a	h	a	a	h	a	a	a	b	h	h	h	h	h	b	b	h	a	h	-	h	h	h	h	h	b	b	b	a	a	h
3710	h	h	a	b	a	h	b	h	h	b	a	b	b	h	h	h	h	b	h	b	h	b	h	a	h	-	h	a	h	b	a	h	b	h	a	h	a	h	b	-	h	h	a	h	a	h	h	h	h
3724	a	h	h	h	h	h	b	h	b	b	h	h	h	h	h	b	b	b	a	h	b	h	b	h	h	b	h	a	h	a	h	-	a	h	h	b	h	-	h	b	b	a	h	h	h	h	h	h	h
3736	h	h	h	a	h	b	h	b	h	h	a	a	h	a	h	a	h	h	b	h	a	b	h	b	b	b	h	a	h	h	b	h	a	a	-	b	a	h	b	h	h	h	-	b	a	a	b	a	h
3957	b	-	a	h	a	h	b	h	h	h	h	-	b	a	a	h	h	b	h	h	h	b	a	a	b	h	h	h	h	b	a	h	h	a	a	h	h	h	b	a	h	h	a	h	h	h	h	h	h
4306	h	h	h	b	h	h	h	h	a	h	h	h	h	h	h	h	h	h	h	h	a	h	h	h	a	h	-	b	b	h	h	h	h	a	b	b	h	b	b	b	a	h	h	h	a	h	a	-	b
4429	h	h	a	h	-	a	h	b	h	h	b	h	a	b	h	h	h	h	-	b	a	h	h	h	b	h	a	h	h	b	b	h	b	h	b	b	a	h	b	a	b	b	b	b	b	a	h	a	h
4502	h	b	h	h	a	a	b	b	b	h	a	a	a	b	a	h	h	h	h	h	b	a	a	h	a	h	b	h	h	a	h	h	h	h	b	a	a	a	h	-	h	h	-	h	h	h	a	h	h
4549	h	h	b	h	a	h	h	-	h	h	a	h	h	h	a	h	h	h	h	a	h	b	h	a	a	h	a	a	a	a	h	b	h	a	h	h	h	h	h	h	b	h	b	-	a	h	b	h	a
4555	a	h	b	b	b	a	a	h	b	h	a	h	h	b	a	h	h	-	h	a	h	h	b	h	b	b	h	b	b	-	h	a	h	h	a	b	h	a	b	h	b	h	a	a	h	a	h	b	a
4874	h	b	b	b	a	h	b	b	b	-	h	a	h	h	a	h	h	b	h	a	b	b	h	b	b	b	h	a	h	b	a	h	b	b	h	b	h	-	h	b	a	h	b	h	h	b	h	h	b
4898	a	h	h	a	h	b	h	-	h	h	a	h	h	b	b	a	h	h	a	h	h	h	h	b	h	b	h	b	h	h	h	h	h	a	-	h	h	h	h	h	h	h	a	h	b	b	b	a	b
4918	a	b	a	h	a	b	h	h	a	a	a	h	b	b	a	a	b	h	h	h	h	h	h	b	h	b	b	h	-	h	h	a	b	a	b	h	b	h	-	a	h	a	h	b	a	a	a	b	a
5429	h	b	h	a	-	h	a	h	b	b	h	h	a	b	h	a	a	h	a	h	h	h	h	b	h	a	a	b	b	a	h	a	a	a	h	-	h	h	a	b	h	h	h	a	h	h	h	h	b
5468	h	h	h	b	h	b	h	b	h	b	h	h	b	a	h	h	a	b	a	h	a	a	h	a	-	h	h	h	h	h	a	h	a	b	h	h	h	h	b	-	b	h	b	h	h	b	b	b	h
5624	a	h	b	b	b	a	a	h	b	h	-	h	h	b	a	h	h	h	h	a	h	h	b	h	b	b	h	b	b	a	h	a	h	h	a	b	h	a	b	h	b	h	-	a	h	a	h	b	a
5693	a	h	h	h	h	a	b	h	h	h	h	a	h	h	b	h	b	-	h	h	h	b	a	b	a	h	-	h	b	a	a	h	b	h	a	a	a	b	h	h	h	a	b	h	b	b	a	h	h
5816	h	b	h	h	h	a	a	h	a	a	h	b	h	b	b	a	h	b	b	b	b	h	b	h	h	h	h	b	h	h	a	h	h	h	a	a	h	b	h	-	-	b	b	h	a	b	h	h	h
5913	a	a	h	a	b	h	h	b	h	h	h	h	a	b	b	h	h	b	h	h	h	-	h	b	b	h	h	h	a	a	b	h	h	b	h	a	a	h	h	h	b	a	h	b	a	h	h	b	-
6027	a	b	h	b	h	a	h	b	h	h	a	a	b	b	h	h	b	h	a	h	h	h	-	b	a	a	h	h	h	h	a	a	b	h	h	a	b	h	h	h	h	h	h	h	a	a	b	b	-
6035	h	-	a	h	a	a	h	b	h	h	b	h	a	b	a	h	h	h	a	b	a	h	h	h	b	h	a	h	h	b	b	h	b	h	b	b	a	h	b	-	b	b	b	b	b	a	h	a	h
6658	a	h	h	h	a	h	b	b	b	h	a	a	a	-	h	h	h	h	-	a	h	b	h	a	h	h	h	h	b	a	b	a	h	h	a	a	h	a	h	h	a	b	h	b	h	a	h	h	h
6660	h	b	h	h	h	a	a	h	a	a	h	b	h	b	b	a	b	b	b	b	b	h	b	h	h	h	h	b	h	h	a	h	h	h	a	a	h	b	b	-	a	-	b	h	a	b	h	h	h
6804	a	h	h	h	h	h	b	h	h	h	a	a	h	h	b	a	b	h	a	a	h	h	-	a	a	a	a	h	h	h	a	h	b	h	a	a	h	h	h	h	a	a	-	b	b	b	a	a	a
7342	a	b	h	h	h	a	h	b	h	h	a	a	b	b	h	h	b	h	a	h	h	h	a	b	a	a	h	h	h	h	a	a	b	h	h	a	b	h	h	h	h	h	h	-	a	a	b	b	-
7372	-	b	h	h	b	h	h	h	h	b	a	h	h	h	h	h	h	h	b	b	h	a	h	b	a	a	h	a	h	h	h	b	h	b	a	h	a	a	h	-	h	h	h	h	a	h	a	a	b
7376	h	b	h	h	h	a	a	h	a	a	h	b	h	b	b	a	b	b	b	b	b	h	b	h	h	h	h	b	h	h	a	a	h	h	a	a	h	-	b	-	a	b	b	h	a	b	h	h	h
7544	a	b	h	h	b	h	h	h	h	b	a	h	h	h	h	a	h	a	b	b	h	a	h	b	-	a	h	a	h	b	h	b	h	b	a	a	a	a	h	-	h	h	h	h	a	h	a	a	b
8350	h	b	h	h	a	a	h	h	h	h	b	h	a	b	a	h	h	h	a	b	a	h	h	h	b	h	a	h	h	b	b	h	b	h	b	b	a	h	b	-	b	b	-	b	b	a	h	a	h
8525	h	h	h	h	-	a	h	h	h	h	h	a	b	h	h	h	a	b	h	a	b	h	b	h	-	b	b	a	h	h	h	b	b	b	h	h	a	h	h	b	h	b	h	h	h	h	a	h	h
8616	h	b	b	h	h	h	h	h	h	b	a	h	a	h	-	h	h	h	h	h	h	a	a	h	a	a	b	a	h	h	a	b	a	b	a	h	h	h	h	h	b	b	h	-	h	h	a	a	b
8840	h	h	h	b	h	h	b	b	h	h	h	h	h	h	a	h	a	b	b	h	h	h	h	b	a	h	a	h	a	h	a	h	b	h	b	h	h	h	a	-	a	a	a	h	a	b	a	b	-
8860	h	b	a	h	h	h	h	b	h	h	a	h	a	a	a	h	h	b	h	h	b	a	h	h	a	a	h	b	b	b	h	h	h	b	-	b	a	-	b	a	b	a	h	h	a	b	a	a	a
8875	h	h	a	b	b	h	h	h	h	b	h	h	a	-	b	h	h	b	h	b	h	b	h	a	a	a	h	a	h	h	h	h	b	h	h	h	a	b	b	-	h	a	h	h	h	h	h	h	h
8958	a	b	h	h	h	h	-	h	b	h	h	h	a	h	a	b	h	h	a	a	h	a	a	a	h	a	b	h	h	b	a	a	b	b	h	a	b	-	h	h	a	h	b	h	a	b	h	a	h
9422	b	b	a	a	h	h	b	h	h	h	b	b	a	a	h	h	h	a	a	a	h	b	h	a	h	h	h	-	b	a	a	a	a	h	b	h	h	h	h	b	b	h	a	a	b	h	h	-	h
9662	h	h	h	-	a	a	a	h	h	h	b	a	h	b	b	h	b	b	b	h	b	h	h	a	h	b	h	h	a	h	b	h	h	a	b	h	b	h	b	a	h	b	h	h	h	a	-	h	h
10005	a	a	h	-	b	h	h	b	h	h	h	h	a	b	b	h	h	b	h	h	h	b	h	b	b	h	h	h	a	-	b	h	h	h	h	a	a	h	b	h	b	a	h	b	a	b	b	h	a
10222	h	h	a	h	a	a	h	b	h	h	-	h	a	b	h	h	b	h	a	b	h	h	h	h	h	h	a	h	h	b	b	h	b	h	b	b	a	h	b	-	b	b	h	b	b	a	h	a	h
10233	a	h	b	b	b	a	a	h	b	h	a	h	h	b	a	h	h	h	h	a	h	h	b	h	b	b	h	b	-	a	h	a	h	h	a	b	h	-	b	h	b	h	a	a	h	a	h	b	a
10285	a	a	h	a	h	h	h	b	h	h	h	h	h	b	b	h	a	b	-	a	b	h	-	a	b	h	a	h	h	a	b	h	b	h	h	b	b	h	b	b	h	b	h	h	b	b	h	h	h
10550	h	b	-	h	h	h	a	b	h	-	h	b	h	b	h	h	b	b	b	h	h	h	b	h	a	a	a	a	h	h	a	a	h	h	a	h	h	b	b	a	h	b	h	h	h	b	b	h	h
10809	a	h	b	h	h	b	h	h	h	h	-	h	b	b	a	b	h	h	a	h	a	a	h	a	h	a	b	h	h	h	h	a	b	b	h	a	h	-	h	h	h	h	h	b	b	b	a	a	h
10899	b	h	h	-	b	h	a	b	b	h	h	h	h	h	h	h	h	b	a	h	b	h	h	h	b	a	a	b	h	h	b	h	a	h	b	h	h	a	h	a	b	a	b	h	a	b	a	h	-
11022	a	h	b	a	h	h	a	a	h	b	a	b	h	h	a	-	a	h	a	b	a	h	b	h	a	h	a	b	a	h	b	h	h	a	b	h	b	h	b	a	a	h	h	h	h	h	h	b	-
11270	h	h	a	h	a	a	h	b	h	h	b	h	a	b	h	h	b	h	a	b	h	h	h	a	h	h	a	h	h	b	b	h	b	h	b	-	a	h	b	-	b	b	h	b	b	a	h	a	h
11456	h	h	h	b	h	-	h	b	h	b	h	h	b	a	h	h	a	b	a	h	a	a	h	a	a	h	h	h	h	h	a	h	a	b	h	h	h	h	b	b	b	h	-	h	h	b	b	b	h
11663	a	b	a	b	b	h	a	a	h	b	h	a	b	b	b	b	h	b	h	h	-	a	h	-	h	h	b	h	h	h	h	h	a	b	h	h	b	h	h	h	h	h	h	h	a	b	b	a	h
11748	a	a	h	a	h	h	h	a	h	h	a	h	h	b	b	h	h	a	h	b	h	h	h	h	h	h	a	h	b	b	h	-	h	h	-	b	a	b	b	h	h	a	h	a	a	h	h	b	h
11771	h	b	a	h	h	h	h	b	h	h	a	h	a	a	a	h	h	b	h	h	b	a	h	h	a	a	h	b	b	b	h	h	h	b	b	b	a	-	b	-	b	a	h	h	a	b	a	a	a
11797	a	h	h	h	h	h	h	h	b	h	-	a	h	a	b	h	b	h	a	-	h	h	a	a	h	a	a	b	h	h	a	h	b	b	a	a	h	h	h	h	h	h	h	b	b	a	h	h	h
12044	a	b	h	h	h	h	h	h	h	b	a	h	h	h	h	h	h	h	b	b	h	a	h	b	-	a	h	a	h	h	h	b	h	b	a	h	a	a	h	-	h	h	h	h	a	h	a	a	b
12485	a	a	h	a	h	h	h	a	h	h	a	h	h	b	b	h	h	a	h	b	h	h	h	h	b	h	a	h	b	b	h	b	h	h	h	b	a	b	-	h	h	a	b	a	-	h	h	b	h
12790	h	h	a	a	a	a	a	b	h	h	-	h	a	b	b	h	b	h	h	h	h	h	h	a	h	b	h	b	a	b	b	h	b	h	b	b	h	h	b	-	h	b	h	b	b	a	h	h	h
12833	h	h	a	b	b	h	h	h	h	b	h	h	a	b	b	h	h	b	h	b	h	b	h	a	-	a	h	a	h	h	h	h	b	h	h	h	a	-	b	a	h	a	h	h	h	h	h	h	h
13175	h	h	a	h	a	a	a	b	h	h	b	h	a	b	h	h	b	h	h	b	h	h	h	a	h	h	a	h	h	b	b	h	b	h	b	b	h	h	-	-	b	b	h	b	b	a	h	a	h
13306	h	-	a	b	h	h	h	h	h	a	a	a	h	b	h	h	-	a	a	h	h	h	h	h	a	a	b	h	b	h	a	a	h	h	b	a	b	h	h	a	h	h	h	h	h	a	b	h	a
13433	h	h	h	h	b	a	h	h	h	h	h	a	b	h	h	h	a	b	h	a	b	h	b	h	a	b	b	a	h	h	h	b	b	-	h	h	a	h	h	-	h	b	h	h	h	h	a	h	h
13574	h	h	h	a	h	b	-	b	h	h	a	a	h	a	h	a	a	h	b	h	a	b	h	b	b	b	b	a	h	h	b	h	h	a	a	b	a	h	b	-	h	h	a	b	a	a	b	a	h
13751	h	b	b	b	a	h	b	b	b	-	a	a	h	h	a	h	h	b	h	h	b	b	a	b	h	b	a	a	h	b	a	h	b	-	a	b	h	b	h	b	h	h	b	h	h	b	h	h	b
13890	h	a	h	h	a	h	b	h	h	h	h	b	a	h	h	a	a	a	h	h	-	a	h	b	h	a	b	h	b	h	h	b	b	h	h	h	h	b	h	b	h	-	a	a	b	a	h	h	a
14003	b	b	a	a	h	h	b	h	h	h	b	b	h	a	h	h	a	a	a	a	h	b	h	a	h	h	h	a	b	a	a	a	-	b	b	h	h	h	h	b	b	h	a	-	h	h	h	a	h
14245	b	-	h	h	b	h	b	b	b	h	b	a	b	h	h	h	a	h	b	h	a	h	h	b	a	h	h	h	h	b	a	a	b	h	-	h	h	h	h	h	b	h	a	h	a	b	h	a	a
14290	a	h	b	b	b	h	a	h	b	h	a	h	h	b	a	-	h	h	h	h	h	h	b	h	-	b	a	b	b	h	h	a	h	h	a	b	h	h	b	h	b	h	a	a	h	a	h	b	a
14482	h	-	-	h	b	h	b	h	h	h	b	h	h	b	h	a	h	h	b	h	b	h	h	h	h	h	h	h	a	h	a	h	b	b	h	h	b	h	a	h	h	b	b	a	h	a	h	b	a
14654	a	h	h	b	a	b	a	h	b	h	h	h	h	a	h	h	h	h	a	h	h	h	h	h	b	h	a	b	h	h	h	a	a	b	h	h	h	h	h	-	b	h	b	-	a	b	a	h	h
14976	a	b	h	a	h	h	h	a	h	b	a	b	h	h	-	a	a	h	h	h	a	a	b	h	a	h	a	h	a	h	-	h	h	a	b	h	b	h	h	a	a	h	h	h	b	h	h	b	a
15074	h	b	a	h	h	h	h	b	h	h	a	h	a	a	a	h	h	b	h	h	b	a	b	h	a	a	h	h	b	b	h	h	h	b	b	h	a	-	b	a	b	a	h	-	a	b	a	a	a
15446	h	a	h	h	a	h	b	h	h	h	h	b	a	h	h	a	a	a	h	h	b	a	h	b	h	a	b	h	b	b	h	b	b	h	h	h	h	-	h	-	h	b	a	a	b	a	h	h	a
15449	b	-	a	h	a	h	b	h	h	b	h	b	b	h	a	h	h	b	h	b	h	b	a	a	b	a	h	h	h	b	a	h	-	h	a	h	a	h	b	a	h	h	a	h	a	b	a	h	h
15549	h	h	h	a	h	b	b	b	h	h	a	a	h	a	h	a	a	h	b	h	-	b	h	b	b	b	b	a	h	h	b	h	h	a	a	b	a	h	b	-	h	h	a	b	a	a	b	a	h
15682	h	h	h	a	h	b	h	b	a	a	a	a	h	a	a	a	h	h	b	a	a	-	h	h	b	b	h	a	h	h	b	h	a	a	h	b	a	h	b	h	h	b	h	-	a	a	b	h	b
15690	h	-	h	h	h	h	b	b	h	h	h	h	h	h	h	h	h	h	h	h	h	b	h	b	-	b	h	h	h	h	a	a	h	h	h	b	h	h	h	h	h	h	a	a	a	h	h	a	h
15693	h	b	b	h	b	h	h	a	h	h	a	b	b	a	b	-	h	a	h	h	a	h	b	h	b	b	h	h	b	b	a	h	a	h	a	h	h	h	h	h	h	h	b	a	b	h	h	a	-
15853	h	b	h	h	h	h	h	h	h	b	a	h	h	h	b	h	h	h	b	b	h	-	h	h	a	a	-	a	h	h	a	b	h	b	a	h	h	a	h	h	h	b	h	b	h	h	a	a	b
15860	b	b	a	h	a	h	b	h	h	h	h	b	b	a	a	h	h	-	h	h	h	b	a	a	b	h	h	h	h	b	a	h	h	a	a	h	h	h	-	a	h	h	a	h	h	h	h	h	h
15994	b	a	h	h	h	h	b	h	b	h	b	a	b	h	h	h	h	h	-	h	h	-	h	b	a	h	b	h	h	b	a	a	b	h	b	h	b	h	h	h	b	h	a	a	a	h	b	a	a
16007	a	a	h	a	h	h	h	b	h	h	h	h	a	b	b	h	a	b	a	h	h	b	a	b	b	h	h	h	-	a	b	h	b	h	a	a	b	h	b	h	b	a	-	b	b	b	b	h	a
16158	h	h	a	b	h	h	b	h	h	b	h	h	h	b	h	h	h	b	h	b	h	b	h	a	h	a	h	a	h	h	h	h	b	h	a	h	a	h	b	-	h	h	-	h	h	h	h	h	h
16434	h	b	h	h	h	h	h	h	h	b	a	h	h	h	b	h	h	h	-	b	h	-	h	h	a	a	h	a	h	h	a	b	h	b	a	h	h	a	h	h	h	b	h	h	h	h	a	a	b
16513	a	b	b	h	h	b	h	h	b	h	a	b	h	b	b	a	h	-	h	b	a	a	b	h	h	b	b	b	b	h	a	b	a	h	a	h	h	-	h	h	b	h	h	h	b	h	h	a	b
16704	h	h	h	b	h	b	h	b	h	h	h	h	b	a	a	h	a	b	-	b	a	a	b	h	a	h	h	h	h	h	h	h	a	b	h	h	h	h	b	h	b	h	-	h	a	b	b	b	h
17029	a	h	b	b	b	a	a	h	b	-	a	h	h	b	a	h	h	h	h	a	h	h	b	h	b	b	a	b	b	a	h	a	h	h	a	b	h	a	b	h	b	h	a	a	h	a	h	-	a
17457	a	h	h	h	h	h	b	h	h	h	-	a	h	a	b	a	b	h	a	a	h	h	a	a	a	a	a	h	h	h	a	h	b	b	a	a	h	h	h	h	a	a	b	b	b	b	-	h	a
17604	h	h	h	a	b	h	a	h	b	b	h	h	-	h	h	-	h	h	a	h	h	h	h	h	h	a	a	h	b	a	h	a	a	h	a	b	h	h	a	b	h	h	a	a	b	b	h	h	b
17985	h	b	h	h	a	a	b	b	b	h	a	a	a	h	a	h	h	h	h	h	b	a	a	h	a	h	b	h	h	a	h	h	h	h	b	a	a	-	b	-	h	h	b	h	h	h	a	h	h
18172	h	h	a	h	a	a	h	b	h	h	b	h	a	b	h	h	b	h	a	b	h	h	h	a	h	h	a	h	h	b	b	h	b	h	b	b	h	-	b	-	b	b	h	b	b	a	h	a	h
18178	a	b	a	h	h	h	h	h	b	b	h	a	-	h	h	b	h	b	h	a	h	h	b	h	b	h	h	a	h	h	h	b	a	h	h	b	b	-	h	b	b	a	a	h	a	b	h	a	a
18488	a	b	h	a	h	h	h	h	a	b	a	b	b	h	h	h	a	h	h	h	-	a	b	h	a	h	a	h	-	h	b	h	b	a	h	h	a	h	h	h	h	b	h	h	h	h	a	b	a
18550	h	h	h	b	h	b	h	-	h	h	h	h	h	a	a	h	a	b	a	b	a	h	b	h	a	h	h	h	h	h	h	h	a	h	h	h	h	h	-	h	b	h	b	h	a	b	b	h	h
18637	h	b	h	h	h	h	h	h	h	b	a	h	a	h	b	h	h	h	b	h	h	a	a	h	a	a	-	a	h	h	a	b	h	b	-	h	h	h	h	h	b	b	h	b	h	h	a	a	b
18643	b	b	h	h	b	b	b	h	b	h	h	b	a	b	a	-	b	h	h	a	h	b	h	b	h	h	h	a	b	h	b	h	a	h	h	h	h	-	b	h	b	a	a	h	b	b	h	a	h
18787	h	h	h	a	h	b	h	-	a	a	a	a	h	a	a	a	h	h	b	a	a	h	h	-	b	h	h	a	h	h	b	h	a	a	h	b	a	h	b	h	h	b	h	b	a	a	b	h	h
18840	a	h	h	h	h	h	h	h	b	a	a	a	b	a	h	h	b	h	-	a	h	h	a	a	h	a	a	h	h	b	a	-	b	h	h	a	h	h	h	h	h	h	a	b	b	a	h	h	h
18990	b	h	a	h	h	h	h	b	b	h	h	h	h	h	a	h	h	b	a	h	b	h	h	h	h	a	-	b	b	b	h	h	a	b	b	b	h	h	h	-	b	a	h	h	a	b	a	h	a
19042	a	b	h	h	h	h	b	h	b	h	h	h	a	h	a	b	b	h	a	a	h	a	a	a	h	a	b	h	a	b	a	a	b	b	h	a	b	-	h	h	a	h	-	h	a	b	h	a	h
19177	a	b	a	h	h	b	h	h	h	b	a	a	b	a	h	a	h	h	b	h	h	h	h	b	a	h	h	a	h	b	h	h	h	b	h	a	a	a	b	-	-	h	a	a	a	h	h	h	h
19223	h	h	h	b	h	b	h	b	h	b	h	h	b	a	h	h	a	b	a	h	a	a	h	a	-	h	h	h	h	h	a	h	a	b	h	h	h	h	b	-	b	h	b	h	h	b	b	b	h
19293	h	b	h	h	h	a	a	h	a	a	h	b	h	b	b	a	b	b	b	b	b	h	b	h	h	h	h	b	h	h	a	h	h	h	a	a	h	-	h	h	a	-	b	h	a	b	h	h	h
19421	a	-	h	a	a	h	h	b	h	h	h	h	h	b	b	h	a	b	h	a	b	a	a	-	h	h	a	h	h	h	b	h	b	a	h	b	b	h	b	b	h	b	h	h	b	h	h	h	h
19747	h	h	b	b	h	h	a	b	h	a	h	h	-	b	h	h	h	h	-	b	b	b	a	b	h	b	h	h	h	a	a	h	h	a	a	b	h	h	b	b	h	h	b	b	h	b	a	h	h
19786	h	b	a	h	h	h	h	b	h	h	a	b	a	a	a	h	h	b	h	h	b	a	b	h	-	a	h	h	h	b	h	h	b	b	b	h	a	b	b	a	b	a	h	a	h	b	a	-	a
19944	h	b	a	h	h	h	h	b	h	h	a	b	a	a	a	h	h	b	h	h	b	a	b	h	a	a	h	h	h	b	h	h	b	b	b	h	a	-	-	a	b	a	h	a	h	b	a	a	a
20235	h	a	h	a	h	h	b	b	b	h	a	h	h	h	h	b	h	b	b	a	a	b	b	h	h	a	h	h	h	h	b	a	h	b	a	h	b	-	b	-	a	b	h	h	h	a	h	h	h
20519	h	b	h	h	-	a	b	a	-	h	h	h	a	h	a	b	b	a	a	a	b	a	a	a	b	a	b	h	a	b	a	a	b	h	h	a	b	b	h	h	a	h	b	h	a	b	h	a	h
20994	a	h	b	b	b	a	a	h	b	h	a	h	h	b	a	h	h	h	h	a	h	h	b	h	-	b	a	b	b	a	h	a	h	h	a	b	h	a	b	h	b	h	-	a	h	a	h	b	a
21090	h	b	a	h	h	h	h	b	h	h	a	h	a	a	a	h	h	b	h	h	b	a	b	h	a	a	h	h	b	b	h	h	h	b	b	h	a	-	b	-	b	a	h	h	a	b	a	a	a
21127	h	b	h	h	a	a	b	b	b	h	a	a	a	h	a	h	h	h	h	h	b	a	a	h	a	h	b	h	h	a	h	h	h	h	b	-	a	a	b	-	h	h	b	h	h	h	a	h	h
21209	a	-	a	h	h	b	h	h	h	b	-	h	h	h	h	a	h	a	b	h	h	h	h	b	a	h	h	a	h	b	h	h	h	b	a	a	a	a	b	b	b	h	a	h	a	h	h	h	b
21640	b	a	h	h	h	h	b	h	b	h	b	a	b	h	h	h	h	h	b	h	h	b	h	b	a	h	b	h	h	-	a	a	b	h	b	h	b	h	h	h	b	h	a	a	a	h	b	a	-
21959	a	b	a	b	b	h	a	a	h	b	h	a	b	b	-	b	h	b	h	h	h	-	h	h	h	h	b	h	h	h	h	h	a	b	h	h	b	h	h	h	h	h	h	h	a	b	b	a	h
22004	a	h	h	h	a	h	b	b	b	h	a	a	a	b	h	h	h	h	b	a	h	b	h	a	h	h	h	h	b	a	b	a	h	h	a	-	h	-	h	h	a	b	h	b	h	a	h	h	h
22092	h	h	h	a	h	b	b	b	h	h	a	a	h	a	h	-	a	h	b	h	a	b	h	b	b	b	b	a	h	h	b	h	h	a	a	b	a	h	b	-	h	h	a	b	a	a	b	a	h
22140	b	b	a	h	a	h	b	h	h	b	h	b	b	a	a	h	h	b	h	b	h	b	a	a	b	a	h	h	h	b	-	h	b	h	a	h	a	h	b	-	h	h	a	h	h	b	a	h	h
22436	a	h	b	a	h	h	h	h	h	h	a	a	h	a	a	h	-	h	h	h	h	b	b	h	h	h	h	b	h	h	a	a	a	h	b	a	b	a	h	-	a	a	h	h	h	a	a	b	h
22543	h	b	h	a	b	h	a	h	b	b	h	h	a	-	h	a	a	h	a	h	h	h	h	b	h	a	a	b	b	a	h	a	a	-	h	b	h	h	a	b	h	h	h	a	h	h	h	h	b
22587	h	b	b	h	h	b	h	h	h	h	a	b	h	h	b	a	h	a	h	b	a	a	b	h	h	b	b	b	-	h	a	h	a	h	-	h	h	b	h	h	b	h	b	h	b	h	h	a	b
22739	h	-	h	a	b	b	b	h	h	b	b	h	h	h	h	a	a	h	h	b	h	a	a	h	-	h	a	h	a	a	h	a	b	h	b	h	h	a	h	h	h	b	h	h	h	h	a	b	h
23031	a	h	h	-	h	h	h	h	h	h	a	a	h	h	a	h	b	h	b	h	h	b	b	b	h	b	h	b	h	h	a	a	h	h	b	a	b	a	-	a	a	a	h	h	a	a	a	b	a
23150	a	h	b	h	h	b	h	h	b	h	b	h	h	b	a	b	h	h	a	a	a	a	h	a	h	a	b	h	h	h	h	-	b	b	h	a	h	-	h	h	h	h	h	b	b	b	a	a	h
23287	h	b	b	b	a	h	b	b	-	h	a	a	h	h	a	h	h	b	h	h	b	b	a	b	h	b	h	a	h	b	a	h	b	b	h	b	h	b	h	b	h	h	-	h	h	b	h	h	b
23321	b	h	a	h	h	h	h	b	b	h	h	h	h	a	a	h	h	b	-	h	b	h	h	h	h	a	a	b	b	b	h	h	h	b	b	b	h	h	b	-	b	a	h	h	a	b	a	a	a
23964	h	h	h	b	h	b	h	b	h	b	h	h	b	a	h	h	a	b	a	h	a	a	h	a	-	h	h	h	h	h	a	h	a	b	h	h	h	h	b	-	b	h	b	h	h	b	b	b	h
24032	a	h	h	b	a	b	a	h	b	h	h	h	h	a	h	h	h	b	a	h	h	h	h	h	-	h	a	b	h	h	h	h	a	b	h	h	h	h	h	a	b	h	b	-	a	b	h	h	h
24050	a	h	h	h	a	h	b	b	b	h	a	-	a	b	h	h	h	h	-	h	b	b	h	a	a	h	h	a	b	a	b	a	h	h	a	h	a	a	h	h	h	b	h	b	h	a	h	h	h
24070	h	b	h	h	h	h	h	h	h	b	a	h	h	h	h	h	h	h	-	b	h	a	h	h	a	a	h	a	h	h	a	b	h	b	-	h	h	a	h	h	h	b	h	h	h	h	a	a	b
24305	h	b	a	h	h	h	h	b	h	h	-	h	a	a	a	h	h	b	h	h	b	a	b	h	a	a	h	h	b	b	h	h	h	b	b	b	a	b	b	-	b	a	h	h	a	b	a	a	a
24707	h	a	h	b	a	a	b	h	h	h	h	b	h	h	h	h	a	a	b	h	a	a	h	b	h	a	b	b	b	h	h	h	b	a	a	h	h	b	h	-	h	b	h	h	-	h	b	h	a
24844	a	b	h	a	h	h	h	h	a	b	a	h	b	h	h	h	a	h	h	h	h	a	b	h	a	h	a	h	h	h	b	h	b	a	h	h	-	h	h	h	h	b	h	h	h	h	-	b	a
24846	a	b	h	a	h	h	h	a	h	b	a	b	h	h	h	a	a	h	h	h	a	a	-	h	a	h	a	h	a	h	-	h	h	a	b	h	b	h	h	h	a	h	h	h	b	h	h	b	a
24940	a	h	h	h	-	a	h	h	h	h	h	a	h	h	b	h	b	h	h	h	h	b	a	h	h	h	a	h	h	-	a	h	b	a	a	a	a	b	h	a	h	a	b	a	b	h	h	h	h
25549	h	a	h	a	h	h	b	b	b	h	a	h	h	h	h	b	h	b	b	a	a	b	b	h	h	a	h	h	h	h	b	a	h	-	a	h	b	-	b	b	a	b	h	h	h	a	h	h	h
25862	a	h	h	h	a	h	b	b	-	h	a	a	a	b	h	h	h	h	b	h	b	h	h	a	a	h	h	a	b	a	h	a	h	h	a	h	a	-	h	h	h	b	h	b	h	a	h	h	h
26113	h	b	h	h	h	h	h	h	h	b	a	h	a	h	b	h	h	h	b	b	h	a	h	h	-	a	b	a	h	h	a	b	h	b	-	h	h	a	h	h	h	b	h	b	h	h	a	a	b
26469	h	b	h	h	h	h	-	b	h	a	h	b	h	b	h	h	b	b	b	h	h	h	b	h	a	a	-	a	h	h	a	a	h	h	a	h	h	b	b	a	h	b	h	a	h	h	b	h	h
26518	h	b	h	h	b	-	b	h	b	h	h	b	a	b	a	-	b	a	h	a	h	b	h	b	h	h	a	a	h	h	b	h	a	h	h	a	h	b	b	h	b	a	h	h	h	b	h	a	a
26830	h	h	h	a	h	b	b	b	h	h	a	a	h	a	h	a	a	h	b	h	a	b	h	b	b	b	b	a	h	h	b	h	h	a	-	b	a	h	b	-	h	h	a	b	a	a	b	a	h
27040	h	b	-	b	a	h	b	b	b	h	h	a	h	h	a	h	h	b	h	a	b	b	h	b	b	b	h	a	h	b	a	h	b	b	h	b	h	b	h	b	a	h	-	h	h	b	h	h	b
27215	a	h	h	b	a	b	h	b	h	h	h	b	h	a	a	h	a	b	a	b	a	h	b	h	a	h	a	b	b	h	h	h	-	b	h	h	h	h	b	h	b	h	-	a	a	b	h	h	h
27308	h	a	h	a	b	h	b	h	h	b	b	h	h	b	h	a	a	h	b	-	h	h	a	h	h	a	a	h	a	h	a	a	b	h	-	h	b	a	h	h	h	b	b	a	h	h	a	b	h
27906	h	b	a	h	h	h	h	b	h	h	a	h	-	a	a	h	h	b	h	h	b	a	b	h	a	a	h	h	b	b	h	h	h	b	b	b	a	-	b	a	b	a	h	h	a	b	a	a	a
28308	h	h	h	b	h	b	h	-	h	h	h	h	h	a	a	h	a	b	a	b	a	h	b	-	a	h	h	h	h	h	h	h	a	b	h	h	h	h	b	h	b	h	b	h	a	b	b	h	h
28353	b	b	-	a	h	h	b	h	h	h	b	b	a	a	h	h	h	a	-	a	h	b	h	a	h	h	h	a	b	a	a	h	a	h	b	h	h	h	h	b	b	h	a	a	b	h	h	a	h
28466	a	b	a	h	a	b	h	h	a	-	a	h	b	b	a	a	b	h	h	h	h	h	h	b	h	b	b	h	b	h	h	a	b	a	b	h	b	h	a	a	h	a	h	b	a	a	a	b	-
28498	b	h	h	b	b	h	a	b	b	h	h	h	h	h	h	b	h	b	a	h	b	h	h	a	b	h	a	b	h	h	b	h	a	h	b	h	h	a	h	-	b	a	b	h	-	b	a	h	h
28665	a	b	b	h	h	b	h	h	b	h	a	b	h	b	b	a	h	a	h	b	a	a	b	h	h	b	b	b	b	h	a	b	a	h	-	h	h	-	h	h	b	h	h	h	b	h	h	a	b
28681	h	a	h	h	a	h	b	h	h	h	h	b	a	h	h	a	a	a	h	h	-	-	h	b	h	a	b	h	b	h	h	b	b	h	h	h	h	b	h	b	h	b	a	a	b	a	h	h	a
28686	b	h	h	-	b	h	a	b	b	h	h	h	h	h	h	b	h	b	a	h	b	-	h	a	b	h	a	b	h	h	b	h	a	h	b	h	h	a	h	a	b	a	b	h	a	b	a	h	h
28869	h	a	h	a	b	h	b	h	h	b	b	h	h	b	h	a	h	h	-	b	h	h	a	h	h	a	a	h	a	h	a	h	-	h	b	h	b	h	h	h	h	b	b	a	h	h	a	b	a
28897	h	h	h	a	h	b	h	b	h	h	a	a	h	a	h	a	h	h	b	a	a	b	h	b	b	b	h	a	h	h	b	h	-	-	h	b	a	h	b	h	h	h	h	b	a	a	b	a	b
29026	h	h	h	b	h	h	b	b	h	a	h	h	h	h	a	h	a	b	b	h	h	h	h	b	a	h	a	h	-	h	h	h	h	h	b	h	h	h	a	-	a	a	a	h	h	b	a	b	a
29044	a	h	b	a	h	h	h	h	h	h	a	-	h	a	a	h	b	h	h	h	h	b	b	h	h	h	h	b	h	h	a	a	a	h	h	a	b	a	h	a	a	a	h	h	h	a	-	b	h
29380	h	h	a	b	h	h	b	h	h	b	h	h	a	b	h	h	h	b	h	b	h	-	h	a	a	a	h	a	h	h	h	h	b	h	h	h	a	-	b	a	h	a	h	h	h	h	h	h	h
29445	-	b	h	h	a	a	h	h	h	h	b	h	a	b	a	-	h	h	a	b	a	h	h	h	b	h	a	h	h	b	b	a	b	h	b	h	a	b	b	a	h	b	b	b	b	h	h	a	h
29596	h	b	h	h	b	b	b	h	b	h	h	b	h	h	a	b	b	-	h	a	h	b	h	b	h	b	a	a	h	a	b	h	h	h	h	a	h	b	h	-	b	h	h	h	h	h	h	a	a
29780	a	h	a	h	h	b	h	a	h	a	a	a	h	b	a	h	b	h	b	h	h	h	b	b	h	b	h	h	h	h	a	a	b	h	b	a	b	a	a	-	a	a	h	b	a	-	a	b	a
29797	a	b	a	b	b	h	-	h	b	b	h	a	b	b	b	b	h	b	h	h	h	h	h	h	h	h	h	h	h	h	h	h	a	b	h	h	-	h	h	h	h	h	h	h	a	b	b	a	h
29841	a	b	h	a	b	a	h	h	a	h	a	h	b	h	h	h	a	h	h	h	h	a	b	h	-	h	h	h	h	h	-	h	b	h	h	h	a	a	h	h	h	b	b	b	h	h	a	h	h
30404	a	-	b	a	a	h	h	h	b	h	h	h	b	a	b	h	-	b	h	a	b	a	h	a	h	h	a	h	h	h	b	h	b	a	h	b	b	h	b	b	h	b	h	h	b	h	h	a	b
30620	a	b	h	h	h	a	h	b	h	h	a	a	b	b	h	h	b	h	a	a	h	h	a	b	-	a	h	a	h	h	a	a	b	-	h	a	h	h	h	h	h	h	h	a	a	h	b	b	h
30724	h	b	h	h	b	b	b	h	b	h	h	b	a	b	a	b	b	h	h	-	h	b	h	b	h	h	a	a	h	h	b	h	a	h	h	a	h	b	b	h	b	a	h	h	h	b	h	a	-
30731	h	a	h	h	a	h	b	h	h	h	h	b	a	h	h	a	a	a	b	h	b	a	h	-	h	a	-	h	b	h	h	b	b	h	h	h	h	b	h	b	h	b	a	h	h	a	b	h	a
30823	h	a	a	b	h	b	a	h	h	a	a	a	h	h	h	h	h	a	a	h	-	h	h	h	a	a	b	h	b	h	a	a	h	h	h	a	h	h	h	a	h	h	h	h	h	a	b	h	-
31075	a	b	h	h	h	h	b	h	b	h	h	h	a	h	a	b	h	h	a	a	h	a	a	a	h	a	b	h	h	b	a	a	-	b	h	a	b	-	h	h	a	h	b	h	a	b	h	a	h
31243	h	h	h	h	b	h	b	h	h	a	b	h	h	-	b	h	h	-	b	h	b	h	h	h	h	h	h	h	a	h	a	b	b	h	h	a	b	h	a	h	h	b	h	h	h	a	b	b	h
31257	a	h	h	h	h	h	h	h	b	a	a	a	b	a	h	h	b	h	a	-	h	h	a	a	h	a	a	h	h	b	a	a	b	h	h	-	h	h	h	h	h	h	a	b	b	a	h	h	h
31754	a	h	a	h	a	b	h	a	a	a	a	a	h	b	a	h	b	h	b	h	h	h	h	b	h	b	h	h	h	h	a	-	b	a	b	a	b	a	a	a	a	a	h	b	a	a	a	-	a
31823	h	b	h	h	b	a	h	a	b	a	h	h	a	h	a	h	h	a	a	h	b	a	a	a	b	a	b	h	a	-	a	a	b	h	h	a	b	h	h	h	-	h	b	h	a	b	h	a	a
32143	h	h	a	b	a	h	h	a	h	b	b	b	h	h	h	b	a	a	h	h	a	b	h	a	h	h	b	a	b	h	h	a	h	-	b	b	h	a	h	h	h	h	b	-	a	a	h	h	a
32228	h	-	h	h	a	a	b	b	b	h	a	a	a	h	a	h	h	h	h	h	b	a	a	h	a	h	b	h	h	a	h	h	h	h	b	a	a	a	-	b	h	h	b	h	h	h	a	h	h
32240	a	b	h	h	h	h	h	h	h	b	a	h	h	h	h	h	h	h	b	b	h	a	h	b	a	a	h	a	h	h	a	b	h	b	a	h	a	-	h	-	h	h	h	h	a	h	a	a	b
32409	-	a	h	h	b	h	b	b	b	h	b	a	b	h	h	h	a	h	b	h	a	h	h	b	a	h	h	h	h	b	a	a	b	h	b	h	h	h	h	h	b	h	a	h	a	b	h	a	-
32460	a	a	h	-	h	h	h	a	h	h	a	h	h	b	b	h	h	a	h	b	h	h	h	h	b	h	a	h	b	b	h	b	h	h	h	b	a	b	b	h	h	a	h	-	a	h	h	b	h
32984	h	b	h	h	a	a	b	b	b	h	a	a	a	b	a	h	h	h	b	h	b	a	a	a	-	h	h	h	h	a	h	h	h	h	b	a	a	a	h	-	h	b	b	h	h	h	a	h	h
33046	a	b	a	h	a	b	h	h	a	a	a	h	b	b	a	a	b	h	h	h	h	h	h	b	h	b	b	-	b	h	h	h	b	a	h	h	b	h	a	-	h	a	h	b	a	a	a	b	h
33243	a	h	h	-	h	h	h	h	h	h	a	a	h	a	a	h	-	h	b	h	h	b	b	b	h	h	h	b	h	h	a	a	a	h	b	a	b	a	h	a	a	a	h	h	h	a	a	b	h
33294	h	-	h	h	h	a	h	h	h	h	h	h	h	h	h	h	b	-	a	a	h	h	a	b	a	a	h	a	h	h	a	h	b	h	h	h	h	h	h	h	h	h	h	a	a	h	h	h	h
33489	-	b	h	b	h	a	h	b	h	h	a	a	b	b	h	h	b	h	a	h	h	h	h	b	a	a	h	h	h	h	a	a	b	h	h	a	b	h	h	h	h	h	h	h	a	a	b	b	-
33691	a	h	h	h	a	a	h	h	h	h	h	-	h	h	b	h	b	h	h	h	h	b	a	h	h	h	a	h	h	a	a	h	b	a	-	a	a	b	h	a	h	a	b	a	b	h	h	h	h
33703	h	h	h	h	a	a	a	h	h	h	b	h	a	b	b	h	b	b	b	h	b	h	h	a	h	-	h	h	-	h	b	h	b	a	b	h	b	h	b	a	h	b	h	h	b	a	b	h	h
33738	a	-	b	h	b	b	h	b	b	h	a	b	h	b	b	a	a	a	a	b	h	-	h	b	h	b	b	b	h	h	h	h	h	h	a	h	h	h	h	h	b	h	a	h	b	h	h	a	b
33782	a	b	a	h	a	b	h	h	a	a	a	h	b	b	a	a	b	h	h	h	h	h	h	b	h	b	b	h	b	h	h	a	b	a	b	h	b	h	a	a	h	a	h	b	a	-	-	b	h
34147	b	b	a	a	h	h	b	h	-	h	b	b	a	a	h	h	h	a	a	a	h	b	h	h	h	h	h	h	h	a	a	h	-	h	b	h	h	h	h	b	b	h	a	a	b	h	a	a	h
34226	a	h	h	b	h	h	a	h	b	h	h	h	h	a	h	h	h	h	a	h	-	h	h	h	b	h	a	b	h	h	b	a	a	b	h	h	a	h	h	-	h	h	b	a	a	a	a	h	h
34351	h	h	h	h	b	a	h	h	h	h	h	a	b	h	h	h	a	b	h	a	b	h	b	h	-	b	b	a	h	h	h	b	b	b	h	h	a	h	h	b	h	b	h	h	h	h	-	h	h
34408	h	a	h	a	b	b	b	a	h	b	b	a	h	h	h	a	a	h	h	b	h	a	a	h	a	h	a	h	a	a	h	a	b	h	-	h	h	a	b	-	h	b	h	h	h	h	a	b	h
34413	-	h	h	a	h	h	h	h	h	h	a	a	h	a	a	h	-	h	h	h	h	b	b	b	h	h	h	b	h	h	a	a	a	h	b	a	b	a	h	a	a	a	h	h	h	a	a	b	h
34543	a	a	h	a	a	h	h	-	h	h	h	h	h	a	b	h	a	b	h	a	-	a	h	a	h	h	a	h	h	h	b	h	b	a	h	b	b	h	b	b	h	b	h	h	b	h	h	a	b
34578	a	h	h	h	a	h	b	b	b	h	a	a	a	b	h	h	h	h	b	h	b	h	h	a	a	h	h	a	b	a	h	a	h	h	a	h	a	a	h	h	h	b	-	-	h	a	h	h	h
34777	h	b	a	h	h	h	h	b	h	h	h	h	a	a	a	h	h	b	h	h	b	a	h	h	a	a	a	b	b	b	h	h	h	b	b	-	a	b	b	-	b	a	h	h	a	b	a	a	a
34908	h	h	a	b	h	h	h	h	a	h	h	h	h	h	h	h	h	h	h	h	a	b	h	h	a	h	a	b	b	h	h	h	-	a	b	b	h	b	b	b	a	h	h	h	-	h	a	b	b
34965	a	-	b	h	b	b	h	b	b	h	a	h	h	b	b	a	a	a	a	b	h	a	h	b	h	b	b	b	h	h	h	h	h	h	a	h	h	h	h	h	b	h	a	h	b	h	h	a	-
34973	h	b	h	h	a	a	b	b	b	h	a	a	a	h	a	h	h	h	h	h	b	a	a	h	a	h	b	h	h	a	h	h	h	h	b	a	a	a	b	-	h	h	b	h	h	h	-	h	h
35011	h	h	h	a	h	b	b	b	h	h	a	a	h	a	h	a	a	h	-	h	a	b	h	b	b	b	-	a	h	h	b	h	h	a	a	b	a	h	b	a	h	h	a	b	a	a	b	a	h
35330	h	a	h	h	a	h	b	h	h	h	h	b	h	-	h	h	a	a	b	h	h	a	h	b	h	a	b	h	b	h	h	h	b	a	h	h	h	b	h	-	h	b	h	h	a	h	b	h	a
35339	h	h	h	a	h	b	b	b	h	h	a	a	h	a	h	a	a	h	b	h	-	b	h	-	b	b	b	a	h	h	b	h	h	a	a	b	a	h	h	a	h	h	a	b	a	a	b	a	h
35497	h	b	a	h	h	h	h	b	h	h	a	h	a	a	a	h	h	b	h	h	b	-	b	h	-	a	h	h	b	b	h	h	h	b	b	h	a	b	b	a	b	a	h	h	a	b	a	a	a
35623	a	h	h	b	a	b	h	b	-	h	h	h	h	a	a	h	a	b	a	b	a	h	b	h	a	h	h	-	h	h	h	h	a	b	h	h	h	h	b	h	b	h	b	h	a	b	h	h	h
35632	a	h	h	h	a	a	h	h	h	h	h	a	h	h	b	h	b	h	h	h	h	b	a	h	h	h	a	h	h	a	-	h	b	a	a	a	a	-	h	a	h	a	b	a	b	h	h	h	h
35774	a	h	h	b	h	h	a	h	h	h	h	h	h	a	h	h	h	h	a	h	h	h	h	h	-	h	h	b	h	h	b	a	h	b	h	h	a	-	h	a	h	h	b	a	a	a	a	h	h
35797	h	h	a	b	h	h	b	h	h	b	a	h	b	h	h	h	h	b	h	b	h	-	h	a	h	a	h	a	h	b	a	h	b	-	a	h	a	h	b	a	h	h	a	h	a	h	h	h	h
36130	h	b	a	h	h	h	a	b	h	a	h	b	h	b	h	h	b	b	b	h	h	h	b	h	-	a	a	a	h	h	a	a	h	h	a	h	h	b	b	-	h	b	h	h	h	b	b	h	h
36194	a	b	h	h	h	h	h	h	h	b	a	h	h	h	h	a	h	a	b	b	h	h	h	b	a	a	h	a	a	b	h	b	h	b	-	a	a	a	h	-	h	h	h	h	a	h	a	a	b
36244	h	h	h	h	b	a	-	b	h	-	b	h	h	b	b	h	h	a	h	h	b	h	h	h	h	h	b	h	h	b	a	b	b	h	h	a	b	h	a	h	h	b	h	h	h	a	b	b	h
36360	-	h	b	a	h	h	h	h	h	h	a	a	h	a	a	h	b	h	h	h	h	-	b	h	h	h	h	h	h	h	a	a	a	h	h	a	b	a	h	a	h	a	a	h	h	a	a	b	h
36366	h	h	h	a	h	h	a	h	h	h	h	h	a	b	b	h	h	h	-	b	h	h	a	b	h	b	h	a	b	a	a	-	h	a	a	h	h	h	h	h	h	b	h	b	h	b	a	h	h
36550	a	h	h	h	a	h	b	b	b	h	a	a	a	-	h	h	h	h	-	h	b	h	h	a	a	h	h	a	b	a	h	a	h	h	a	h	a	a	h	h	h	b	h	b	h	a	h	h	h
36552	a	h	h	h	h	a	b	h	h	h	h	a	h	h	-	h	b	b	h	h	h	b	a	b	h	h	a	h	h	a	a	h	b	h	a	-	a	b	h	h	h	a	b	h	b	b	h	h	h
36723	a	h	b	h	b	h	h	h	b	h	-	h	h	b	h	h	h	h	b	h	h	h	h	a	b	b	a	b	b	h	h	a	h	b	h	b	h	a	b	h	h	a	h	-	h	a	h	b	a
36807	a	b	a	h	h	b	h	h	h	b	a	h	h	a	h	a	h	a	b	h	h	h	h	b	a	h	h	a	h	b	h	h	h	b	a	a	a	a	b	-	b	h	-	h	a	h	h	h	h
36814	h	a	h	a	b	b	b	a	h	b	b	a	h	h	h	a	a	h	h	b	h	a	a	h	a	h	a	h	a	a	h	a	-	h	b	h	h	a	b	a	h	b	h	h	h	h	a	-	h
37075	h	a	h	-	b	h	b	b	b	h	-	h	h	h	h	h	a	h	b	h	h	h	h	b	a	b	a	h	a	b	a	h	b	h	b	h	h	h	a	h	h	a	a	h	a	b	a	a	a
37170	a	h	-	a	a	h	h	h	h	-	a	h	h	h	h	h	h	h	h	h	h	b	h	a	a	h	h	h	a	a	h	b	h	a	h	h	h	a	h	h	h	h	b	a	a	h	h	h	a
37744	a	b	a	h	a	b	h	h	a	a	a	h	b	b	a	a	b	h	h	h	h	h	h	b	h	b	b	h	-	h	h	a	b	a	b	h	b	h	a	-	h	a	h	b	a	a	a	b	h
37754	h	b	a	h	h	h	h	b	h	h	a	h	a	a	a	h	h	b	h	h	b	a	h	h	a	a	h	h	b	b	h	h	h	b	b	-	a	b	b	-	b	a	h	h	a	b	a	a	a
37766	a	h	b	b	b	h	a	-	b	h	a	h	h	b	a	h	h	h	h	a	h	h	b	h	b	b	a	b	b	h	h	-	h	h	a	b	h	a	b	h	b	h	a	a	h	a	h	b	a
38021	h	h	h	a	b	h	a	h	b	b	h	h	a	h	h	a	h	h	a	h	h	h	h	h	h	a	a	h	-	a	h	a	a	h	a	b	h	h	a	b	h	h	-	a	b	b	h	h	b
38140	a	h	a	-	h	h	h	b	h	a	a	a	h	b	h	h	b	h	a	h	h	h	h	b	-	a	h	h	h	h	a	a	b	h	b	a	b	h	h	h	h	h	h	h	a	a	b	b	a
38334	b	h	b	b	a	h	h	b	h	a	-	h	h	h	a	h	h	h	h	-	b	b	a	b	h	b	a	h	h	b	a	h	b	h	a	b	h	b	b	b	h	h	b	b	h	b	h	h	b
38406	b	b	a	h	a	h	b	h	h	h	h	b	b	a	a	h	h	b	h	h	h	b	a	-	b	h	h	h	h	b	a	-	h	a	a	h	h	h	b	a	h	h	a	h	h	h	h	h	h
38415	a	h	h	h	h	h	b	h	h	h	a	a	h	a	b	h	b	h	a	a	h	h	a	a	-	a	a	b	h	h	a	h	b	b	-	a	h	h	h	h	h	h	h	b	b	b	h	h	a
38424	h	b	h	h	a	a	b	b	b	h	a	a	a	h	a	h	h	h	h	h	b	a	a	h	-	h	b	h	h	a	h	h	h	h	b	a	a	a	b	-	h	h	b	h	h	h	a	h	h
38602	a	b	a	h	h	b	h	h	h	b	a	a	b	a	h	a	h	h	b	h	h	h	h	b	-	h	h	a	h	b	h	h	h	b	a	-	a	a	b	b	b	h	a	h	a	h	h	h	h
39132	b	h	h	b	b	h	a	b	b	h	h	h	h	h	h	b	h	b	a	h	b	h	h	a	b	h	a	b	h	h	b	h	a	h	b	h	h	a	h	a	b	-	b	h	a	b	a	-	h
39366	h	h	a	a	a	a	a	b	h	h	b	h	a	b	b	h	b	b	h	h	h	h	b	a	h	b	h	b	a	h	b	h	b	h	b	h	h	h	b	-	h	b	h	-	b	a	h	h	h
39570	h	b	h	h	h	h	a	b	h	a	h	b	h	b	h	h	b	b	b	h	h	h	b	h	-	a	a	-	h	h	a	a	h	h	a	h	h	b	b	a	h	b	h	h	h	h	b	h	h
39593	h	h	h	b	h	b	h	b	h	b	h	h	b	a	h	h	a	b	a	h	a	a	h	a	-	h	h	h	h	h	a	h	a	b	h	h	h	h	b	-	b	h	b	h	h	b	b	b	h
39635	h	h	h	b	h	b	h	b	h	b	h	h	b	a	h	h	a	b	a	h	a	a	h	a	a	-	-	h	h	h	a	h	a	b	h	h	h	h	b	b	b	h	b	h	h	b	b	b	h
39731	h	h	b	a	h	a	a	b	h	a	h	h	a	b	h	h	h	h	-	b	b	b	a	b	h	b	h	h	h	-	a	b	h	a	a	b	h	h	h	b	h	h	b	b	h	b	a	h	h
40047	a	a	h	a	h	h	h	a	h	h	a	h	h	b	b	h	h	a	h	b	h	h	h	h	b	-	a	h	b	b	h	b	h	h	h	b	a	-	b	h	h	a	b	a	a	h	h	b	h
40099	a	h	h	b	h	h	a	h	b	h	h	h	h	a	h	h	h	h	a	h	h	h	h	h	b	h	-	b	h	h	b	a	a	b	h	h	a	h	h	a	h	h	-	a	a	a	a	h	h
40308	-	a	b	-	h	h	h	a	h	b	a	h	h	b	h	h	h	a	b	h	b	h	h	a	b	b	a	h	b	h	h	h	h	b	h	b	h	h	b	h	h	a	h	a	h	h	h	b	h
40694	h	b	b	b	a	h	b	b	b	h	a	a	h	h	a	h	h	b	h	h	-	b	-	b	h	b	h	a	h	b	a	h	b	b	a	b	h	b	h	b	h	h	b	h	h	b	h	h	b
40755	b	h	-	h	h	h	h	b	b	h	h	h	h	h	a	h	h	b	a	h	b	h	h	h	h	a	a	b	h	b	h	h	a	b	b	b	h	h	h	-	b	a	h	h	a	b	a	h	a
40903	h	a	h	h	a	h	b	h	h	h	h	b	a	h	h	a	-	a	b	h	b	a	h	b	h	a	b	h	b	h	h	b	b	h	h	h	h	b	h	-	h	b	a	a	b	a	b	h	a
40970	h	h	h	b	h	h	h	b	h	a	h	h	h	-	a	h	a	b	b	h	h	h	h	b	a	h	a	h	h	-	h	h	h	h	h	h	a	h	h	b	a	h	a	h	h	h	a	b	h
41214	h	h	h	-	h	h	a	h	h	h	h	h	a	b	b	h	h	h	a	b	h	h	a	b	h	b	h	a	b	a	a	b	h	a	a	h	h	h	h	h	h	-	h	b	h	b	a	h	h
41282	a	h	a	-	h	h	h	b	h	a	a	a	h	b	h	h	b	h	a	h	h	h	h	b	a	a	h	h	h	h	a	-	b	h	h	a	b	h	h	h	h	h	h	h	a	a	b	b	a
41367	a	b	a	b	b	h	a	a	h	b	h	-	b	b	b	b	h	b	h	h	h	a	h	h	h	h	b	h	h	h	h	-	a	b	h	h	b	h	h	h	h	h	h	h	a	b	b	a	h
41429	a	h	h	h	a	h	b	b	b	h	a	a	a	b	h	h	h	h	-	a	h	b	b	a	h	h	h	h	b	a	b	a	h	h	a	a	h	a	h	h	a	b	h	-	h	a	h	h	h
41725	a	b	b	h	h	b	h	h	b	h	a	b	h	b	b	a	a	a	a	b	a	a	b	h	h	b	b	b	b	h	a	h	a	h	a	h	h	-	h	h	b	h	a	h	b	h	h	a	-
41790	h	b	h	h	h	a	a	-	a	a	h	b	h	b	b	a	b	b	b	b	h	h	b	h	a	a	h	b	h	h	-	a	h	h	a	h	h	b	b	h	a	b	b	h	h	b	h	h	h
41837	a	h	a	h	h	b	h	a	a	a	a	a	h	b	a	h	b	h	b	h	h	h	b	b	-	b	h	h	h	h	a	a	b	h	b	-	b	a	a	a	a	a	h	b	a	a	a	b	a
41993	a	b	b	h	h	b	h	b	b	h	a	b	h	b	b	a	a	a	a	b	a	a	b	h	h	b	b	b	h	h	a	h	a	h	-	h	h	-	h	h	b	h	a	h	b	h	h	a	b
42100	h	b	h	h	h	a	a	h	a	a	h	b	h	-	b	a	b	b	-	b	h	h	b	h	h	a	h	b	h	h	a	a	h	h	a	h	h	h	b	h	a	b	b	h	h	b	h	h	h
42106	b	h	-	h	b	h	a	b	b	h	h	h	h	h	h	h	h	b	a	h	b	h	h	h	b	a	a	b	h	h	b	h	a	h	b	h	h	a	h	a	b	a	b	h	a	b	a	-	a
42124	h	b	b	h	h	b	h	h	h	h	a	b	h	h	b	a	h	a	h	b	a	-	b	h	h	b	b	b	b	h	a	h	a	h	a	h	h	-	h	h	b	h	b	h	b	h	h	a	b
42242	a	a	h	a	b	h	h	b	h	h	h	h	a	b	b	h	h	b	h	h	h	b	h	-	b	h	h	h	a	a	b	h	h	-	h	a	a	h	h	h	b	a	h	b	a	h	h	b	a
42741	-	b	h	h	h	h	h	h	h	b	a	h	h	h	h	h	h	h	b	b	h	a	h	b	a	a	h	a	h	h	h	b	h	b	a	h	a	a	h	-	h	h	h	h	a	h	a	a	b
42950	h	b	a	h	h	h	a	-	h	a	h	b	h	b	h	b	b	b	b	h	h	h	b	h	a	a	a	h	h	h	a	a	h	h	a	h	h	b	b	h	h	-	h	h	h	b	h	h	h
43194	b	a	h	h	h	h	b	b	b	h	b	a	b	h	h	h	h	h	b	h	a	h	h	b	-	h	h	h	h	b	a	-	b	h	b	h	h	h	h	h	b	h	a	h	a	b	b	a	a
43471	h	h	a	b	h	h	h	b	a	h	h	h	h	a	h	h	h	b	-	h	a	b	h	h	-	h	a	b	b	h	h	h	h	a	b	b	h	h	b	b	a	h	h	h	a	h	a	b	b
43640	h	h	a	h	h	h	h	b	a	h	h	a	h	-	h	h	h	b	-	a	a	b	h	h	h	b	a	h	h	h	h	h	h	a	b	b	h	h	b	h	a	h	h	h	a	a	a	h	b
43679	h	b	a	h	h	h	h	b	h	h	a	h	a	a	a	h	h	b	h	h	-	a	b	h	a	a	h	h	b	b	h	h	h	b	b	h	a	b	-	a	b	a	h	h	a	b	a	a	a
43886	h	b	h	h	h	h	a	h	a	a	h	b	h	b	b	a	b	b	b	b	h	h	b	h	a	a	h	b	h	h	a	a	h	h	a	h	h	b	b	h	-	b	-	h	h	b	h	h	h
43888	a	h	h	h	h	h	b	h	h	h	a	a	h	h	b	a	b	h	-	a	h	h	a	a	a	a	a	h	h	h	a	h	b	b	a	a	h	h	h	h	a	a	b	b	b	b	-	a	a
44141	h	h	h	a	h	b	b	b	h	h	a	a	h	a	h	a	a	h	-	h	a	b	h	b	b	b	b	a	h	h	b	h	h	a	a	b	a	h	b	a	h	h	a	-	a	a	b	a	h
44385	a	b	a	h	h	b	h	h	h	b	a	a	b	a	h	a	h	h	b	h	h	h	h	b	a	h	h	a	h	b	h	h	h	b	h	a	a	-	b	-	b	h	a	a	a	h	h	h	h
44617	a	a	h	a	h	h	h	-	h	h	h	h	h	b	b	h	a	b	a	h	h	-	a	a	b	h	h	h	h	a	b	h	b	h	h	b	b	h	b	h	h	h	b	b	b	b	h	b	a
45163	h	a	h	h	a	h	b	h	h	h	h	b	a	-	h	a	a	a	b	h	b	a	h	b	h	a	b	h	b	h	h	b	b	h	h	h	-	b	h	b	h	b	a	h	h	a	b	h	a
45549	h	a	h	h	a	h	b	h	h	h	h	b	a	h	h	a	a	-	b	h	-	a	h	b	h	a	b	h	b	h	h	b	b	h	h	h	h	b	h	b	h	b	a	h	h	a	b	h	a
45639	h	b	h	b	b	h	b	b	h	a	b	h	h	b	b	h	h	a	h	a	b	h	h	h	h	h	b	h	h	b	-	b	b	h	h	-	b	h	a	h	h	b	h	h	h	a	b	b	h
46183	a	h	h	-	h	h	b	b	b	h	h	a	h	b	h	b	h	b	b	a	h	b	b	h	h	a	h	h	h	a	b	a	h	-	a	h	h	a	b	h	a	b	h	b	h	a	h	h	h
46227	a	h	h	h	h	a	h	h	h	h	h	a	h	h	b	h	b	b	h	h	h	b	a	h	h	h	a	h	h	a	a	h	-	a	a	a	a	b	h	h	h	a	b	h	b	-	h	h	h
46408	a	h	a	h	h	b	h	h	h	a	a	a	h	b	a	h	b	h	b	h	h	h	b	b	h	b	h	h	h	h	a	-	b	h	b	a	b	a	a	a	a	a	h	b	a	a	a	b	-
47081	a	h	h	h	h	a	b	h	h	h	h	a	h	h	b	h	b	b	h	h	h	-	a	b	a	h	a	h	h	a	a	h	b	h	a	a	a	-	h	h	h	a	b	h	b	b	h	h	h
47101	h	h	h	b	h	h	h	b	h	a	h	h	h	h	a	h	a	b	b	h	h	h	h	b	a	h	a	h	h	h	h	h	h	h	h	h	a	h	h	b	a	h	-	h	h	h	-	b	h
47541	b	h	a	h	h	b	h	b	b	h	h	h	h	a	a	h	h	b	h	h	b	h	h	h	h	a	a	-	b	b	h	h	a	b	b	b	h	h	h	a	b	-	h	h	a	b	a	h	a
47545	h	b	a	h	h	h	a	b	h	a	h	b	h	b	h	h	b	b	b	h	h	h	b	h	a	a	a	a	h	h	a	a	h	h	-	h	h	b	b	-	h	b	h	h	h	b	b	h	h
47633	h	b	a	h	h	h	h	b	h	h	a	b	a	a	a	h	h	b	h	h	b	a	b	h	a	a	h	h	-	b	h	h	b	b	b	h	a	b	-	a	b	a	h	a	h	b	a	a	a
47646	a	b	h	-	h	h	h	h	a	b	a	b	b	h	h	h	a	h	h	h	a	-	b	h	a	h	a	h	a	h	b	h	b	a	h	h	a	h	h	h	h	b	h	h	h	h	a	b	a
47723	a	b	h	a	h	h	h	a	a	b	a	b	h	h	h	a	a	h	h	h	-	a	b	h	a	h	a	h	a	h	b	h	h	a	h	h	b	h	h	h	a	b	h	h	b	h	-	b	a
47748	b	h	h	b	b	h	a	b	b	h	h	h	h	h	h	h	h	b	a	h	b	h	h	a	b	h	a	b	h	h	-	h	a	h	b	h	h	a	h	a	b	a	b	h	a	-	a	h	h
47808	b	-	a	a	h	h	b	h	h	h	b	b	h	a	h	h	a	a	a	a	h	b	h	a	h	h	h	a	b	a	a	a	a	b	b	h	h	h	h	-	b	h	a	a	b	h	h	a	h
48050	h	-	a	a	b	h	b	h	h	b	b	h	h	b	h	a	h	h	b	b	h	h	-	h	h	a	a	h	a	h	a	h	b	h	b	h	b	h	h	h	h	b	b	a	h	h	a	b	a
48175	h	h	b	h	a	h	h	h	h	h	a	h	h	h	h	h	h	h	h	a	h	b	h	a	a	h	-	-	a	a	h	b	h	a	h	h	h	h	h	h	b	h	b	a	a	h	b	h	a
48347	b	h	a	b	a	a	h	h	h	h	b	b	h	h	h	h	a	a	a	h	a	b	h	a	h	h	h	a	b	h	a	a	h	b	b	-	h	a	h	-	h	h	h	h	h	h	h	h	a
48879	h	h	h	a	h	b	b	b	h	h	a	a	h	a	h	-	a	h	b	h	a	b	h	b	b	b	b	a	h	h	b	h	h	a	a	b	a	h	b	-	h	h	a	b	a	a	b	a	h
49499	a	h	h	h	h	h	b	h	h	h	a	a	h	a	b	-	b	h	a	a	h	h	a	a	a	a	a	b	h	h	a	h	b	b	a	-	h	h	h	h	h	h	h	b	b	b	h	h	a
49613	a	h	h	a	h	b	-	b	h	h	a	h	h	b	-	a	h	h	a	h	h	h	h	b	h	b	h	b	h	h	h	h	h	a	a	h	h	h	h	h	h	h	a	h	b	b	b	a	b
49669	h	b	b	h	b	h	h	a	h	h	a	b	b	a	b	a	h	a	h	h	a	h	b	h	-	b	h	h	b	b	a	h	a	h	-	h	h	h	h	h	h	h	b	a	b	h	h	h	b
49879	h	b	h	h	a	a	b	b	b	h	a	a	a	h	a	h	h	h	h	h	b	a	a	h	a	h	b	h	h	a	h	h	h	h	-	a	a	a	b	-	h	h	b	h	h	h	a	h	h
49961	h	b	h	h	h	h	h	b	h	h	b	b	a	b	h	h	b	h	b	a	h	h	b	h	a	a	a	a	h	-	a	a	h	a	a	h	h	b	b	-	h	b	h	a	b	h	b	h	a
49980	a	h	b	b	b	a	-	h	b	h	a	h	h	b	a	h	h	h	h	a	h	h	b	h	b	-	h	b	b	a	h	a	h	h	a	b	h	a	b	h	b	h	a	a	h	a	h	b	a
50049	a	-	h	a	b	h	h	b	h	h	h	h	a	b	b	h	a	b	h	h	h	b	h	b	b	h	h	h	a	a	b	h	h	h	h	a	h	h	b	h	b	a	h	b	a	b	-	h	a
50090	b	h	a	h	h	b	h	b	b	h	h	h	h	a	a	h	h	b	h	h	b	h	h	h	h	a	a	b	-	b	h	h	a	b	b	b	h	h	h	a	-	a	h	h	a	b	a	h	a
50453	b	h	b	b	a	h	h	b	-	a	a	h	h	h	a	h	h	h	h	b	b	b	a	b	h	b	a	h	h	-	a	h	b	h	a	b	h	b	b	b	h	h	b	b	h	b	h	h	b
50556	a	b	a	h	h	b	h	h	h	b	a	h	h	a	h	a	h	a	b	h	h	h	h	b	a	h	h	a	h	b	h	h	h	b	a	a	-	-	b	b	b	h	a	h	a	h	h	h	b
51051	h	b	h	h	h	h	h	b	h	h	b	b	a	b	h	h	b	h	b	a	h	h	b	h	-	a	a	a	h	h	a	a	h	a	a	h	h	b	b	-	h	b	h	a	b	h	b	h	a
51126	a	b	h	h	h	h	h	h	h	b	a	h	h	h	h	h	h	h	b	b	h	-	h	b	a	a	h	-	h	h	a	b	h	b	a	h	a	a	h	b	h	h	h	h	a	h	a	a	b
51217	h	h	a	a	a	a	a	h	h	h	b	h	a	b	b	h	b	b	h	h	h	h	b	a	h	b	h	b	-	h	b	h	b	-	b	h	h	h	b	a	h	b	h	b	b	a	h	h	h
51359	h	-	h	h	h	h	h	b	h	h	b	b	a	b	h	h	b	h	b	h	h	h	b	h	a	a	a	a	h	h	a	a	h	a	a	h	h	b	b	a	h	b	h	-	h	h	b	h	a
51410	a	h	-	h	a	b	h	-	a	a	a	a	h	b	a	h	b	h	b	h	h	h	h	b	h	b	h	h	b	h	a	a	b	a	b	h	b	h	a	a	a	a	h	b	a	a	a	b	a
51514	b	h	a	h	h	h	h	b	b	h	h	h	h	h	a	h	h	b	a	h	b	h	h	h	h	a	a	b	h	b	h	h	a	b	b	b	h	h	h	-	b	a	h	h	a	-	a	h	a
51567	a	b	h	a	h	b	h	b	h	h	a	h	h	b	b	a	h	h	a	h	h	h	h	b	-	b	h	b	h	h	h	h	h	a	a	h	h	h	h	h	h	h	-	h	b	b	b	a	b
51654	h	h	a	b	h	h	h	h	a	h	h	h	h	h	h	h	h	h	h	h	-	h	h	h	a	h	a	b	b	h	h	h	h	a	b	b	h	-	b	b	a	h	h	h	a	h	a	b	b
51697	a	a	h	a	b	h	h	b	h	h	h	h	a	b	b	h	h	b	h	h	h	b	h	b	b	h	h	h	a	a	b	h	h	-	h	a	a	h	h	h	b	a	h	b	a	h	h	b	-
51711	h	h	a	b	h	h	b	h	h	b	h	h	-	b	h	h	h	b	h	b	h	b	h	a	a	a	h	a	h	h	h	h	b	h	h	h	a	b	b	-	h	a	h	h	h	h	h	h	h
51863	h	a	a	h	b	h	b	h	h	h	b	h	h	b	h	a	h	h	b	h	b	h	h	h	-	h	h	h	a	h	a	h	b	b	h	h	b	-	a	h	h	b	b	a	h	a	b	b	a
52195	h	h	h	h	a	a	a	-	h	h	b	a	h	b	b	h	b	b	b	h	b	h	h	-	h	b	b	h	a	h	b	h	h	a	b	h	b	h	h	a	h	b	h	h	h	a	b	h	h
52224	b	b	a	h	a	h	b	h	h	h	h	b	b	a	a	h	h	b	h	h	h	b	a	a	b	h	h	h	h	-	a	h	h	a	a	h	h	h	b	-	h	h	a	h	h	h	h	h	h
52669	h	-	b	b	a	a	b	h	h	b	h	h	h	a	a	h	h	a	h	b	a	h	a	a	b	a	a	h	h	h	h	h	h	a	a	h	-	b	b	h	h	a	b	h	a	b	b	a	a
52722	a	h	a	h	a	b	h	a	a	a	a	h	h	b	a	h	b	h	b	h	h	h	h	b	h	b	-	h	-	h	a	a	b	a	b	h	b	h	a	a	a	a	h	b	a	a	a	b	a
52778	a	h	h	h	h	h	-	h	b	b	h	a	b	h	h	b	b	b	a	a	b	h	b	h	h	b	h	a	h	-	h	b	a	h	a	b	b	a	h	b	b	a	a	h	h	h	h	a	a
52801	a	h	b	a	h	h	h	h	h	h	a	-	h	a	a	h	b	h	h	h	h	b	b	h	h	h	h	b	h	h	a	a	-	h	b	a	b	a	h	a	a	a	h	h	h	a	a	b	h
53262	a	b	a	h	h	h	h	h	b	b	h	a	b	h	h	b	h	b	h	a	h	h	b	h	b	h	h	h	h	h	h	b	a	b	h	b	b	a	h	b	b	a	-	h	a	-	h	a	a
53388	a	h	h	h	h	a	b	h	h	h	h	a	h	h	b	h	b	b	h	h	h	b	a	b	-	h	a	h	b	a	a	h	b	h	-	a	a	b	h	h	h	a	b	h	b	b	a	h	h
53454	a	h	h	h	a	h	-	b	b	h	a	a	a	b	h	h	h	h	b	a	h	b	h	a	h	h	h	h	b	a	b	a	h	h	-	a	h	a	h	h	a	b	h	b	h	a	h	h	h
53602	h	b	b	h	a	b	b	h	h	h	h	h	h	h	a	h	-	h	h	a	h	b	h	a	a	b	a	a	a	a	h	b	h	a	h	h	h	h	h	h	b	h	b	-	h	h	b	h	a
53727	h	a	h	a	b	h	b	h	h	b	b	h	h	h	h	a	a	h	h	b	h	-	a	h	a	a	a	h	a	a	a	a	-	h	b	h	h	a	h	h	h	b	b	h	h	h	a	b	h
53758	h	h	h	a	a	-	a	h	h	h	b	h	a	b	b	h	b	b	h	h	h	h	h	a	h	b	h	b	-	h	b	h	b	a	b	h	h	h	b	a	h	b	h	h	b	a	h	h	h
53902	h	b	b	b	a	h	b	b	-	h	a	a	h	h	a	h	h	b	h	h	b	b	h	b	h	b	h	a	h	b	a	h	b	b	h	b	h	b	h	b	h	h	b	h	h	-	h	h	b
54092	h	b	-	h	b	h	h	a	h	h	a	b	b	a	b	a	h	a	h	h	a	h	b	h	b	b	h	h	b	b	a	h	a	h	a	h	h	h	h	h	h	h	b	a	b	h	-	h	b
54122	a	h	h	h	a	a	h	h	h	h	h	a	h	h	b	h	b	h	h	h	h	b	-	h	h	h	a	h	h	a	a	h	b	a	a	a	a	-	h	a	h	a	b	a	b	h	h	h	h
54375	h	h	h	h	a	a	a	h	h	h	b	a	h	b	b	h	b	-	b	h	b	h	h	a	h	b	h	h	-	h	b	h	h	a	b	h	b	h	b	a	h	b	h	h	h	a	b	h	h
54569	h	b	a	h	h	h	h	b	h	h	a	h	a	a	a	h	h	b	h	h	b	a	b	h	a	a	h	h	b	b	h	h	b	b	b	h	a	b	b	-	b	a	h	a	a	b	-	a	a
54673	a	a	h	a	h	h	h	b	h	h	h	h	h	b	b	h	a	b	a	h	h	-	a	a	b	h	h	h	h	a	b	h	b	h	a	h	b	h	b	h	h	h	h	b	b	-	h	h	a
54922	a	h	b	a	h	h	h	h	h	h	a	a	h	a	a	h	b	h	h	h	h	b	b	h	h	h	h	h	h	h	-	a	a	h	h	a	b	a	h	a	h	a	a	h	h	a	-	b	h
54961	h	h	h	h	a	a	a	h	h	h	b	h	a	-	b	h	b	b	b	h	b	h	h	a	h	b	h	h	a	h	b	h	b	a	b	h	b	h	b	a	h	b	h	h	-	a	b	h	h
55380	a	a	h	a	b	h	h	b	h	h	h	h	a	b	b	h	a	b	h	h	h	b	h	b	b	h	h	h	a	a	b	h	h	h	h	a	h	h	-	h	b	a	h	-	a	b	b	h	a
55938	h	b	a	h	h	h	a	h	h	a	h	b	h	b	b	h	b	b	b	h	h	h	b	h	a	-	h	b	h	h	a	-	h	h	a	h	h	b	b	h	a	b	b	h	h	b	h	h	h
55952	h	a	h	b	a	a	b	h	h	h	h	b	h	h	h	h	a	a	b	h	h	a	h	b	h	a	b	b	b	h	h	h	b	a	h	h	h	b	h	-	h	b	h	h	a	h	b	h	-
56274	h	-	h	a	-	h	b	h	h	b	b	h	h	b	h	a	h	h	b	b	h	h	a	h	h	a	a	h	a	h	a	h	b	h	b	h	b	a	h	h	h	b	b	a	h	h	a	b	a
56378	a	-	a	h	h	h	h	h	b	b	h	a	b	b	h	b	h	b	h	a	h	h	b	h	-	h	h	h	h	h	h	b	a	b	h	b	b	a	h	b	b	a	a	h	a	b	h	a	a
56409	a	h	b	b	b	h	a	h	b	h	-	h	h	b	a	h	h	h	h	a	h	h	b	h	b	b	a	b	b	h	h	a	h	h	a	b	h	a	b	h	b	h	a	-	h	a	h	b	a
56541	a	h	a	h	a	b	h	a	-	a	a	a	h	b	a	h	b	h	b	h	h	h	h	b	h	b	h	h	h	h	a	a	-	a	b	h	b	a	a	a	a	a	h	b	a	a	a	b	a
56584	a	h	h	h	a	h	b	b	b	h	-	a	a	b	h	h	h	h	b	h	b	-	h	a	a	h	h	a	b	a	b	a	h	h	a	h	a	a	h	h	h	b	h	b	h	a	h	h	h
56748	b	h	a	h	h	b	h	b	b	h	h	h	h	a	a	h	h	b	h	h	b	h	h	h	h	a	a	b	b	b	h	h	a	-	b	b	h	h	h	a	b	a	h	h	a	b	a	h	-
56961	a	b	a	h	a	b	h	h	a	a	a	h	b	b	a	-	b	h	h	h	h	h	h	b	h	b	b	h	b	h	h	-	b	a	h	h	b	h	a	a	h	a	h	b	a	a	a	b	h
57197	a	h	-	h	a	h	b	b	b	h	a	a	a	b	h	h	h	-	b	a	h	b	h	a	h	h	h	h	b	a	b	a	h	h	a	a	h	a	h	h	a	b	h	b	h	a	h	h	h
57203	h	b	b	h	h	b	h	h	h	h	a	-	b	h	b	a	h	a	h	b	a	a	b	h	h	b	h	b	b	b	a	h	a	h	a	h	h	-	h	h	b	h	b	h	b	h	h	a	b
57250	h	b	h	h	a	a	b	b	b	h	a	a	a	b	a	h	h	h	b	h	b	a	a	a	a	h	h	h	h	a	h	h	h	h	b	a	a	a	h	-	h	b	b	h	h	h	-	h	h
57285	h	b	h	h	b	b	b	h	b	h	h	b	h	h	a	b	b	a	h	a	h	b	h	b	h	b	a	a	h	a	b	h	h	h	h	a	h	b	h	-	b	-	h	h	h	h	h	a	a
57329	h	h	a	h	-	a	-	b	h	h	b	h	a	b	h	h	b	h	h	h	h	h	h	a	h	h	a	h	h	b	b	h	b	h	b	b	h	h	b	a	b	b	h	b	b	a	h	a	h
57595	h	b	h	h	b	b	b	h	-	h	h	b	a	b	a	b	b	h	h	a	h	b	h	b	h	h	h	a	h	h	b	h	a	h	h	a	h	b	-	h	b	a	h	h	h	b	h	a	h
57746	h	b	a	h	h	h	h	b	h	h	a	b	a	a	a	h	h	b	h	h	b	a	b	h	a	a	h	h	h	b	h	h	b	b	b	h	a	-	b	-	b	a	h	a	h	b	a	a	a
57785	-	b	a	h	h	h	h	h	b	b	h	a	b	b	h	b	h	-	h	a	h	h	b	h	b	h	h	h	h	h	h	b	a	b	h	b	b	h	h	h	b	h	h	h	a	b	b	a	a
58126	h	h	h	b	h	h	h	h	a	h	h	h	h	h	h	h	h	h	h	h	a	h	h	h	a	h	a	b	b	h	h	h	h	a	b	b	h	-	-	b	a	h	h	h	a	h	a	b	b
58780	a	h	h	h	h	a	b	h	h	h	h	a	h	h	b	a	b	b	h	a	h	h	a	b	a	h	a	h	-	a	a	h	b	h	a	a	a	-	h	h	h	a	b	h	b	b	a	a	a
58858	b	h	h	b	b	h	a	b	b	h	h	h	h	h	h	b	h	b	a	h	b	h	h	a	b	h	a	b	h	h	b	h	a	h	b	h	h	a	h	-	b	a	b	h	a	-	a	h	h
59054	h	b	h	h	b	b	b	h	b	h	h	b	a	h	a	b	b	a	h	a	h	b	h	b	h	b	a	a	h	h	b	h	h	h	h	-	h	b	h	h	-	h	h	h	h	h	h	a	a
59101	h	h	a	b	a	h	h	a	a	b	b	b	h	h	h	b	a	a	h	b	a	b	h	h	h	h	-	h	b	h	h	a	b	b	b	b	a	h	h	h	a	h	b	-	a	a	h	h	a
59363	b	h	a	b	a	h	b	-	h	-	a	b	b	h	h	h	a	b	h	b	h	b	a	a	b	a	h	h	h	b	a	h	b	h	a	h	a	h	b	a	h	h	a	h	a	h	h	h	h
59588	h	a	h	h	a	h	b	h	h	h	h	b	a	h	h	a	a	a	h	h	b	a	h	b	h	a	b	h	b	h	h	b	b	h	h	h	h	b	h	b	h	b	a	-	b	-	h	h	a
59702	h	b	h	h	b	b	b	-	b	-	h	b	a	b	a	b	b	h	b	a	h	b	h	b	h	h	a	a	h	h	b	h	a	h	h	a	h	b	b	h	b	a	h	h	h	b	h	a	h
59756	h	b	h	h	h	a	h	h	h	h	h	h	h	h	h	h	b	h	-	a	h	h	a	b	a	a	h	a	h	h	a	h	-	h	h	h	h	h	h	h	h	h	h	a	a	h	h	h	h
60140	b	b	a	h	a	h	b	h	h	h	h	b	b	a	a	h	h	b	h	h	h	b	a	a	b	h	h	h	h	b	a	h	h	a	a	h	h	h	b	-	h	h	-	h	h	h	h	h	h
60452	b	b	a	h	a	h	b	h	h	h	h	b	b	a	a	h	h	b	h	h	h	-	a	a	b	h	h	h	h	-	a	h	h	a	a	h	h	h	b	a	h	h	a	h	h	h	h	h	h
60564	b	b	h	h	b	b	b	h	b	h	h	b	a	b	a	b	-	h	h	a	h	b	h	b	h	h	h	a	b	h	b	h	a	h	h	h	h	-	b	h	b	a	a	h	b	b	h	a	h
60608	a	h	h	h	a	h	b	b	-	h	a	a	a	b	h	h	h	h	b	a	h	b	h	a	h	h	h	h	b	a	b	a	h	h	a	a	h	-	h	h	a	b	h	b	h	a	h	h	h
68	a	h	h	a	h	h	h	h	h	h	a	a	h	h	a	h	b	h	b	h	h	b	b	b	b	b	h	b	h	h	a	a	a	h	b	a	b	a	a	a	a	a	h	h	a	a	-	b	h
70	h	h	a	b	h	h	b	h	h	b	a	h	b	h	h	h	h	b	h	-	h	b	h	a	h	a	h	a	h	b	h	h	b	h	a	h	a	h	b	a	h	h	a	h	h	h	h	h	h
72	h	h	a	b	h	h	b	h	h	b	h	h	h	b	h	h	h	b	h	b	h	b	h	a	a	a	h	a	h	h	h	h	b	h	a	h	a	h	b	-	h	a	h	h	h	h	h	h	h
112	h	h	h	a	h	b	b	h	h	h	a	a	h	a	h	a	a	h	b	h	a	b	h	b	b	b	b	a	h	h	b	h	h	a	a	b	a	h	b	-	h	h	a	b	a	a	b	a	h
197	h	h	h	h	b	h	b	h	h	a	b	h	h	b	b	h	h	a	-	h	b	h	h	h	h	h	h	h	a	h	a	b	b	h	h	a	b	h	a	h	h	b	h	h	h	a	b	b	h
255	a	a	h	a	h	h	h	b	h	h	h	h	h	b	b	h	-	b	a	h	h	b	a	a	b	h	h	h	h	a	b	h	b	h	h	b	b	h	b	h	h	h	b	b	b	b	h	h	a
259	b	b	a	h	a	h	b	h	h	b	h	b	b	a	a	h	h	b	h	b	h	-	a	a	b	a	h	h	h	b	a	h	b	h	a	h	a	h	b	a	h	h	a	h	h	b	a	h	h
263	h	b	b	b	a	h	b	b	b	h	h	a	h	h	a	h	h	b	h	a	b	b	h	b	b	b	h	a	h	b	a	h	b	b	-	b	h	b	h	b	a	h	b	h	h	b	h	h	b
279	h	b	h	h	h	a	a	h	-	a	h	b	h	b	b	a	b	b	b	b	h	h	b	h	a	a	h	b	h	h	a	a	h	h	a	h	h	b	b	h	a	b	b	h	h	b	h	h	h
341	a	h	b	h	h	b	h	h	b	h	b	h	h	b	a	b	h	h	a	a	a	a	h	a	h	-	b	h	h	h	h	a	b	b	h	a	h	b	h	h	h	h	h	b	b	b	a	a	h
346	h	b	a	h	h	h	h	b	h	h	a	b	a	a	a	h	h	b	h	h	b	a	b	h	a	a	h	h	h	b	h	h	b	b	b	h	a	b	b	-	b	a	h	a	h	b	a	a	a
382	a	b	a	b	-	h	a	a	h	b	h	a	b	b	b	b	h	b	h	h	h	a	h	h	h	h	b	h	h	h	h	h	a	b	h	h	b	h	h	h	h	h	h	h	a	b	b	a	h
401	a	a	b	a	a	h	h	h	b	h	h	h	b	a	b	h	a	b	h	a	b	a	h	a	h	h	a	h	h	h	b	h	b	a	h	b	b	h	b	b	h	b	h	h	b	h	h	a	-
409	a	h	a	h	h	b	h	h	h	a	a	a	h	b	a	h	b	h	b	h	h	b	b	b	h	b	h	h	h	h	a	a	h	h	b	a	b	a	a	a	a	a	h	b	a	a	a	-	a
421	h	b	h	h	a	a	b	b	-	h	a	a	a	h	a	h	h	h	h	h	b	a	a	h	a	h	b	h	h	a	h	h	h	h	b	a	a	a	b	b	h	h	b	h	h	h	a	h	h
450	a	a	b	a	a	h	h	h	b	h	h	h	b	a	b	h	a	b	h	a	b	a	h	-	h	h	a	h	h	h	b	h	b	a	h	b	b	h	b	b	h	b	h	h	b	h	h	a	b
459	a	h	b	a	a	h	h	h	h	b	a	h	h	h	h	h	h	h	h	h	h	b	h	a	-	h	h	h	a	a	h	b	h	a	h	h	h	a	h	h	h	h	b	a	a	h	h	h	a
526	a	a	h	a	b	h	h	b	h	h	h	h	a	b	b	h	h	b	h	h	h	b	h	b	b	h	h	h	a	a	b	h	h	b	h	a	a	h	h	h	b	a	h	b	a	h	h	-	a
527	b	b	a	a	h	h	b	h	h	h	b	b	a	a	h	h	h	a	a	a	h	b	h	h	h	h	h	h	h	a	a	h	h	h	b	h	h	h	h	-	b	h	a	a	b	h	h	a	h
555	h	h	a	b	a	h	h	a	a	b	b	b	h	h	h	b	a	a	h	h	a	b	h	h	h	h	b	h	b	h	h	a	h	b	b	b	a	a	h	h	a	h	b	-	a	a	h	h	a
567	h	h	a	h	a	a	h	b	h	h	b	h	a	b	h	h	h	h	a	b	a	h	h	h	b	h	a	h	h	b	b	h	b	h	b	b	a	h	b	-	b	b	b	b	b	a	h	a	h
585	h	-	h	b	b	h	h	b	h	a	b	h	h	b	b	h	h	a	h	a	b	h	h	h	h	h	b	h	h	b	a	b	h	h	h	a	b	b	a	h	h	b	h	h	h	a	b	b	h
621	h	b	h	h	b	b	b	h	b	h	h	b	h	h	a	b	b	a	h	a	h	b	h	b	h	b	a	a	h	a	b	h	h	h	h	a	h	-	h	a	b	h	h	h	h	h	h	a	a
669	h	h	a	b	h	h	b	h	h	b	h	h	a	b	h	h	h	b	h	b	h	b	h	a	a	a	h	a	h	h	h	h	b	h	h	h	a	b	b	-	h	a	h	h	h	h	h	h	h
720	a	a	h	a	b	h	h	b	h	h	h	h	a	b	b	h	h	b	h	h	h	b	h	b	b	h	h	h	a	a	b	h	h	b	h	a	-	h	h	h	b	a	h	b	a	h	h	b	a
726	h	b	h	h	b	h	h	b	h	h	b	-	a	h	h	h	h	h	h	a	h	h	b	a	a	a	h	a	h	h	a	a	h	a	a	h	h	h	h	a	h	b	h	h	b	h	b	h	a
783	a	h	h	h	a	h	b	b	b	h	a	a	a	b	h	h	h	h	b	a	h	b	h	a	h	h	h	h	b	a	b	a	h	h	a	a	h	-	h	h	a	b	h	b	h	a	h	h	h
803	h	b	h	h	a	a	h	h	h	h	b	h	a	b	a	h	h	h	a	b	a	h	h	h	b	h	a	h	h	b	b	a	b	h	b	b	a	h	b	-	b	b	b	b	b	h	h	a	h
807	a	b	a	h	h	h	h	h	h	b	a	h	h	h	h	-	h	a	b	b	h	h	h	b	a	a	h	a	a	b	h	b	h	b	a	a	a	a	h	b	h	h	h	h	a	h	a	a	b
878	b	a	h	h	h	h	b	h	b	h	b	h	h	h	h	h	h	h	b	h	h	b	h	b	a	h	b	h	h	b	a	-	b	h	b	h	b	h	h	h	b	b	a	a	a	h	b	a	a
901	a	b	b	h	h	b	h	h	b	h	a	b	h	b	b	a	a	a	a	b	a	a	b	h	h	b	b	b	h	h	a	h	a	h	a	h	h	-	h	h	b	h	a	h	b	h	h	a	b
920	h	h	a	b	a	h	h	a	a	b	b	b	h	h	h	b	a	a	h	h	a	b	h	h	h	h	-	h	b	h	h	a	b	b	b	b	a	h	h	h	a	h	b	b	a	a	h	h	a
927	h	h	h	h	b	h	b	h	h	a	b	h	h	b	b	h	h	a	-	h	b	h	h	h	h	h	h	h	a	h	a	b	b	h	h	h	b	h	a	h	h	b	h	h	h	a	b	b	h
973	h	h	b	b	h	h	a	b	h	a	a	h	h	h	a	h	h	h	h	b	b	b	a	b	h	b	h	h	h	-	a	h	h	a	a	b	h	h	b	b	h	h	b	b	h	b	a	h	b
991	h	-	h	h	b	b	b	b	b	h	h	b	h	h	a	b	b	a	h	a	h	b	h	h	h	b	a	a	h	a	b	h	h	h	h	a	h	b	h	a	b	h	h	h	h	h	h	a	a
993	h	h	a	a	a	a	a	b	h	h	b	h	a	b	b	h	b	h	h	h	h	h	h	a	h	h	h	h	h	b	b	h	b	h	b	b	h	h	b	-	h	b	h	b	b	a	h	h	h
1067	a	h	h	h	h	a	b	h	h	h	h	a	h	h	b	a	b	h	h	a	a	h	a	h	a	h	a	h	h	a	a	h	b	h	a	-	h	h	h	h	a	a	b	h	b	b	a	a	a
1072	h	b	h	h	b	h	a	a	h	b	h	h	a	b	b	h	h	h	a	h	a	h	h	b	h	h	h	h	b	a	h	h	a	h	b	b	b	h	h	h	b	h	h	h	h	h	b	h	-
1086	b	b	a	a	h	h	b	h	h	h	b	b	a	a	h	h	h	a	a	a	h	b	h	h	h	h	h	h	h	a	a	h	h	h	h	h	h	h	h	-	b	h	a	a	b	h	a	a	h
1135	b	h	h	b	b	h	a	b	b	h	h	h	h	h	h	b	h	b	a	h	b	h	h	a	b	h	a	b	h	h	b	h	a	h	b	h	h	a	h	-	b	a	b	h	a	b	a	h	h
1144	a	h	b	b	b	a	a	h	b	h	a	h	h	b	a	h	h	h	h	a	h	h	-	h	b	b	h	b	b	a	h	a	h	h	a	b	h	a	b	h	b	h	a	a	h	a	h	b	a
1188	a	b	h	a	h	h	h	a	h	b	a	b	h	h	a	a	a	h	h	h	a	a	b	h	a	h	a	h	a	h	b	h	h	a	b	h	b	h	h	-	a	h	h	h	b	h	h	b	a
1274	h	h	h	a	a	a	a	h	h	h	b	h	a	b	b	h	b	b	h	h	b	h	h	a	h	b	h	b	a	h	b	h	b	a	b	h	h	h	b	-	h	b	h	h	b	a	h	h	h
1279	h	h	h	b	h	b	h	b	h	h	h	h	b	a	a	h	a	b	a	b	a	a	b	a	a	h	h	h	h	h	h	h	a	b	h	h	h	h	b	h	b	h	b	h	a	b	b	-	h
1305	a	a	h	a	h	h	h	a	h	h	a	h	h	b	b	h	h	a	h	b	h	h	h	h	b	h	a	h	b	b	h	b	h	h	h	b	a	b	b	h	h	a	b	-	a	h	h	b	h
1334	h	h	a	a	h	b	h	b	a	a	a	a	h	a	a	h	h	h	b	a	a	b	h	h	h	b	h	a	h	h	b	h	h	a	h	-	a	h	b	h	h	b	h	b	a	a	h	h	b
1337	b	b	a	h	a	h	b	h	h	h	h	b	b	a	-	h	h	b	h	h	h	b	a	a	b	h	h	h	h	b	a	h	h	a	a	h	h	h	b	a	h	h	a	h	h	h	h	h	h
1359	h	a	h	a	b	b	b	a	h	b	b	a	h	h	h	a	a	h	h	b	h	a	a	h	a	h	a	h	a	a	h	a	b	h	b	h	h	a	b	-	h	b	h	h	h	h	a	b	h
1378	h	b	h	h	h	a	a	h	a	a	h	b	h	b	b	a	b	b	b	b	b	h	b	h	h	h	h	b	h	h	a	h	h	h	a	a	h	b	h	-	a	b	b	h	a	b	h	h	h
1382	a	h	h	a	h	h	h	h	h	h	a	a	h	h	a	h	b	h	b	h	h	-	b	b	h	b	h	b	h	h	a	a	h	h	b	a	b	a	a	a	a	a	h	h	a	a	a	b	a
1387	h	h	a	b	h	h	h	h	a	h	h	h	h	h	h	h	h	h	h	h	a	h	h	h	a	h	a	b	b	h	h	h	h	a	b	b	h	-	b	b	a	h	h	h	a	h	a	b	b
1510	h	h	a	a	a	a	a	b	h	h	b	h	a	b	b	h	b	h	h	h	h	h	h	a	h	h	h	h	h	b	b	h	b	h	b	b	h	h	b	-	h	b	h	b	b	a	h	h	h
1529	h	h	h	h	b	h	b	h	h	a	b	h	h	b	b	h	h	a	b	h	b	h	h	h	h	h	h	h	a	h	a	-	b	h	h	h	b	h	a	h	h	b	h	h	h	a	b	b	h
1533	b	h	a	b	-	h	b	h	h	b	h	b	b	h	a	h	a	b	h	b	h	b	a	a	b	a	h	h	h	b	a	h	b	h	a	h	a	h	b	a	h	h	a	h	a	h	h	h	h
1544	h	h	a	h	h	h	h	b	a	h	h	h	h	a	h	h	h	b	b	h	a	b	h	h	a	h	a	b	b	h	h	h	h	a	b	b	h	h	b	-	a	h	h	h	a	h	a	b	b
1548	h	b	b	b	a	h	b	b	b	h	h	a	h	h	a	h	h	b	h	a	b	b	h	b	b	b	h	a	h	b	a	h	b	b	h	b	h	b	h	b	a	h	-	h	h	b	h	h	b
1572	h	h	h	b	h	b	h	b	h	b	h	h	b	a	h	h	a	b	a	h	a	a	h	a	a	h	h	h	h	h	a	h	a	b	h	h	h	h	b	-	b	h	b	h	h	b	b	b	h
1599	h	b	b	h	h	b	h	h	h	h	a	b	h	h	b	a	h	a	h	b	a	a	b	h	h	-	b	b	b	h	a	h	a	h	a	h	h	b	h	h	b	h	b	h	b	h	h	a	b
1630	a	a	h	a	h	h	h	a	h	h	a	h	h	b	b	h	h	a	h	b	h	h	h	h	b	h	a	h	b	b	h	b	h	h	h	b	a	b	-	h	h	a	h	a	a	h	h	b	h
1641	h	b	a	h	h	h	h	b	h	h	a	h	a	a	a	h	h	b	h	h	b	-	b	h	a	a	h	h	b	b	h	h	h	b	b	h	a	b	b	a	b	a	h	h	a	b	a	a	a
1658	b	h	a	h	h	h	a	b	b	h	h	h	h	h	h	h	h	b	a	h	b	h	h	h	b	a	a	b	h	b	b	h	a	b	b	h	h	a	h	-	b	a	h	h	a	b	a	h	a
1704	a	b	a	h	h	h	h	h	b	b	h	a	b	h	h	b	h	b	h	a	h	h	b	h	-	h	h	h	h	h	h	b	a	h	h	b	b	a	h	b	b	a	a	h	a	b	h	a	a
1735	h	b	h	h	h	h	-	h	a	a	h	b	h	b	b	a	b	b	b	b	h	h	b	h	a	a	h	b	h	h	a	a	h	h	a	h	h	b	b	h	a	b	b	h	h	b	h	h	h
1825	h	h	b	h	h	a	a	-	h	a	h	h	a	b	h	h	h	h	a	b	b	b	a	b	h	b	h	h	h	a	a	b	h	a	a	b	h	h	h	b	h	h	b	b	h	b	a	h	h
1896	h	b	h	h	a	-	h	h	h	h	b	h	a	b	a	h	h	h	a	b	a	h	h	h	b	h	a	h	h	b	b	a	b	h	b	b	a	h	b	a	b	b	b	b	b	a	h	a	h
1908	b	a	h	h	b	h	b	b	b	h	b	a	b	h	h	h	a	h	b	h	a	h	h	b	a	h	h	h	h	b	a	-	b	h	b	h	h	h	h	h	b	h	a	h	a	b	h	a	a
1937	a	a	h	h	h	h	-	b	b	h	a	h	h	b	h	b	h	b	b	a	a	b	b	h	h	a	h	h	h	a	b	a	h	b	a	h	h	a	b	h	a	b	h	b	h	a	h	h	h
2005	h	b	h	h	a	a	b	b	b	h	a	a	a	b	h	h	h	h	b	h	b	h	a	a	a	h	h	h	h	a	h	h	h	h	b	a	a	a	h	-	h	b	b	h	h	h	a	h	h
2021	a	b	a	h	a	b	h	h	a	a	a	h	b	b	a	a	b	h	h	h	h	h	h	b	h	b	b	h	b	h	h	a	b	a	b	h	b	h	a	-	h	a	h	b	a	a	a	b	a
2039	h	h	h	b	b	h	b	b	h	h	h	h	h	h	a	h	a	b	-	h	h	h	h	b	a	h	a	h	a	h	a	h	b	h	b	h	h	h	a	b	a	a	a	h	a	b	a	b	a
2070	a	b	h	h	h	a	h	b	h	h	a	a	b	b	h	h	b	h	a	a	h	h	a	b	a	a	h	h	h	h	a	a	b	h	h	a	h	h	h	h	h	h	h	-	a	h	b	b	h
2095	a	h	b	b	b	h	a	h	b	h	a	h	h	b	a	h	h	h	h	a	h	h	b	h	b	b	a	b	b	h	h	a	h	h	a	b	h	a	b	h	-	h	a	a	h	a	h	b	a
2159	h	b	a	h	h	h	h	b	h	h	a	h	a	a	a	h	h	b	h	h	b	a	h	h	a	a	h	b	b	b	h	h	h	b	b	b	a	b	b	-	b	a	h	h	a	b	a	a	a
2163	b	h	h	b	b	h	a	b	b	h	h	h	h	h	h	b	h	b	a	h	b	h	h	a	b	h	a	b	h	h	b	h	a	h	b	h	h	a	h	-	b	a	b	h	a	b	a	h	h
2209	h	b	h	h	a	a	b	b	b	h	a	a	a	b	a	h	h	h	h	h	b	a	a	h	a	h	b	h	h	a	h	h	h	h	-	a	a	a	b	b	h	h	b	h	h	h	a	h	h
2226	h	h	h	h	a	a	a	h	h	h	-	a	h	b	b	h	b	b	b	h	b	h	h	a	h	b	h	h	a	h	b	h	h	a	b	h	b	h	b	a	h	b	h	h	h	a	b	h	h
2242	h	h	h	b	h	b	h	b	h	b	h	h	b	a	h	h	a	b	a	h	a	a	h	a	a	h	h	h	h	h	a	h	a	b	h	h	h	h	b	-	b	h	b	h	h	b	b	b	h
2272	a	h	h	h	h	h	b	h	b	b	h	h	h	h	a	b	b	b	a	h	b	h	b	h	h	-	h	a	h	a	h	b	a	h	h	b	h	a	h	h	b	h	h	h	h	h	h	h	h
2339	h	b	h	h	a	a	b	b	b	h	a	a	a	b	h	h	h	h	b	h	b	h	a	a	a	h	h	h	h	a	h	h	h	h	b	a	a	a	h	-	h	b	b	h	h	h	a	h	h
2379	a	b	a	h	h	h	h	h	b	b	h	a	b	b	h	b	h	b	h	a	h	h	-	h	b	h	h	h	h	h	h	b	a	b	h	b	b	a	h	b	b	a	a	h	a	b	h	a	a
2456	a	h	h	h	a	h	b	b	b	h	a	a	a	b	h	h	h	h	b	a	h	b	h	a	h	h	h	h	b	a	b	a	h	h	a	a	h	-	h	h	a	b	h	b	h	a	h	h	h
2457	h	b	h	h	h	h	h	h	h	b	a	h	a	h	b	h	h	h	h	h	h	-	a	h	a	a	b	a	h	h	a	b	a	b	a	h	h	h	h	h	b	b	h	b	h	h	a	a	b
2488	b	h	a	h	h	h	h	b	b	h	h	h	h	a	a	h	h	b	h	h	b	h	h	h	h	a	a	b	b	b	h	h	a	b	b	b	h	h	h	-	b	a	h	h	a	b	a	h	a
2530	a	a	h	a	h	h	h	-	h	h	h	h	h	b	b	h	a	b	a	h	h	b	a	a	b	h	h	h	h	a	b	h	b	h	h	b	b	h	b	h	h	h	b	b	b	b	h	h	a
2561	h	h	-	a	a	a	a	b	h	h	b	h	a	b	b	h	b	h	h	h	h	h	h	a	h	h	h	h	a	b	b	h	b	h	b	b	h	h	b	a	h	b	h	b	b	a	h	h	h
2570	a	h	h	h	h	a	b	h	h	h	h	a	h	h	b	a	b	b	h	a	a	h	a	h	a	h	a	h	h	a	a	h	b	h	a	a	a	-	h	h	a	a	b	h	b	b	a	a	a
2584	a	h	b	a	a	h	h	h	h	b	a	h	h	h	h	h	h	h	h	h	h	b	h	a	a	h	a	a	a	a	h	b	h	a	h	h	h	h	h	h	b	h	b	a	-	h	b	h	a
2594	a	b	-	b	b	h	a	a	h	b	h	a	b	b	b	b	h	b	h	h	h	a	h	h	h	h	b	h	h	h	h	h	a	b	h	h	b	h	h	h	h	h	h	h	a	b	b	a	h
2623	a	b	h	h	h	h	h	h	h	b	a	h	h	h	h	a	h	a	b	b	h	h	h	b	a	a	h	a	a	b	h	b	h	b	a	a	a	a	h	-	h	h	h	h	a	h	a	a	b
2670	h	h	h	a	h	b	h	b	h	h	a	a	h	a	h	a	h	h	b	h	a	b	h	b	b	-	h	a	h	h	b	h	a	a	h	b	a	h	b	h	h	h	h	b	a	a	b	a	h
2712	h	b	h	h	h	a	a	h	a	a	h	b	h	b	b	a	b	b	b	-	b	h	b	h	h	h	h	b	h	h	a	h	h	h	a	a	h	b	b	b	a	b	b	h	a	b	h	h	h
2740	a	b	h	h	h	h	b	h	b	h	h	h	a	h	a	b	b	a	a	a	h	-	a	a	h	a	b	h	a	b	a	a	b	b	h	a	b	b	h	h	a	h	b	h	a	b	h	a	h
2787	h	h	h	a	h	b	h	b	h	-	a	a	h	a	h	a	h	h	b	h	a	b	h	b	b	b	h	a	h	h	b	h	a	a	h	b	a	h	b	h	h	h	h	b	a	a	b	a	h
2791	a	a	h	-	b	h	h	b	h	h	h	h	a	b	b	h	a	b	h	h	h	b	a	b	b	h	h	h	a	a	b	h	h	h	h	a	h	h	b	h	b	a	h	b	a	b	b	h	a
2840	h	h	h	h	b	a	h	h	h	h	h	a	b	h	h	h	a	b	h	a	b	h	b	h	a	-	b	a	h	h	h	b	b	b	h	h	a	h	h	b	h	b	h	h	h	h	a	h	h
2865	h	h	b	b	h	a	a	b	h	a	h	h	a	b	h	h	h	h	a	b	b	b	a	b	h	b	h	h	h	a	a	h	h	-	a	b	h	h	h	b	h	h	b	b	h	b	a	h	h
2939	h	b	h	h	b	h	a	a	h	b	h	h	a	b	b	h	h	h	a	h	a	h	h	-	h	a	h	h	b	a	h	h	a	h	b	b	b	h	h	h	b	h	h	a	h	h	b	h	a
2972	h	-	b	h	h	h	h	h	h	b	a	h	a	h	b	h	h	h	h	h	h	a	a	h	a	a	b	a	h	h	a	b	a	b	a	h	h	h	h	h	b	b	h	b	h	h	a	a	b
3004	h	h	h	h	a	h	-	h	h	h	h	b	a	h	h	a	a	a	h	h	b	a	h	b	h	a	b	h	b	b	h	b	b	h	h	h	h	b	h	b	h	b	a	a	b	a	h	a	a
3018	h	b	a	h	h	h	h	b	h	h	a	h	a	a	a	h	h	b	h	h	b	a	b	h	a	a	h	h	b	b	h	h	h	b	b	b	a	b	b	-	b	a	h	h	a	b	a	a	a
3022	h	-	h	b	b	h	h	b	h	a	b	h	h	b	b	h	h	a	h	a	b	h	h	h	h	h	b	h	h	b	a	b	h	h	h	a	b	b	a	h	h	b	h	h	h	a	b	b	h
3112	a	b	a	h	a	b	h	h	a	a	a	h	-	b	a	a	b	h	h	h	h	h	h	b	h	b	b	h	b	h	h	h	b	a	h	h	b	h	a	a	h	a	h	b	a	a	a	b	h
3115	b	h	h	b	b	h	a	b	b	h	h	h	h	h	h	h	h	b	a	h	b	h	h	a	b	h	a	b	h	h	b	h	a	h	b	h	h	a	h	-	b	a	b	h	a	b	a	h	h
3133	h	h	h	b	h	b	h	b	h	b	h	h	b	a	a	h	a	b	a	b	a	a	h	a	a	h	h	h	h	h	h	h	a	-	h	h	h	h	b	h	b	h	b	h	h	b	b	b	h
3153	a	h	b	b	b	h	h	h	b	h	a	h	h	b	a	h	h	h	b	h	h	h	h	h	b	b	a	b	b	h	h	a	h	b	h	b	h	a	b	h	h	a	a	a	h	a	h	b	-
3210	h	h	b	h	a	h	h	h	h	h	a	h	h	h	a	h	h	h	h	a	h	b	h	a	-	h	a	a	a	a	h	b	h	a	h	h	h	h	h	h	b	h	b	a	a	h	b	h	a
3237	h	b	h	a	b	h	a	h	b	b	h	h	a	b	h	a	a	h	a	h	h	h	h	b	h	a	a	b	b	a	h	a	a	a	h	b	h	h	-	h	h	h	h	a	h	h	h	h	b
3264	h	b	h	h	b	h	h	b	h	h	b	b	a	b	h	h	h	h	h	-	h	h	b	h	a	a	a	a	h	h	a	a	h	a	a	h	h	b	h	a	h	b	h	h	b	h	b	h	a
3270	h	b	h	a	b	a	h	h	-	h	a	h	b	h	h	h	a	h	h	h	b	a	b	b	a	h	h	a	h	h	b	b	b	h	h	h	a	h	h	h	h	b	h	h	h	h	a	h	h
3289	h	b	b	b	a	h	b	b	b	h	a	a	h	h	a	h	h	b	h	h	b	b	a	b	h	b	h	a	h	b	a	h	b	b	h	b	h	b	h	b	h	h	b	h	h	-	h	h	b
3305	h	h	h	b	h	b	h	b	h	b	h	h	b	a	h	h	a	b	a	h	a	a	h	a	-	h	h	h	h	h	a	h	a	b	h	h	h	h	b	b	b	h	b	h	h	b	b	b	h
3309	a	h	b	a	h	h	h	h	h	h	a	a	h	a	a	h	b	h	h	h	h	-	b	h	h	h	h	h	h	h	a	a	a	h	h	a	b	a	h	a	h	a	a	h	h	a	a	b	h
3348	h	b	h	h	h	a	a	h	a	a	h	b	h	b	b	a	b	b	b	b	b	h	b	h	a	h	h	b	h	h	a	a	h	h	-	a	h	b	b	b	a	b	b	h	a	b	h	h	h
3428	a	a	h	a	a	h	h	b	h	h	h	h	h	b	b	h	a	b	h	a	b	a	a	a	b	h	a	h	h	h	b	h	b	-	h	b	b	h	b	b	h	b	h	h	b	b	h	h	h
3455	a	a	b	a	h	h	h	a	h	b	a	h	h	b	h	h	h	a	b	h	b	h	h	a	b	-	a	h	b	h	h	b	h	b	h	b	a	h	b	h	h	a	h	a	h	h	h	b	h
3520	a	b	a	h	h	h	h	h	h	b	a	h	h	h	h	a	h	a	b	h	h	h	h	b	a	a	h	a	a	b	h	h	h	-	a	a	a	a	h	b	h	h	h	h	a	h	a	h	b
3609	a	h	h	h	h	b	h	h	b	h	b	h	h	b	-	b	h	h	a	a	h	a	h	a	h	a	b	h	h	h	h	a	b	b	h	a	h	b	h	h	h	h	b	b	b	b	a	a	h
3629	h	h	b	b	h	h	a	b	h	-	h	h	a	b	h	h	h	h	a	b	b	b	a	b	h	b	h	h	h	a	a	h	h	a	a	b	h	h	b	b	h	h	b	b	h	b	a	h	h
3650	a	b	h	a	h	h	h	h	a	b	a	b	b	h	h	h	a	h	h	h	a	a	b	h	a	h	a	h	a	h	b	h	b	a	h	h	a	h	h	h	h	b	h	h	h	h	-	b	a
3698	h	h	a	b	h	h	h	h	h	b	h	h	a	b	h	h	h	b	h	b	h	-	h	a	a	a	h	a	h	h	h	h	b	h	h	h	a	b	b	a	h	a	h	h	h	h	h	h	h
3735	h	h	h	b	h	b	h	b	h	b	h	h	b	a	h	h	a	b	-	b	a	a	h	a	a	h	h	h	h	h	h	h	a	b	h	h	h	h	b	b	b	h	b	h	h	b	b	b	h
3739	a	h	h	h	h	a	b	h	h	h	a	-	h	h	b	a	b	h	a	a	a	h	a	h	a	h	a	h	h	a	a	h	b	h	a	a	h	h	b	h	a	a	b	h	b	b	a	a	a
3769	a	b	a	h	h	b	h	h	h	b	a	h	h	a	h	a	h	a	b	h	h	h	h	b	a	h	h	a	h	b	h	h	h	b	a	a	a	a	b	-	b	h	a	h	a	h	h	h	h
3837	a	h	h	h	h	a	b	h	h	h	h	a	h	h	b	a	b	b	h	a	h	h	a	b	-	h	a	h	b	a	a	h	b	h	a	a	a	b	h	h	h	a	b	h	b	b	a	a	h
3856	h	a	h	b	b	h	b	b	b	h	b	h	h	h	h	h	a	h	b	h	h	h	a	b	a	b	a	h	a	b	a	h	b	h	b	h	h	h	a	h	h	a	-	h	a	b	a	a	a
3882	a	a	h	a	a	h	h	b	h	h	h	h	h	b	b	h	a	b	a	a	b	-	a	a	b	h	a	h	h	h	b	h	b	a	h	b	b	h	b	b	h	b	h	h	b	b	h	h	h
3927	h	h	h	h	a	a	a	h	h	h	b	a	h	b	b	h	b	b	b	h	b	h	h	-	h	b	h	h	a	h	b	h	h	a	b	h	b	h	h	h	h	b	h	h	h	a	b	h	h
3953	a	b	h	a	h	h	h	a	h	b	a	-	h	h	a	a	a	h	h	h	a	a	b	h	a	h	a	h	a	h	b	h	h	a	b	h	b	h	h	a	a	h	h	h	b	h	h	b	a
3970	h	b	h	a	b	h	a	h	b	b	h	h	a	b	h	a	a	h	a	h	h	h	h	b	h	a	a	b	-	a	h	a	a	a	h	b	h	h	a	b	h	h	h	a	h	h	h	h	b
3984	h	b	h	h	a	a	b	b	b	h	a	a	a	b	h	h	h	h	b	h	b	h	a	a	a	h	h	h	h	a	h	h	h	h	b	a	-	a	h	b	h	b	b	h	h	h	a	h	h
4072	h	a	h	h	a	h	b	h	h	h	h	b	a	h	h	a	a	a	h	h	b	a	h	b	h	a	b	h	b	h	h	b	b	h	h	h	h	b	h	-	h	b	a	a	b	a	b	h	a
4084	a	b	a	h	b	h	a	h	b	b	h	a	-	b	b	b	h	b	h	a	h	h	b	h	h	h	h	h	h	h	h	b	a	b	h	b	b	h	h	h	h	h	h	h	a	b	b	a	h
4111	h	a	b	b	-	a	b	h	h	b	h	h	h	a	h	b	h	a	h	b	a	h	a	a	b	a	a	h	h	a	h	h	h	a	a	a	b	h	b	h	h	a	b	h	a	b	b	a	a
4136	a	b	h	h	h	h	h	h	h	b	a	h	h	h	h	a	h	a	b	b	h	h	h	b	a	a	h	a	a	b	h	b	h	b	a	a	a	a	h	-	h	h	h	h	a	h	a	a	b
4270	a	b	h	h	h	h	h	h	h	b	a	h	h	h	h	h	h	h	b	b	h	a	h	b	a	a	h	a	h	h	h	b	h	b	a	h	a	a	h	-	h	h	h	h	a	h	a	a	b
4312	h	h	a	h	b	h	b	h	h	a	b	h	h	b	h	a	h	h	b	h	b	h	h	h	h	h	h	h	a	h	a	b	b	b	h	h	b	h	a	h	h	b	h	h	b	a	b	b	-
4333	a	b	h	h	h	a	h	b	h	h	a	a	b	b	h	h	b	h	a	a	h	h	a	b	-	a	h	h	h	h	a	a	b	h	h	a	b	h	h	h	h	h	h	a	a	h	b	b	h
4338	h	a	a	h	b	h	b	h	h	h	b	h	h	b	h	a	h	h	b	h	b	h	h	h	h	h	h	h	a	h	a	h	b	b	h	h	b	h	a	h	h	b	b	a	h	a	h	-	a
4394	b	b	a	a	h	h	b	h	h	h	b	b	a	a	h	h	h	a	a	a	h	b	h	a	h	h	h	a	b	a	a	h	a	h	b	h	h	h	h	-	b	h	a	a	b	h	h	a	h
4403	b	h	a	h	h	b	h	b	b	h	h	h	h	a	a	h	h	b	h	h	b	h	h	h	h	a	a	b	b	b	h	h	a	b	b	b	h	h	h	-	b	a	h	h	a	b	a	h	a
4410	a	h	a	h	h	b	h	h	h	a	a	a	h	b	a	h	b	h	b	h	h	h	b	b	h	b	h	h	h	h	a	a	b	h	b	a	b	a	a	a	a	a	h	b	a	a	a	b	-
4418	a	h	a	h	a	b	h	a	a	a	a	a	h	b	a	h	b	h	b	h	h	h	h	-	h	b	h	h	b	h	a	a	b	a	b	h	b	h	a	a	a	a	h	b	a	a	a	b	a
4453	h	a	b	b	a	a	-	h	h	b	h	h	h	a	h	b	h	a	h	b	a	h	a	a	b	a	a	h	h	a	h	h	h	a	a	a	b	h	b	h	h	a	b	h	a	b	b	a	a
4553	h	b	h	h	h	h	h	a	h	b	h	b	h	b	b	h	h	h	a	a	a	h	h	b	h	h	h	h	b	h	h	h	a	h	b	b	b	h	h	h	b	h	b	h	h	h	b	b	-
4563	h	a	h	h	a	h	b	h	h	h	h	b	a	h	h	a	a	a	b	h	b	a	h	b	h	a	b	h	b	h	h	-	b	h	h	h	h	b	h	b	h	b	a	h	h	a	b	h	a
4607	b	b	a	a	h	a	h	h	h	h	b	b	h	h	h	h	a	a	a	h	h	b	h	a	-	h	h	a	b	a	a	a	h	b	b	h	h	h	h	b	h	h	a	a	h	h	h	a	a
4636	a	b	h	h	b	h	h	h	h	b	a	h	h	h	h	h	h	h	b	b	h	a	h	b	a	a	h	a	h	h	h	b	h	b	a	h	a	a	h	b	h	h	h	h	a	h	-	a	b
4645	h	h	a	b	b	h	h	h	h	b	h	h	a	b	b	h	h	b	h	b	h	b	h	a	a	a	h	a	h	h	h	h	b	h	h	h	a	b	b	a	h	a	h	h	-	h	h	h	h
4663	b	b	a	a	h	h	b	h	h	h	b	b	a	a	h	h	h	a	a	a	h	b	h	h	h	h	h	h	h	a	a	h	h	h	b	h	h	h	h	b	b	h	a	a	-	h	a	a	h
4688	h	b	h	h	h	a	h	h	h	h	h	h	h	h	h	h	b	h	a	a	h	h	a	b	a	-	h	a	h	h	a	h	b	h	h	h	h	h	h	h	h	h	h	a	a	h	h	h	h
4702	b	h	a	h	h	b	h	b	b	h	h	h	h	a	a	h	h	b	h	h	b	h	-	h	h	a	a	b	b	b	h	h	a	b	b	b	h	h	b	a	b	a	h	h	a	b	a	h	a
4709	a	h	h	a	h	b	h	b	h	h	a	h	h	b	b	a	h	h	a	h	h	h	h	b	h	b	h	b	h	h	h	h	h	a	a	h	h	h	h	h	h	h	a	h	b	-	b	a	b
4717	h	h	b	b	a	h	b	b	b	h	-	a	h	h	a	h	h	b	h	h	b	b	a	b	h	b	a	a	h	b	a	h	b	b	a	b	h	b	b	b	h	h	b	b	h	b	h	h	b
4771	h	h	h	a	h	b	h	b	a	a	a	a	h	a	a	a	h	h	b	a	a	b	h	h	b	-	h	a	h	h	b	h	a	a	h	b	a	h	b	h	h	b	h	b	a	a	b	h	b
4782	a	h	h	b	h	h	a	h	h	h	h	h	h	a	h	h	h	h	a	h	h	h	h	h	b	h	h	b	h	h	b	a	h	b	h	h	a	-	h	a	h	h	b	a	a	a	a	h	h
4813	a	a	h	a	h	h	h	b	h	h	h	h	a	b	b	h	a	b	a	h	h	-	a	b	b	h	h	h	h	a	b	h	b	h	a	a	b	h	b	h	b	a	h	b	h	b	b	h	a
4818	a	h	h	h	a	h	b	b	-	h	a	a	a	b	h	h	h	h	b	a	h	b	h	a	h	h	h	h	b	a	b	a	h	h	a	a	h	a	h	h	a	b	h	b	h	a	h	h	h
4869	h	h	h	h	a	a	a	h	h	h	b	a	h	b	b	h	b	b	b	h	b	h	h	a	h	b	h	h	a	h	b	h	h	a	b	h	b	h	h	a	-	b	h	h	h	a	b	h	h
4888	a	h	h	h	h	a	b	h	h	h	h	a	h	h	b	a	b	b	h	a	h	h	a	b	a	h	a	h	b	a	a	h	b	h	a	a	a	-	h	h	h	a	b	h	b	b	a	a	h
4914	h	h	a	b	h	h	b	h	h	b	h	h	h	b	h	h	h	b	h	b	h	b	h	a	h	a	h	-	h	h	h	h	b	h	a	h	a	h	b	a	h	h	h	h	h	h	h	h	h
4927	h	h	h	h	a	a	a	h	h	h	b	h	a	b	b	h	b	b	b	h	b	h	h	a	h	b	h	h	a	h	b	h	b	a	b	h	b	h	b	-	h	b	h	h	b	a	b	h	h
4930	h	h	h	a	h	-	a	b	h	h	h	h	a	b	b	h	h	h	a	b	b	b	a	b	h	b	h	h	h	a	a	b	h	a	a	h	h	h	h	h	h	h	h	b	h	b	a	h	h
4963	a	a	h	a	h	h	b	h	h	h	a	h	h	b	-	h	h	a	h	b	h	h	h	h	b	h	a	h	b	b	h	b	h	h	h	b	a	b	b	h	h	a	b	a	a	h	h	b	h
4983	h	b	a	h	h	h	h	b	h	h	a	h	a	a	a	h	h	b	h	h	b	a	b	h	-	a	h	h	b	b	h	h	b	b	b	h	a	b	b	a	b	a	h	a	a	b	a	a	a
4992	h	a	h	a	b	h	b	h	h	b	b	h	h	b	h	a	a	h	b	b	h	a	a	h	-	a	a	h	a	a	a	a	b	h	b	h	h	a	h	h	h	b	b	h	h	h	a	b	h
5060	h	h	a	a	a	a	a	b	h	h	b	h	a	b	b	h	b	h	h	h	h	h	h	a	h	h	h	h	-	b	b	h	b	h	b	b	h	h	b	a	h	b	h	b	b	a	h	h	h
5074	a	h	b	b	b	h	a	h	b	h	a	h	h	b	a	h	h	h	h	h	h	h	b	h	b	b	a	b	b	h	h	a	h	b	a	b	h	-	b	h	h	h	a	a	h	a	h	b	a
5098	a	h	h	h	a	a	h	h	h	h	h	a	h	h	b	h	b	h	h	h	h	b	a	h	h	h	a	h	h	a	-	h	b	a	a	a	a	b	h	a	h	a	b	a	b	h	h	h	h
5127	h	b	a	h	h	h	h	b	h	h	a	b	a	a	a	h	h	b	h	h	b	a	b	h	a	a	h	h	h	b	h	h	b	b	b	h	a	-	b	a	b	a	h	a	h	b	a	a	a
5135	h	h	h	a	h	b	h	b	a	a	a	a	h	a	a	a	h	h	b	a	a	b	h	h	b	b	h	a	h	h	b	h	a	a	h	b	-	h	b	h	h	b	h	b	a	a	b	h	b
5248	h	b	h	h	a	a	b	b	b	h	a	a	a	b	h	h	h	h	b	h	b	h	a	a	a	h	h	h	h	a	h	h	h	h	b	a	a	a	h	-	h	b	b	h	h	h	a	h	h
5249	h	h	h	h	a	a	a	h	h	h	b	h	a	b	b	h	b	b	b	h	b	h	h	a	h	b	h	h	a	h	b	h	b	a	b	h	b	h	b	a	h	b	h	h	b	a	-	h	h
5345	h	a	h	a	b	h	b	h	h	b	b	h	h	b	h	a	a	h	b	b	h	h	a	h	a	a	a	h	a	h	a	a	b	h	b	h	b	-	h	h	h	b	b	a	h	h	a	b	h
5456	a	h	h	h	a	a	h	h	h	h	h	a	h	h	b	h	b	b	h	h	h	b	a	h	h	h	a	h	h	a	a	h	b	a	a	a	a	b	h	h	h	a	b	-	b	b	h	h	h
5491	h	h	h	a	h	b	b	b	h	h	a	a	h	a	h	a	a	h	b	h	a	b	h	b	b	b	b	a	h	h	b	h	h	a	a	b	a	h	b	-	h	h	a	b	a	a	b	a	h
5524	a	h	h	h	h	h	h	h	b	h	a	a	h	a	b	h	b	h	a	a	h	h	a	a	h	a	a	b	h	h	a	h	-	b	a	a	h	h	h	h	h	h	h	b	b	h	h	h	a
5558	a	h	h	b	a	b	a	h	b	h	h	h	h	a	h	h	h	b	a	h	h	h	h	h	b	h	a	b	h	h	h	h	a	b	h	h	h	h	h	-	b	h	b	a	a	b	h	h	h
5567	h	h	b	a	h	a	a	b	h	a	h	h	a	b	h	h	h	h	a	b	b	b	a	b	h	b	h	h	h	a	a	b	h	a	a	b	h	h	h	b	h	h	b	-	h	b	a	h	h
5585	b	h	a	h	h	h	h	b	b	h	h	h	h	h	a	h	h	b	a	h	b	h	h	h	h	a	a	b	h	b	b	h	a	b	b	b	h	h	h	-	b	a	h	h	a	b	a	h	a
5599	a	b	a	h	h	h	h	h	h	b	a	h	h	h	h	a	h	a	b	b	h	h	h	b	a	a	h	a	a	b	h	b	h	b	a	a	a	a	h	-	h	h	h	h	a	h	a	a	b
5606	h	b	b	h	b	h	h	a	h	h	a	b	b	a	-	a	h	a	h	h	a	h	b	h	b	b	h	h	b	b	a	h	a	h	a	h	h	h	h	h	h	h	b	a	b	h	h	h	b
5651	h	b	h	h	b	b	b	b	-	h	h	b	h	h	a	b	b	a	h	a	h	b	h	h	h	b	a	a	h	a	b	h	h	h	h	a	h	b	h	a	b	h	h	h	h	h	h	a	a
5668	a	b	h	h	b	h	h	h	h	b	a	h	h	h	h	h	h	h	b	b	h	a	h	b	a	a	h	a	h	h	h	b	h	b	a	h	a	a	h	-	h	h	h	h	a	h	a	a	b
5675	h	b	h	h	h	h	a	b	h	a	h	b	h	b	h	h	b	b	b	h	h	h	b	h	a	a	a	a	h	h	a	a	h	h	a	h	h	b	b	-	h	b	h	h	h	h	b	h	h
5678	h	b	h	h	h	h	h	a	h	b	h	b	h	b	b	h	h	h	a	a	a	h	h	b	h	h	h	h	b	h	h	h	a	h	b	b	b	h	h	h	b	h	b	h	h	h	b	b	-
5679	h	h	h	h	b	a	h	h	h	h	h	a	b	h	h	h	a	b	h	a	b	h	b	b	a	b	h	a	h	h	h	b	b	b	h	h	a	h	h	-	h	b	h	h	h	h	a	h	h
5682	b	a	h	h	h	h	b	b	-	h	b	a	b	h	h	h	h	h	b	h	a	h	h	b	a	h	h	h	h	b	a	a	b	h	b	h	h	h	h	h	b	h	a	h	a	b	h	a	a
5752	h	b	h	h	a	a	b	b	b	h	a	a	a	h	a	h	h	h	h	h	-	a	a	h	a	h	b	h	h	a	h	h	h	h	b	a	a	a	b	b	h	h	b	h	h	h	a	h	h
5811	h	b	h	h	h	a	a	h	a	a	h	b	h	b	b	a	b	b	b	b	b	h	b	h	h	h	h	b	h	h	a	h	h	h	a	a	h	b	h	-	a	b	b	h	a	b	h	h	h
5819	h	h	h	b	h	h	b	b	h	a	h	h	h	h	a	h	a	b	b	h	h	h	h	b	a	h	a	h	a	h	a	h	h	h	b	h	h	h	a	b	a	a	-	h	a	b	a	b	a
5866	a	a	h	a	a	h	h	b	h	h	h	h	h	b	b	h	a	b	h	a	b	a	a	a	b	h	-	h	h	h	b	h	b	a	h	b	b	h	b	b	h	b	h	h	b	b	h	h	h
5961	a	h	h	h	h	h	h	h	b	h	h	h	a	b	a	b	h	h	a	a	h	a	h	a	h	a	b	h	h	b	a	a	b	b	h	a	b	-	h	h	h	h	b	h	a	b	h	a	h
6009	h	h	a	b	b	h	h	h	h	b	h	h	a	b	b	h	h	b	h	b	h	b	h	a	a	a	h	a	h	h	h	h	b	h	h	h	a	-	b	a	h	a	h	h	h	h	h	h	h
6010	a	b	h	h	h	a	h	-	h	h	a	a	b	b	h	h	b	h	a	h	h	h	a	b	a	a	h	h	h	h	a	a	b	h	h	a	b	h	h	h	h	h	h	a	a	a	b	b	a
6012	b	a	h	h	h	h	b	h	b	h	b	a	b	h	h	h	h	h	b	h	h	b	h	b	a	h	b	h	h	b	a	a	b	h	b	h	b	h	h	h	b	h	a	-	a	h	b	a	a
6025	h	b	a	h	h	h	h	b	h	h	a	h	a	a	a	h	h	b	h	h	b	a	b	h	a	a	h	h	b	b	h	h	b	b	b	h	a	b	b	a	b	a	h	a	a	b	a	a	-
6112	h	b	a	h	h	h	h	b	h	h	a	b	a	a	a	h	h	b	h	h	b	a	b	h	a	a	h	h	h	b	h	h	b	b	b	h	a	-	b	a	b	a	h	a	h	b	a	a	a
6131	h	b	b	h	h	b	h	h	h	h	a	b	h	h	b	-	h	a	h	b	a	a	b	h	h	b	b	b	b	h	a	h	a	h	a	h	h	b	h	h	b	h	b	h	b	h	h	a	b
6152	a	h	h	a	h	h	h	h	h	h	a	a	h	h	a	h	b	h	b	h	h	b	b	b	h	h	h	-	h	h	a	a	a	h	b	a	b	a	a	a	a	a	h	h	h	a	a	b	h
6166	h	h	h	a	h	b	b	b	h	h	a	a	h	a	h	a	a	h	b	h	a	b	h	b	b	b	b	a	h	h	b	h	h	a	a	b	a	h	b	-	h	h	a	b	a	a	b	a	h
6200	h	b	a	h	h	h	h	b	h	h	a	h	a	a	a	h	h	b	h	h	b	a	b	h	a	a	h	h	b	b	h	h	b	b	-	h	a	b	b	a	b	a	h	a	a	b	a	a	a
6273	h	a	-	b	h	b	a	h	h	a	a	a	h	h	h	h	h	a	a	h	h	h	h	h	a	a	b	h	b	h	a	a	h	h	h	a	h	h	h	a	h	h	h	h	h	a	b	h	a
6305	h	h	h	b	h	h	b	b	h	a	h	h	h	h	a	h	a	b	b	h	h	h	h	b	-	h	a	h	a	h	a	h	h	h	b	h	h	h	a	b	a	a	a	h	h	b	a	b	a
6318	h	b	a	h	h	h	h	b	h	h	a	b	a	a	a	h	h	b	h	h	b	a	b	h	a	a	h	h	h	b	h	h	b	b	b	h	a	-	b	a	b	a	h	a	h	b	a	a	a
6319	a	b	h	h	h	a	h	b	h	h	a	a	b	b	h	h	b	h	a	h	h	h	a	b	-	a	h	h	h	h	a	a	b	h	h	a	b	h	h	h	h	h	h	h	a	a	b	b	a
6322	a	b	b	h	h	b	h	h	b	h	a	b	h	b	b	a	h	a	h	b	a	a	b	h	h	b	b	b	b	h	a	b	a	h	a	h	h	-	h	h	b	h	h	h	b	h	h	a	b
6332	h	a	h	h	a	h	b	h	h	h	h	b	a	h	h	a	a	a	h	h	b	a	h	b	h	a	b	h	b	b	h	b	b	h	h	h	h	b	h	-	h	b	a	a	b	a	h	h	a
6368	a	-	h	h	h	a	h	b	h	h	a	a	b	h	h	h	b	h	a	a	h	h	a	b	a	a	h	a	h	h	a	a	b	h	h	a	h	h	h	h	h	h	h	a	a	h	b	b	h
6415	h	h	h	b	h	b	h	-	h	b	h	h	b	a	h	h	a	b	a	h	a	a	h	a	a	h	h	h	h	h	a	h	a	b	h	h	h	h	b	b	b	h	b	h	h	b	b	b	h
6473	h	a	h	h	a	h	b	h	h	h	h	b	h	b	h	h	a	a	b	h	h	a	h	b	h	a	b	h	b	h	h	h	b	a	h	h	h	b	h	b	h	b	h	h	a	h	b	h	-
6525	h	h	h	a	a	a	a	h	h	h	b	h	a	b	b	h	b	b	h	h	h	h	h	a	h	b	h	b	a	h	b	h	b	a	b	h	h	h	b	-	h	b	h	h	b	a	h	h	h
6561	a	h	b	b	b	a	a	h	b	h	a	h	h	b	a	h	h	h	h	a	h	h	b	h	b	b	h	b	b	a	h	a	h	h	a	b	h	-	b	h	b	h	a	a	h	a	h	b	a
6573	b	a	h	h	h	h	b	b	b	h	b	a	b	h	h	h	h	h	b	h	a	h	h	-	a	h	h	h	h	b	a	a	b	h	b	h	h	h	h	h	b	h	a	h	a	b	h	a	a
6595	h	h	h	b	h	h	b	b	h	a	h	h	h	h	a	h	a	b	b	h	h	h	h	b	a	h	a	h	a	h	h	h	h	h	b	h	h	h	a	-	a	a	a	h	h	b	a	b	a
6638	a	b	b	h	h	b	h	h	b	h	a	b	h	b	b	a	h	a	a	b	a	-	b	h	h	b	b	b	b	h	a	h	a	h	a	h	h	b	h	h	b	h	h	h	b	h	h	a	b
6667	h	b	h	h	b	b	b	h	b	h	h	b	a	b	a	b	b	a	h	a	h	b	h	b	h	h	a	a	h	h	-	h	a	h	h	a	h	b	b	h	b	a	h	h	h	b	h	a	a
6716	h	h	-	b	h	a	a	b	h	a	h	h	a	b	h	h	h	h	a	b	b	b	a	b	h	b	h	h	h	a	a	h	h	a	a	b	h	h	h	b	h	h	b	b	h	b	a	h	h
6721	h	b	b	h	a	b	b	b	h	h	h	b	h	h	a	h	h	a	h	a	h	b	h	a	a	b	a	a	a	a	b	b	h	h	h	h	h	h	h	-	b	h	h	a	h	h	b	h	a
6771	h	h	h	b	h	h	h	h	a	h	h	h	h	h	h	h	h	h	h	h	a	h	h	h	a	h	a	b	b	h	h	h	h	a	b	b	h	-	b	b	a	h	h	h	a	h	a	b	b
6829	h	h	b	b	-	h	h	b	h	a	a	h	h	h	a	h	h	h	h	b	b	b	a	b	h	b	h	h	h	b	a	h	b	h	a	b	h	h	b	b	h	h	b	b	h	b	h	h	b
6838	a	b	h	h	h	h	h	h	h	b	a	h	h	h	h	h	h	h	b	b	h	a	h	b	a	a	h	a	h	h	a	b	h	b	a	h	a	a	h	-	h	h	h	h	a	h	a	a	b
6851	-	b	h	h	a	a	b	b	b	h	a	a	a	b	h	h	h	h	b	h	b	h	a	a	a	h	h	a	h	a	h	a	h	h	b	h	a	a	h	h	h	b	b	b	h	h	a	h	h
6872	a	h	h	h	a	h	-	b	b	h	a	a	a	b	h	h	h	h	b	a	h	b	h	a	h	h	h	h	b	a	b	a	h	h	a	a	h	a	h	h	a	b	h	b	h	a	h	h	h
6902	a	b	h	h	h	a	h	b	h	h	a	a	b	b	h	h	b	h	a	h	h	h	a	b	a	a	h	h	h	h	a	-	b	h	h	a	b	h	h	h	h	h	h	a	a	a	b	b	a
6914	a	a	h	a	h	h	h	a	h	h	a	h	h	b	h	h	h	a	b	h	h	h	h	h	-	h	a	h	b	h	h	b	h	h	h	b	a	b	b	h	h	a	h	a	a	h	h	b	h
6919	h	h	a	a	a	a	a	b	h	h	b	h	a	b	b	h	b	h	h	h	h	h	h	a	h	b	h	b	a	b	b	h	b	h	b	b	h	h	b	-	h	b	h	b	b	a	h	h	h
6927	a	h	b	b	b	h	a	h	b	h	a	h	h	b	a	h	h	h	h	h	h	h	b	h	b	b	a	b	b	h	h	a	h	b	a	b	h	a	b	h	b	h	a	-	h	a	h	b	a
6930	h	h	h	a	h	b	b	b	h	h	a	a	h	a	h	a	a	h	b	h	a	b	h	b	b	b	b	a	h	h	b	h	h	a	a	b	-	h	b	a	h	h	a	b	a	a	b	a	h
6940	a	h	h	h	h	a	b	h	h	h	h	a	h	h	b	h	b	b	h	h	h	b	a	b	a	h	a	h	b	a	a	h	b	h	a	a	a	-	h	h	h	a	b	h	b	b	a	h	h
6998	h	b	a	h	h	h	a	h	h	a	h	b	h	b	h	h	b	b	b	h	h	h	b	h	a	a	h	b	h	h	a	a	h	h	a	h	h	-	b	h	a	b	h	h	h	b	h	h	h
7003	h	-	h	b	a	a	b	h	h	h	h	b	h	h	h	h	a	a	b	h	h	a	h	b	h	a	b	b	b	h	h	h	b	a	h	h	h	b	h	b	h	b	h	h	a	h	b	h	a
7106	h	h	a	b	h	h	h	h	h	b	h	h	a	b	h	h	h	b	h	b	h	b	h	a	a	a	h	a	h	h	h	h	b	h	h	h	a	b	b	-	h	a	h	h	h	h	h	h	h
7111	h	b	b	h	h	b	h	h	h	h	a	b	h	h	b	a	h	a	h	b	a	-	b	h	h	b	b	b	b	h	a	h	a	h	a	h	h	b	h	h	b	h	b	h	b	h	h	a	b
7121	a	b	h	h	h	h	b	h	b	b	h	h	h	h	a	b	b	b	a	h	b	b	b	h	h	b	h	a	h	a	h	b	h	h	h	b	h	-	h	h	h	h	h	h	h	h	h	h	h
7122	b	b	a	a	h	h	b	h	h	h	b	b	a	a	h	h	h	a	a	a	h	b	h	h	h	h	h	h	h	a	a	h	h	h	h	h	h	h	h	-	b	h	a	a	b	h	a	a	h
7127	a	h	b	b	b	h	a	h	b	h	a	h	h	b	a	h	h	h	h	a	h	h	b	h	b	b	a	b	b	h	h	a	h	h	a	b	h	-	b	h	b	h	a	a	h	a	h	b	a
7134	h	-	h	h	b	h	a	a	h	b	h	h	a	b	b	h	a	h	a	h	h	h	h	b	h	a	h	h	b	a	h	a	a	h	b	b	b	h	a	h	b	h	h	a	h	h	h	h	h
7157	b	b	a	a	h	h	b	h	h	h	b	b	a	a	h	h	h	a	a	a	h	b	h	h	h	h	h	h	h	a	a	h	h	h	h	h	h	h	h	-	b	h	a	a	b	h	a	a	h
7190	h	h	h	b	b	h	b	b	h	h	h	h	h	h	a	h	a	b	b	h	h	h	h	b	-	h	a	h	a	h	a	h	b	h	b	h	h	h	a	b	a	a	a	h	a	b	a	b	a
7205	h	b	a	h	h	h	a	b	h	a	h	b	h	b	h	h	b	b	b	h	h	h	b	h	a	a	a	h	h	h	a	a	h	h	a	h	h	-	b	a	h	b	h	h	h	b	h	h	h
7226	h	b	h	h	h	a	a	h	a	a	h	b	h	b	b	a	b	b	b	b	b	h	b	h	a	h	h	b	h	h	a	a	h	h	a	a	h	b	-	b	a	b	b	h	h	b	h	h	h
7250	a	b	a	h	h	b	h	h	h	b	a	a	b	a	h	a	h	h	b	h	h	h	h	b	-	h	h	a	h	b	h	h	h	b	h	a	a	a	b	b	b	h	a	a	a	h	h	h	h
7258	b	h	a	b	a	h	b	h	h	b	h	b	b	h	a	h	a	b	h	b	h	b	a	a	b	a	h	h	h	b	a	h	b	h	a	h	a	h	b	-	h	h	a	h	a	h	h	h	h
7284	h	b	h	h	h	h	a	b	h	h	h	b	h	b	h	h	b	b	b	h	h	h	b	h	a	a	a	a	h	h	a	a	h	h	a	h	h	b	b	-	h	b	h	a	h	h	b	h	a
7311	h	h	h	h	a	h	b	h	h	h	h	b	a	h	h	a	a	a	h	h	b	a	h	b	h	a	b	h	b	b	h	b	b	h	h	h	h	-	h	b	h	b	a	a	b	a	h	a	a
7316	h	-	h	b	a	a	b	h	h	h	h	b	h	h	h	h	a	a	b	h	h	a	h	b	h	a	b	b	b	h	h	h	b	a	h	h	h	b	h	b	h	b	h	h	a	h	b	h	a
7324	h	b	b	h	a	b	b	b	h	h	h	b	h	h	a	h	h	h	h	a	h	b	h	a	a	b	a	a	a	a	b	b	h	h	h	h	h	h	h	-	b	h	b	a	h	h	b	h	a
7335	h	a	h	a	b	h	b	h	h	b	b	h	h	b	h	a	a	h	b	b	h	h	a	h	a	a	a	h	-	h	a	a	b	h	b	h	b	a	h	h	h	b	b	a	h	h	a	b	h
7375	a	b	h	h	h	a	h	b	h	h	a	a	b	b	h	h	b	h	a	h	h	h	a	b	a	a	h	h	h	h	a	a	b	h	h	a	b	h	h	h	h	h	h	h	a	-	b	b	a
7494	h	h	a	b	h	h	b	h	h	b	a	h	h	h	h	h	h	b	h	b	h	b	h	a	h	a	h	a	h	h	h	h	b	h	a	h	a	h	b	a	h	h	-	h	h	h	h	h	h
7604	h	b	h	h	b	b	b	h	b	h	h	b	a	b	a	b	b	h	h	a	h	b	h	b	h	h	a	a	h	h	b	h	a	h	h	a	h	b	b	h	b	a	h	h	h	b	h	a	-
7629	a	b	a	h	h	b	h	h	h	b	a	h	h	a	h	a	h	a	b	h	h	h	h	b	a	h	h	a	h	b	h	h	h	b	a	a	a	-	b	b	b	h	a	h	a	h	h	h	b
7640	h	h	h	a	h	b	b	b	h	h	a	a	h	a	h	a	a	h	b	h	a	b	h	b	b	b	b	a	h	h	b	h	h	a	a	b	a	h	b	a	h	h	a	b	a	-	b	a	h
7664	a	h	b	b	b	a	a	h	b	h	a	h	h	b	a	h	h	h	h	a	h	h	b	h	b	b	a	b	b	a	h	a	h	h	a	b	h	-	b	h	b	h	a	a	h	a	h	b	a
7674	a	b	h	h	a	a	b	b	b	h	a	a	a	b	h	h	h	h	b	h	-	h	a	a	a	h	h	a	h	a	h	a	h	h	h	h	a	a	h	h	h	b	h	b	h	a	a	h	h
7692	h	h	a	b	a	h	h	a	a	b	b	b	h	h	h	b	-	a	a	h	a	b	h	a	h	h	b	a	b	h	h	a	h	b	b	b	h	a	h	h	h	h	b	b	a	a	h	h	a
7694	a	h	h	b	h	h	a	h	h	h	h	h	h	a	h	h	h	h	a	h	h	h	h	h	-	h	h	b	h	h	b	a	h	b	h	h	a	b	h	a	h	h	b	a	a	a	a	h	h
7953	b	b	a	h	a	h	b	h	h	b	h	b	b	a	a	h	h	b	h	b	h	b	a	a	b	a	h	h	h	b	a	h	b	h	a	h	a	h	b	-	h	h	a	h	a	b	a	h	h
7956	a	h	h	h	h	h	h	h	b	h	h	h	a	b	a	b	h	h	a	a	h	a	h	a	h	a	b	h	h	b	a	a	b	b	h	a	b	-	h	h	h	h	b	h	a	b	h	a	h
7957	a	b	a	h	h	b	h	h	h	b	a	h	h	a	h	a	h	a	b	h	h	h	h	b	a	h	h	a	h	b	h	h	h	b	a	a	a	a	b	-	b	h	a	h	a	h	h	h	h
8015	a	b	a	h	a	b	h	h	a	a	a	h	b	b	a	a	b	h	h	h	h	h	h	b	h	b	b	h	b	h	h	h	b	a	h	h	b	h	a	a	h	a	h	b	a	-	a	b	h
8153	h	b	a	h	h	h	h	b	h	h	a	h	a	a	a	h	h	b	h	h	b	a	b	h	a	a	h	h	b	b	h	h	b	b	b	h	a	-	b	a	b	a	h	a	a	b	a	a	a
8165	h	b	a	h	h	h	h	b	h	h	a	h	a	a	a	h	h	b	h	h	b	a	b	h	a	a	h	h	b	b	h	h	h	b	b	b	a	b	b	-	b	a	h	h	a	b	a	a	a
8169	a	b	h	h	h	a	h	b	h	h	a	a	b	b	h	h	b	h	a	h	h	h	a	b	a	a	h	h	h	h	a	-	b	h	h	a	b	h	h	h	h	h	h	h	a	a	b	b	a
8175	h	h	h	b	h	h	h	b	h	a	h	h	h	h	a	h	a	b	b	h	h	h	h	b	a	h	a	h	h	h	h	h	h	h	h	h	-	h	h	b	a	h	a	h	h	h	a	b	h
8199	b	b	a	a	h	h	b	h	h	h	b	b	a	a	h	h	h	a	a	a	h	b	h	a	h	h	h	a	b	a	a	h	a	h	b	h	h	h	h	-	b	h	a	a	b	h	h	a	h
8206	h	h	h	a	h	b	b	b	h	h	a	a	h	a	h	a	a	h	b	h	a	b	h	b	b	b	b	a	h	h	b	h	h	a	a	b	a	h	b	-	h	h	a	b	a	a	b	a	h
8222	h	b	a	h	h	h	a	b	h	a	h	b	h	b	h	h	b	b	b	h	h	h	b	h	-	a	a	a	h	h	a	a	h	h	a	h	h	b	b	a	h	b	h	h	h	b	b	h	h
8230	b	h	h	b	b	h	a	b	b	h	h	h	h	h	h	h	h	b	a	h	b	h	h	a	b	h	a	b	h	h	b	h	a	h	b	h	h	a	h	-	b	a	b	h	a	b	a	h	h
8247	h	a	h	a	b	h	b	h	h	b	b	h	h	b	h	a	a	h	b	b	h	h	a	h	-	a	a	h	a	h	a	a	b	h	b	h	b	a	h	h	h	b	b	a	h	h	a	b	h
8249	a	h	a	b	h	h	h	h	h	a	a	-	h	b	h	h	b	h	a	h	h	h	h	h	a	a	h	h	h	h	a	a	h	h	b	a	b	h	h	h	h	h	h	h	a	a	b	b	a
8250	h	b	b	b	a	h	b	b	b	h	h	a	h	h	a	h	h	b	h	a	b	b	h	b	h	b	h	a	h	b	a	h	b	-	h	b	h	b	h	b	a	h	b	h	h	b	h	h	b
8252	h	b	h	h	a	a	b	b	b	h	a	a	a	b	a	h	h	h	b	h	b	a	a	a	a	h	h	h	h	a	h	h	h	h	b	a	a	a	h	-	h	b	b	h	h	h	a	h	h
8298	h	h	h	a	h	b	b	b	h	h	a	a	h	a	h	a	h	h	-	h	a	b	h	b	b	b	b	a	h	h	b	h	a	a	h	b	a	h	b	h	h	h	h	b	a	a	b	a	h
8300	h	h	h	h	b	a	h	h	h	h	h	a	-	h	h	h	a	b	h	a	b	h	b	h	a	b	b	a	h	h	h	b	b	b	h	h	a	h	h	b	h	b	h	h	h	h	a	h	h
8310	b	b	a	a	h	h	b	h	h	h	b	b	a	a	h	h	h	a	a	a	h	b	h	h	h	h	h	h	h	a	-	h	h	h	h	h	h	h	h	b	b	h	a	a	b	h	a	a	h
8378	b	h	h	b	b	h	a	b	b	h	h	h	h	h	h	b	h	b	a	h	b	h	h	a	b	h	a	b	h	h	b	h	a	h	-	h	h	a	h	a	b	a	b	h	a	b	a	h	h
8399	h	b	h	h	h	h	h	h	h	b	a	h	a	h	b	h	h	h	b	h	h	a	a	h	a	a	b	a	h	h	a	b	a	b	a	h	h	h	h	h	b	-	h	b	h	h	a	a	b
8420	a	b	h	h	h	a	h	b	h	h	a	a	b	b	h	h	b	h	a	h	h	h	a	b	-	a	h	h	h	h	a	a	b	h	h	a	b	h	h	h	h	h	h	a	a	a	b	b	a
8439	a	h	b	h	a	h	h	h	h	b	a	h	h	h	h	h	h	h	h	h	h	b	h	a	-	h	a	a	a	a	h	b	h	a	h	h	h	h	h	h	b	h	b	a	a	h	b	h	a
8454	b	h	a	h	h	h	h	b	h	h	h	h	a	a	a	h	h	b	h	h	b	a	h	h	a	a	a	b	b	b	h	h	h	b	b	b	h	-	b	a	b	a	h	h	a	b	a	a	a
8464	h	h	h	a	h	b	b	b	h	h	a	a	h	a	h	a	a	h	b	h	a	b	h	b	b	b	b	a	h	h	b	h	h	a	a	b	a	h	b	-	h	h	a	b	a	a	b	a	h
8479	a	b	h	h	h	a	h	b	h	h	a	a	b	b	h	h	b	h	a	a	h	h	a	b	-	a	h	h	h	h	a	a	b	h	h	a	b	h	h	h	h	h	h	a	a	h	b	b	h
8481	h	h	h	b	h	b	h	b	h	b	h	h	b	a	h	h	a	b	a	h	a	a	h	a	a	h	h	h	h	h	a	h	a	b	h	h	h	h	b	b	b	h	b	h	h	-	b	b	h
8658	h	b	a	h	h	h	h	b	h	h	a	b	a	a	a	h	h	b	h	h	b	-	b	h	a	a	h	h	b	b	h	h	b	b	b	h	a	b	b	a	b	a	h	a	h	b	a	a	a
8719	b	h	h	b	b	h	h	b	b	h	h	h	h	h	h	b	h	b	a	h	b	h	h	h	b	h	a	b	h	h	b	h	a	h	b	h	h	h	h	a	b	a	b	h	a	b	-	h	h
8744	a	a	h	a	a	h	h	b	h	h	h	h	h	b	b	h	a	b	a	a	b	a	a	a	b	h	a	h	h	h	b	h	b	a	h	b	b	h	-	b	h	b	h	h	b	b	h	h	h
8768	h	h	a	a	a	a	a	b	h	h	b	h	a	b	b	h	b	b	h	h	h	h	b	a	h	b	h	b	a	h	b	-	b	h	b	b	h	h	b	a	h	b	h	b	b	a	h	h	h
8822	h	h	h	b	h	h	b	b	h	a	h	h	h	h	a	h	a	b	-	h	h	h	h	b	a	h	a	h	a	h	h	h	h	h	b	h	h	h	a	b	a	a	a	h	h	b	a	b	a
8895	b	b	a	a	h	h	b	h	h	h	b	b	a	a	h	h	h	-	a	a	h	b	h	h	h	h	h	h	h	a	a	h	h	h	h	h	h	h	h	b	b	h	a	a	b	h	a	a	h
8929	a	h	b	a	h	h	h	h	h	h	a	a	h	a	a	h	b	h	h	h	h	b	b	h	h	h	h	h	h	h	a	a	a	h	h	a	b	a	h	a	h	a	h	h	h	-	a	b	h
9065	h	b	b	b	a	h	b	b	b	h	h	a	h	h	a	h	h	b	h	a	b	b	h	b	b	b	h	a	h	b	a	h	b	b	h	b	h	-	h	b	a	h	b	h	h	b	h	h	b
9069	a	h	h	h	h	b	h	h	b	h	h	h	a	b	a	b	h	h	a	a	h	a	h	a	h	a	b	h	h	b	h	a	b	b	h	a	h	-	h	h	h	h	b	b	b	b	a	a	h
9074	h	h	h	a	h	b	h	b	h	h	a	a	h	a	h	a	h	h	b	h	a	b	h	b	b	b	h	a	h	h	b	h	a	a	h	b	a	h	b	h	h	h	h	b	a	a	-	a	h
9129	h	h	h	a	h	h	a	h	h	h	h	h	a	b	-	h	h	h	a	b	h	h	a	b	h	b	h	a	b	a	a	b	h	a	a	h	h	h	h	h	h	b	h	b	h	b	a	h	h
9141	a	a	h	a	a	h	h	b	h	h	h	h	h	b	b	h	a	b	-	a	b	a	a	a	b	h	a	h	h	h	b	h	b	a	h	b	b	h	b	b	h	b	h	h	b	b	h	h	h
9199	b	b	a	a	h	h	b	h	h	h	b	b	a	a	h	h	h	a	a	a	h	b	h	a	h	h	h	a	b	a	a	a	a	h	b	h	h	h	h	b	-	h	a	a	b	h	h	a	h
9221	h	b	h	h	h	h	h	h	h	b	a	h	h	h	b	h	h	h	b	b	h	a	h	h	a	a	b	a	h	h	a	b	h	b	a	h	h	a	h	h	h	b	h	-	h	h	a	a	b
9315	a	b	a	h	a	b	h	h	a	a	a	h	b	b	a	a	b	h	h	h	h	h	h	-	h	b	b	h	b	h	h	h	b	a	h	h	b	h	a	a	h	a	h	b	a	a	a	b	h
9326	h	h	a	h	a	a	h	b	h	h	b	h	a	b	h	h	b	h	a	b	h	h	h	a	h	h	a	h	h	b	b	h	b	h	b	b	h	h	b	-	b	b	h	b	b	a	h	a	h
9417	b	h	h	b	b	h	a	b	b	h	h	h	h	h	h	h	h	b	a	h	b	h	h	a	b	h	a	b	h	h	b	h	a	h	b	h	h	a	h	a	b	a	b	h	a	b	a	-	h
9440	a	h	h	a	h	h	h	h	h	h	a	a	h	h	a	h	b	h	b	h	h	-	b	b	b	b	h	b	h	h	a	a	a	h	b	a	b	a	a	a	a	a	h	h	a	a	a	b	h
9453	h	a	h	b	a	a	b	h	h	h	h	b	h	h	h	h	a	a	b	h	a	a	h	b	h	a	b	b	b	h	h	h	b	a	a	h	h	b	h	-	h	b	h	h	a	h	b	h	a
9486	h	a	h	h	a	h	b	h	h	h	h	b	a	h	h	a	a	a	h	h	b	a	h	b	h	a	b	h	b	b	h	b	b	h	h	h	h	b	h	-	h	b	a	a	b	a	h	a	a
9492	h	h	h	b	h	h	b	b	h	h	h	h	h	h	a	h	a	b	b	h	h	h	h	b	a	h	a	h	a	h	a	h	b	h	b	h	h	h	a	-	a	a	a	h	a	b	a	b	a
9493	h	b	a	h	a	a	h	b	h	h	b	h	a	b	a	h	h	h	a	b	a	h	h	h	b	h	a	h	h	b	b	h	b	h	b	b	a	h	b	-	b	b	b	b	b	a	h	a	h
9548	h	-	b	h	h	h	h	h	h	h	a	b	b	h	b	a	h	a	h	b	a	h	b	h	h	b	h	h	b	b	a	h	a	h	a	h	h	h	h	h	b	h	b	h	b	h	h	a	b
9586	a	h	h	h	h	h	b	b	b	h	a	a	h	b	h	b	h	b	b	a	h	b	b	h	h	a	h	h	h	a	b	a	h	b	a	h	h	a	b	h	a	b	h	b	h	-	h	h	h
9615	a	h	b	a	-	h	h	h	h	b	a	h	h	h	h	h	h	h	h	h	h	b	h	a	a	h	h	h	a	a	h	b	h	a	h	h	h	a	h	h	h	h	b	a	a	h	h	h	a
9652	a	b	a	h	h	h	h	h	b	b	h	a	b	b	h	b	h	b	h	a	h	h	b	h	b	h	h	h	h	h	h	b	a	b	h	b	b	a	h	b	b	a	a	h	a	b	h	a	-
9656	h	b	a	h	h	h	h	b	h	h	a	b	a	a	a	h	h	b	h	h	b	a	b	h	a	a	h	h	h	b	h	h	b	b	b	h	a	b	b	-	b	a	h	a	h	b	a	a	a
9673	h	b	-	h	h	b	h	h	b	h	a	b	h	h	b	a	h	a	h	b	a	a	b	h	h	b	b	b	b	h	a	h	a	h	a	h	h	b	h	h	b	h	b	h	b	h	h	a	b
9688	h	h	h	a	h	b	b	b	h	h	a	a	h	a	h	a	a	h	b	h	a	b	h	b	b	b	b	a	h	h	b	h	h	a	a	b	a	h	b	-	h	h	a	b	a	a	b	a	h
9739	a	h	h	h	h	h	b	b	b	h	a	a	h	b	h	h	h	h	-	a	h	b	b	a	h	a	h	h	h	a	b	a	h	h	a	a	h	a	h	h	a	b	h	b	h	a	h	h	h
9772	a	b	h	h	a	a	b	b	b	h	a	a	a	b	h	h	h	h	b	h	b	h	a	-	a	h	h	a	h	a	h	a	h	h	b	h	a	a	h	h	h	b	b	b	h	h	a	h	h
9882	a	b	a	h	b	h	h	h	b	b	h	a	b	b	h	b	h	b	h	a	h	h	b	h	b	h	h	h	h	h	h	b	a	b	h	b	b	h	h	h	b	h	h	h	a	-	b	a	h
9915	b	a	h	h	h	h	b	h	b	h	b	h	b	h	h	h	h	h	b	h	h	b	h	b	a	h	b	h	h	b	a	a	b	h	b	h	b	h	h	h	b	b	-	a	a	h	b	a	a
9920	a	h	a	h	a	b	h	a	a	a	a	a	h	b	a	h	b	h	b	h	h	h	h	b	h	b	h	h	h	h	a	a	b	a	b	h	b	a	a	-	a	a	h	b	a	a	a	b	a
9993	h	b	a	h	h	h	h	b	h	h	a	b	a	a	a	h	h	b	h	h	b	a	b	h	a	a	h	h	h	b	h	h	b	b	b	h	a	-	b	a	b	a	h	a	h	b	a	a	a
9995	a	b	h	h	b	h	h	h	h	b	a	h	h	h	h	h	h	h	b	b	h	a	h	b	a	a	h	a	h	b	h	b	h	b	-	h	a	a	h	b	h	h	h	h	a	h	a	a	b
10023	a	a	h	a	h	h	h	a	h	h	-	h	h	b	b	h	h	a	h	b	h	h	h	h	b	h	a	h	b	b	h	b	h	h	h	b	a	b	b	h	h	a	h	a	a	h	h	b	h
10070	a	h	h	b	h	h	a	h	h	h	h	h	h	a	h	h	h	h	a	h	h	h	h	h	-	h	h	b	h	h	b	a	h	b	h	h	a	b	h	a	h	h	b	a	a	a	a	h	h
10091	b	b	a	h	h	a	h	h	h	h	b	b	h	h	h	h	a	a	a	h	h	b	h	a	h	h	h	a	b	a	a	a	h	b	b	h	h	-	h	b	h	h	a	h	h	h	h	a	a
10119	a	a	h	a	b	h	h	b	h	h	h	h	a	b	b	h	h	b	h	h	h	b	h	b	b	h	h	h	-	a	b	h	h	b	h	a	a	h	h	h	b	a	h	b	a	h	h	b	a
10151	h	h	h	b	h	h	b	b	h	-	h	h	h	h	a	h	a	b	b	h	h	h	h	b	a	h	a	h	a	h	a	h	h	h	b	h	h	h	a	b	a	a	a	h	h	b	a	b	a
10197	a	a	h	h	h	h	b	b	b	h	a	h	h	b	h	b	h	b	b	a	a	b	b	h	h	a	h	h	h	a	b	a	h	b	a	h	h	-	b	h	a	b	h	b	h	a	h	h	h
10205	b	h	a	h	h	h	h	b	b	h	h	h	h	h	a	h	h	b	a	h	b	h	h	h	h	a	a	b	b	b	h	h	a	b	b	b	h	h	h	-	b	a	h	h	a	b	a	h	a
10230	a	h	h	h	a	a	h	h	h	h	h	a	h	h	b	h	b	b	h	h	h	b	a	h	h	-	a	h	h	a	a	h	b	a	a	a	a	b	h	h	h	a	b	a	b	b	h	h	h
10301	h	-	h	h	h	a	h	h	h	h	h	h	h	h	h	h	b	h	a	a	h	h	a	b	a	a	h	a	h	h	a	h	b	h	h	h	h	h	h	h	h	h	h	a	a	h	h	h	h
10311	a	b	h	h	h	a	h	b	h	h	a	a	b	b	h	h	b	h	a	h	h	h	a	b	a	a	h	h	h	h	a	a	b	h	h	a	b	h	h	h	h	h	h	a	a	a	b	b	-
10325	b	-	h	h	h	h	b	b	b	h	b	a	b	h	h	h	h	h	b	h	h	h	h	h	a	h	b	h	h	b	a	a	b	h	b	h	b	h	h	h	b	h	a	a	a	b	b	a	a
10347	-	h	h	h	a	a	h	h	h	h	h	a	h	h	b	h	b	h	h	h	h	b	a	h	h	h	a	h	h	a	a	h	b	a	a	a	a	b	h	a	h	a	b	a	b	h	h	h	h
10352	b	h	h	b	b	h	a	b	b	h	h	h	h	h	h	b	h	b	a	h	b	h	h	a	b	h	a	b	h	h	b	h	a	h	b	h	h	a	h	a	b	a	b	h	a	-	a	h	h
10368	a	h	h	b	h	h	a	h	h	h	h	h	h	a	h	h	h	h	a	h	h	h	h	h	b	h	h	b	h	h	b	a	a	b	h	h	a	h	h	-	h	h	b	a	a	a	a	h	h
10408	h	b	h	h	h	b	b	b	b	h	h	b	h	h	a	b	h	a	h	a	h	b	h	a	-	b	a	a	a	a	b	b	h	h	h	h	h	h	h	a	b	h	h	h	h	h	b	h	a
10413	h	h	h	b	h	h	b	b	h	a	h	h	h	h	a	h	a	b	b	h	h	h	h	b	a	h	a	h	a	h	a	h	h	h	b	h	h	h	a	-	a	a	a	h	h	b	a	b	a
10427	a	h	h	h	a	h	b	b	b	h	a	a	a	b	h	h	h	h	b	h	b	h	h	a	a	h	h	a	b	a	h	a	h	h	a	h	a	a	h	-	h	b	h	b	h	a	h	h	h
10603	h	b	b	h	h	h	h	h	h	b	a	h	a	h	b	h	h	h	h	h	h	a	a	h	-	a	b	a	h	h	a	b	a	b	a	h	h	h	h	h	b	b	h	b	h	h	a	a	b
10632	h	b	h	h	h	h	h	h	h	b	a	h	h	h	h	h	h	h	b	b	h	a	h	h	-	a	h	a	h	h	a	b	h	b	a	h	h	a	h	h	h	b	h	h	h	h	a	a	b
10657	a	h	b	h	a	h	h	h	h	h	a	h	h	h	h	h	h	h	h	h	h	b	h	a	a	h	a	a	a	a	h	b	h	a	h	h	h	h	h	h	b	h	b	-	a	h	b	h	a
10696	a	a	a	b	h	h	h	h	h	a	a	a	h	b	h	h	b	a	a	h	h	h	h	h	a	a	h	h	h	h	a	a	h	h	b	a	b	h	h	a	h	h	h	h	h	a	-	h	a
10715	b	-	a	h	a	h	b	h	h	b	h	b	b	a	a	h	h	b	h	b	h	b	a	a	b	a	h	h	h	b	a	h	h	a	a	h	h	h	b	a	h	h	a	h	h	b	a	h	h
10749	b	h	a	h	h	h	h	b	b	h	h	h	h	h	a	h	h	b	a	h	b	h	h	h	h	a	a	b	b	b	h	h	a	b	b	b	h	h	h	-	b	a	h	h	a	b	a	h	a
10813	a	a	b	a	a	h	h	h	b	h	h	h	b	a	b	h	a	b	h	a	b	a	h	a	h	h	a	h	h	h	b	h	b	a	h	b	b	h	b	-	h	b	h	h	b	h	h	a	b
10852	a	b	h	a	h	h	h	h	a	b	a	h	b	h	h	h	a	h	h	h	a	a	b	h	a	h	a	h	a	h	-	h	b	a	h	h	a	h	h	h	h	b	h	h	h	h	a	b	a
10866	a	b	h	h	h	h	h	h	h	b	a	h	h	h	h	h	h	h	b	b	h	a	h	b	a	a	h	a	h	h	a	b	h	b	a	h	a	a	h	-	h	h	h	h	a	h	a	a	b
10893	h	h	h	h	b	a	h	h	h	h	h	a	b	h	h	h	a	b	h	a	b	h	b	h	a	b	b	a	h	h	h	b	b	b	h	h	a	h	h	-	h	b	h	h	h	h	a	h	h
10901	a	b	-	h	a	b	h	h	a	a	a	h	b	b	a	a	b	h	h	h	h	h	h	b	h	b	b	h	b	h	h	a	b	a	b	h	b	h	a	a	h	a	h	b	a	a	a	b	h
10935	h	b	a	h	h	h	a	b	h	a	h	b	h	b	h	h	b	b	b	h	h	h	b	h	a	a	a	a	h	h	a	a	h	h	a	h	h	b	b	-	h	b	h	h	h	b	b	h	h
10941	a	b	a	h	h	h	h	h	h	b	a	h	h	h	h	a	h	a	b	h	h	h	h	b	a	a	h	a	a	b	h	h	h	b	a	a	a	a	h	-	h	h	h	h	a	h	a	a	b
10957	h	h	h	h	b	h	b	h	h	a	b	h	h	b	b	h	h	a	b	h	b	h	h	h	h	h	h	h	a	h	a	b	b	h	h	a	b	h	-	h	h	b	h	h	h	a	b	b	h
10959	h	-	h	h	a	a	h	h	h	h	b	h	a	b	a	h	h	h	a	b	a	h	h	h	b	h	a	h	h	b	b	a	b	h	b	h	a	b	b	a	h	b	b	b	b	h	h	a	h
10965	h	b	h	h	a	a	b	b	b	h	-	a	a	b	h	h	h	h	b	h	b	h	a	a	a	h	h	h	h	a	h	h	h	h	b	a	a	a	h	h	h	b	b	b	h	h	a	h	h
10981	h	b	h	h	h	a	a	h	a	a	h	b	h	b	b	a	b	b	b	b	b	h	b	h	h	h	h	b	h	h	a	h	h	h	a	-	h	b	h	b	a	b	b	h	a	b	h	h	h
11043	h	b	h	h	a	a	b	b	b	h	a	a	a	h	a	h	h	h	h	h	b	a	a	h	a	h	b	h	h	a	h	h	h	h	b	a	a	a	b	-	h	h	b	h	h	h	a	h	h
11057	a	b	a	h	a	b	h	h	a	a	a	h	b	b	a	a	b	h	h	h	h	h	h	b	h	b	b	h	b	h	h	h	b	a	h	h	b	h	a	-	h	a	h	b	a	a	a	b	h
11084	h	h	h	h	a	h	b	h	h	h	h	b	a	h	h	a	a	a	h	h	b	-	h	b	h	a	b	h	b	b	h	b	b	h	h	h	h	b	h	b	h	b	a	a	b	a	h	a	a
11111	a	h	h	h	a	h	b	b	b	h	a	a	a	b	h	h	h	h	b	a	h	b	h	a	h	h	h	h	b	a	b	a	h	h	a	a	h	a	h	h	a	b	h	b	h	-	h	h	h
11134	a	h	h	b	h	h	a	h	h	h	h	h	h	a	h	h	h	h	a	h	h	h	h	h	b	h	h	b	h	h	b	a	h	b	h	h	a	-	h	a	h	h	b	a	a	a	a	h	h
11192	a	a	b	a	a	h	h	h	b	h	h	h	b	a	b	h	a	b	h	a	b	-	h	a	h	h	a	h	h	h	b	h	b	a	h	b	b	h	b	b	h	b	h	h	b	h	h	a	b
11205	h	b	h	h	a	a	b	b	b	h	a	a	a	h	a	h	h	h	h	h	b	a	a	h	a	h	b	h	h	a	h	h	h	h	b	a	a	a	b	-	h	h	b	h	h	h	a	h	h
11226	h	a	-	b	h	b	a	h	h	a	a	a	h	h	h	h	h	a	a	h	h	h	h	h	a	a	b	h	b	h	a	a	h	h	h	a	h	h	h	a	h	h	h	h	h	a	b	h	a
11234	b	b	a	h	a	h	b	h	h	b	h	b	b	a	-	h	h	b	h	b	h	b	a	a	b	a	h	h	h	b	a	h	b	h	a	h	a	h	b	a	h	h	a	h	h	b	a	h	h
11284	a	a	h	a	b	h	h	b	h	h	h	h	a	b	b	h	h	b	h	h	h	b	h	b	b	h	h	h	a	a	b	h	h	b	h	-	a	h	h	h	b	a	h	b	a	b	h	h	a
11336	b	b	a	h	a	h	b	h	h	h	h	b	b	a	a	h	h	b	h	-	h	b	a	a	b	h	h	h	h	b	a	h	h	a	a	h	h	h	b	a	h	h	a	h	h	h	h	h	h
11360	h	h	h	h	a	a	a	h	h	-	b	a	h	b	b	h	b	b	b	h	b	h	h	a	h	b	h	h	a	h	b	h	h	a	b	h	b	h	h	a	h	b	h	h	h	a	b	h	h
11363	a	h	h	h	h	a	b	h	h	h	h	a	h	h	b	a	b	h	h	-	a	h	a	h	a	h	a	h	h	a	a	h	b	h	a	a	h	h	h	h	a	a	b	h	b	b	a	a	a
11409	a	b	h	h	h	h	h	h	h	b	a	h	h	h	h	a	h	a	b	b	h	h	h	b	a	a	h	a	a	b	h	b	h	b	a	a	a	a	h	-	h	h	h	h	a	h	a	a	b
11424	a	b	h	h	a	a	b	b	b	h	-	a	a	b	h	h	h	h	b	h	b	h	a	a	a	h	h	a	h	a	h	a	h	h	b	h	a	a	h	h	h	b	b	b	h	h	a	h	h
11430	a	h	h	h	a	h	b	b	b	h	a	-	a	b	h	h	h	h	b	a	b	b	h	a	a	h	h	a	b	a	b	a	h	h	a	h	a	a	h	h	a	b	h	b	h	a	h	h	h
11494	h	h	h	-	b	h	a	h	b	b	h	h	a	h	h	a	h	h	a	h	h	h	h	h	h	a	a	h	b	a	h	a	a	h	a	b	h	h	a	b	h	h	a	a	b	b	h	h	b
11498	h	b	h	h	a	a	b	b	b	h	a	a	a	b	h	h	h	h	b	h	b	a	a	a	a	h	h	h	h	a	h	h	h	h	b	a	a	a	h	-	h	b	b	h	h	h	a	h	h
11581	a	b	b	h	h	b	h	h	b	h	a	b	h	b	b	a	a	a	a	b	a	a	b	h	h	b	b	b	b	h	a	h	a	h	a	h	h	-	h	h	b	h	a	h	b	h	h	a	b
11607	h	h	a	a	a	a	a	b	h	h	b	h	a	b	b	h	b	h	h	h	h	h	h	a	h	b	h	b	a	b	b	h	b	h	b	b	h	h	b	-	h	b	h	b	b	a	h	h	h
11641	h	h	h	h	a	a	a	h	h	h	b	a	h	b	b	h	b	b	b	h	b	h	h	a	h	-	h	h	a	h	b	h	h	a	b	h	b	h	h	h	h	b	h	h	h	a	b	h	h
11658	a	b	h	h	h	h	h	h	h	b	-	h	h	h	h	h	h	h	b	b	h	a	h	b	a	a	h	a	h	h	a	b	h	b	a	h	a	a	h	b	h	h	h	h	a	h	a	a	b
11675	a	b	a	h	h	b	h	h	h	b	a	a	b	a	h	a	h	h	b	h	h	h	h	b	a	h	h	a	h	b	h	h	h	b	h	a	a	a	b	-	b	h	a	a	a	h	h	h	h
11688	h	h	a	b	h	h	b	h	h	b	h	h	a	b	h	h	h	b	h	b	h	b	h	a	a	a	h	a	h	h	h	h	b	h	h	h	a	b	b	-	h	a	h	h	h	h	h	h	h
11751	h	b	a	h	h	h	h	b	h	h	a	h	a	a	a	h	h	b	h	h	b	a	b	h	a	a	h	h	b	b	h	h	b	b	b	h	a	b	b	-	b	a	h	a	a	b	a	a	a
11787	h	h	h	a	h	b	b	b	h	h	a	a	h	a	h	a	a	h	b	h	a	b	h	b	b	b	-	a	h	h	b	h	h	a	a	b	a	h	b	a	h	h	a	b	a	a	b	a	h
11854	a	h	a	h	a	b	h	a	a	a	a	a	h	b	a	h	b	h	b	h	h	h	h	b	h	b	h	h	b	h	a	a	b	a	b	h	b	h	a	a	a	a	h	b	a	-	a	b	a
11906	h	h	a	b	a	h	b	h	h	b	a	b	b	h	h	h	h	b	h	b	h	b	h	a	h	a	h	a	h	b	a	h	b	h	a	h	a	h	-	a	h	h	a	h	a	h	h	h	h
11987	a	a	h	a	b	h	h	b	h	h	h	h	a	b	b	h	h	b	h	h	h	b	h	b	-	h	h	h	a	a	b	h	h	b	h	a	a	h	h	h	b	a	h	b	a	h	h	b	a
12032	h	h	h	a	b	h	a	h	b	b	h	h	a	h	h	a	h	h	a	h	h	h	h	h	h	a	a	h	b	a	h	a	a	h	-	b	h	h	a	b	h	h	a	a	b	b	h	h	b
12035	a	h	a	h	h	b	h	a	a	a	a	a	h	b	a	h	b	h	b	h	h	h	b	b	h	b	h	h	h	h	a	a	b	h	b	a	b	a	a	-	a	a	h	b	a	a	a	b	a
12048	h	b	h	a	b	h	-	h	b	b	h	h	a	h	h	a	h	h	a	h	h	h	h	h	h	a	a	h	b	a	h	a	a	a	a	b	h	h	a	b	h	h	a	a	b	h	h	h	b
12232	h	b	h	h	a	a	b	b	b	h	a	a	a	h	a	h	h	h	h	h	b	a	a	h	a	h	b	h	h	a	h	h	h	h	b	a	a	-	b	b	h	h	b	h	h	h	a	h	h
12245	h	h	h	a	a	a	a	h	h	h	b	h	a	b	b	h	b	b	h	h	b	h	h	a	h	b	h	b	a	h	b	h	b	a	b	h	h	h	b	-	h	b	h	h	b	a	h	h	h
12252	h	h	h	h	b	a	h	h	h	h	h	a	b	h	h	h	a	b	h	a	b	h	b	h	-	b	b	a	h	h	h	b	b	b	h	h	a	h	h	b	h	b	h	h	h	h	a	h	h
12291	h	b	a	h	h	h	a	b	h	a	h	b	h	b	h	h	b	b	b	h	h	h	b	h	a	a	a	h	h	h	a	a	h	h	a	h	h	b	b	-	h	b	h	h	h	b	h	h	h
12317	h	b	h	a	b	h	a	h	b	b	h	h	a	h	h	a	a	h	a	h	h	h	h	b	h	a	a	b	b	a	-	a	a	a	h	b	h	b	a	b	h	h	h	a	h	h	h	h	b
12363	a	h	a	h	h	b	h	h	h	a	a	a	h	b	a	h	b	h	b	h	h	h	-	b	h	b	h	h	h	h	a	a	b	h	b	a	b	a	a	a	a	a	h	b	a	a	a	b	a
12368	h	b	a	h	h	h	a	b	h	a	h	b	h	b	h	h	b	b	b	h	h	h	b	h	a	a	a	a	h	h	a	a	h	h	a	h	h	b	b	-	h	b	h	h	h	h	b	h	h
12392	a	a	h	a	b	h	h	b	h	h	h	h	a	b	-	h	h	b	h	h	h	b	h	b	b	h	h	h	a	a	b	h	h	b	h	a	a	h	h	h	b	a	h	b	a	h	h	b	a
12396	b	b	a	a	h	h	b	h	h	h	b	b	a	a	h	h	h	a	a	a	h	b	h	h	h	h	h	h	h	a	a	h	h	h	h	h	h	h	h	-	b	h	a	a	b	h	a	a	h
12405	h	h	a	b	h	h	b	h	h	b	h	h	a	b	h	h	h	b	h	b	h	b	h	a	a	a	h	a	h	h	h	h	b	h	a	h	a	h	b	-	h	a	h	h	h	h	h	h	h
12497	b	a	h	h	h	h	b	h	b	h	b	h	h	h	h	h	h	h	b	h	h	b	h	b	a	h	b	h	h	b	a	a	b	h	b	h	b	h	h	h	b	-	a	a	a	h	b	a	a
12507	a	h	h	h	a	h	b	b	b	h	a	a	a	b	h	h	h	h	b	a	h	b	h	a	h	h	h	h	b	a	b	a	h	h	a	a	h	-	h	h	a	b	h	b	h	a	h	h	h
12549	h	b	b	b	a	h	b	b	b	h	h	a	h	h	a	h	h	b	h	a	b	b	h	b	b	b	h	a	h	b	a	h	b	b	h	b	h	b	h	b	a	h	b	h	h	-	h	h	b
12589	a	h	h	h	h	h	b	b	b	h	a	a	h	b	h	h	h	h	b	a	h	-	b	h	h	a	h	h	h	a	b	a	h	b	a	a	h	a	b	h	a	b	h	b	h	a	h	h	h
12591	a	h	h	h	h	h	b	h	b	b	h	a	b	h	h	b	b	b	a	-	b	h	b	h	h	b	h	a	h	a	h	b	a	h	a	b	b	a	h	b	b	a	a	h	h	h	h	h	h
12608	a	a	b	a	h	h	h	a	h	h	a	h	h	b	h	h	h	-	b	h	b	h	h	a	b	h	a	h	b	h	h	b	h	h	h	b	a	b	b	h	h	a	h	a	h	h	h	b	h
12633	h	a	h	b	a	a	b	h	h	h	h	b	h	h	h	h	a	a	b	h	a	a	h	b	h	a	b	b	b	h	h	h	b	a	a	h	h	b	h	-	h	b	h	h	a	h	b	h	a
12661	a	b	h	h	a	a	b	b	b	h	-	a	a	b	h	h	h	h	b	h	b	h	a	a	a	h	h	a	h	a	h	a	h	h	h	h	a	a	h	h	h	b	b	b	h	h	a	h	h
12686	h	h	h	a	h	b	b	b	h	h	a	a	h	a	h	a	a	h	b	h	a	b	h	b	b	b	b	a	h	h	b	h	h	a	a	b	a	h	b	a	h	h	a	b	a	a	-	a	h
12777	h	h	h	h	b	a	h	h	h	h	h	a	b	h	h	h	a	b	h	a	b	h	b	h	a	b	b	a	h	h	h	b	b	b	h	h	a	h	h	b	h	b	h	-	h	h	a	h	h
12886	a	h	h	h	a	h	b	b	b	h	a	a	a	b	h	h	h	h	b	a	h	b	h	a	h	h	h	h	b	a	b	a	h	h	a	a	h	a	h	h	-	b	h	b	h	a	h	h	h
12904	h	h	a	b	a	h	a	a	a	b	b	b	h	h	h	b	a	a	h	b	a	b	h	h	h	h	b	h	b	h	h	a	b	b	h	-	a	h	b	h	a	h	b	b	a	a	h	h	a
12911	-	a	h	h	b	h	b	b	b	h	b	a	b	h	h	h	a	h	b	h	a	h	h	b	a	h	h	h	h	b	a	a	b	h	b	h	h	h	h	h	b	h	a	h	a	b	h	a	a
13002	b	h	b	b	a	h	h	b	h	a	-	h	h	h	a	h	h	h	h	b	b	b	a	b	h	b	a	h	h	b	a	h	b	h	a	b	h	b	b	b	h	h	b	b	h	b	h	h	b
13009	h	b	h	h	b	h	a	h	h	b	h	h	a	b	h	h	a	h	a	h	h	h	h	b	h	a	h	h	b	a	h	-	a	a	b	b	b	h	a	h	b	h	h	a	h	h	h	h	b
13063	a	h	b	b	b	h	h	h	b	h	a	h	h	b	a	h	h	h	b	h	h	h	h	h	b	b	a	b	b	h	h	a	h	b	h	b	h	-	b	h	h	a	a	a	h	a	h	b	a
13213	a	b	h	b	h	a	h	-	h	h	a	a	b	b	h	h	b	h	a	h	h	h	h	b	a	a	h	h	h	h	a	a	b	h	h	a	b	h	h	h	h	h	h	h	a	a	b	b	a
13222	b	h	a	b	a	h	b	h	h	b	h	b	b	h	a	h	a	b	h	b	h	-	a	a	b	a	h	h	h	b	a	h	b	h	a	h	a	h	b	a	h	h	a	h	a	h	h	h	h
13297	a	b	a	h	h	b	h	h	h	b	a	h	h	a	h	a	h	a	b	h	h	h	h	b	a	h	h	a	h	b	h	h	h	b	a	a	a	a	b	-	b	h	a	h	a	h	h	h	h
13309	h	h	a	b	a	h	a	a	a	b	b	b	h	h	h	b	a	a	h	b	a	b	h	h	h	h	b	h	b	h	h	a	b	b	h	b	a	h	b	h	a	h	b	b	-	a	h	h	a
13315	a	h	h	h	a	h	b	b	b	h	a	a	a	b	h	h	h	h	b	a	h	b	h	a	h	h	h	h	b	a	b	a	a	h	a	a	h	a	h	h	a	b	h	b	h	a	h	-	h
13371	a	b	a	b	b	h	a	h	h	b	h	a	b	b	b	b	h	b	h	h	h	a	h	h	h	h	b	h	h	h	h	h	a	b	h	h	b	h	-	h	h	h	h	h	a	b	b	a	h
13481	h	b	h	h	b	h	a	h	h	b	h	h	a	b	h	h	a	h	a	h	h	h	h	b	h	a	h	b	-	a	h	a	a	a	h	b	h	h	a	h	b	h	h	a	h	h	h	h	b
13487	h	h	h	a	h	b	h	b	a	-	a	a	h	a	a	a	h	h	b	a	a	b	h	h	b	b	h	a	h	h	b	h	a	a	h	b	a	h	b	h	h	b	h	b	a	a	b	h	b
13504	h	b	h	h	a	a	h	h	h	h	b	h	-	b	a	h	h	h	a	b	a	h	h	h	b	h	a	h	h	b	b	a	b	h	b	h	a	b	b	a	h	b	b	b	b	h	h	a	h
13615	b	b	h	h	b	b	b	-	b	h	h	b	a	b	a	b	b	h	h	a	h	b	h	b	h	h	h	a	b	h	b	h	a	h	h	h	h	h	b	h	b	a	a	h	b	b	h	a	h
13676	a	h	a	h	h	b	h	h	h	a	a	a	h	b	a	h	b	h	b	h	h	h	b	b	h	b	h	h	h	h	a	a	b	h	b	a	b	a	-	a	a	a	h	b	a	a	a	b	a
13740	b	b	a	a	h	h	b	h	h	h	b	b	a	a	h	h	h	a	a	a	h	b	h	h	h	h	h	h	h	a	a	h	h	h	h	h	h	h	h	-	b	h	a	a	b	h	a	a	h
13767	h	b	h	h	h	h	a	b	h	a	h	b	h	b	h	h	b	b	b	h	h	h	b	h	a	a	a	a	h	h	a	a	h	h	a	h	h	b	b	a	h	b	h	-	h	h	b	h	h
13801	b	b	h	h	b	b	b	h	b	h	h	b	a	b	a	b	b	h	h	a	h	b	h	b	h	h	h	a	b	h	b	h	a	h	h	h	h	-	b	h	b	a	a	h	b	b	h	a	h
13823	a	h	h	a	h	h	h	h	h	h	a	a	h	a	a	h	b	h	b	h	h	b	b	b	h	h	h	b	-	h	a	a	a	h	b	a	b	a	a	a	a	a	h	h	h	a	a	b	h
13838	b	h	h	b	b	h	a	b	b	h	h	h	h	h	h	h	h	b	a	h	b	h	h	a	b	h	a	b	h	h	b	h	a	h	b	h	h	a	h	-	b	a	b	h	a	b	a	h	h
13916	h	h	a	b	h	h	b	h	h	b	a	b	b	h	h	h	h	b	h	b	h	b	h	a	h	a	h	a	h	b	a	h	b	h	a	h	a	h	b	-	h	h	a	h	a	h	h	h	h
13932	h	h	h	a	a	a	a	h	h	h	b	h	a	b	b	h	b	b	h	h	h	h	b	a	h	b	h	b	a	h	b	h	b	a	b	h	h	h	b	-	h	b	h	h	b	a	h	h	h
13933	-	h	h	h	h	h	b	h	b	b	h	a	b	h	h	b	b	b	a	a	b	h	b	h	h	b	h	a	h	a	h	b	a	h	a	b	b	a	h	b	b	a	a	h	h	h	h	h	h
14057	h	h	h	a	h	b	b	b	h	h	a	a	h	a	h	a	a	h	b	h	a	b	h	b	b	b	b	a	h	h	b	h	a	a	a	b	a	h	b	-	h	h	a	b	a	a	b	a	h
14063	h	b	h	h	b	b	b	h	b	h	h	b	a	b	a	b	b	h	h	a	h	b	h	b	h	h	h	a	h	h	b	h	a	h	h	a	h	b	-	h	b	a	a	h	h	b	h	a	h
14099	b	h	a	b	a	h	b	h	h	b	a	b	b	h	h	h	h	b	h	b	h	b	a	a	h	a	h	a	h	b	a	h	b	h	a	h	a	h	b	-	h	h	a	h	a	h	h	h	h
14125	h	h	a	b	h	h	b	h	h	b	h	h	h	b	h	h	h	b	h	b	h	b	h	a	h	a	h	a	h	h	h	h	b	h	a	h	a	h	b	-	h	h	h	h	h	h	h	h	h
14142	h	h	-	b	h	h	h	b	a	h	h	h	h	a	h	h	h	b	b	h	a	b	h	h	a	h	a	b	b	h	h	h	h	a	b	b	h	h	b	b	a	h	h	h	a	h	a	b	b
14172	a	b	h	h	h	a	h	-	h	h	a	a	b	b	h	h	b	h	a	h	h	h	a	b	a	a	h	h	h	h	a	a	b	h	h	a	b	h	h	h	h	h	h	h	a	a	b	b	a
14193	a	a	b	a	h	h	h	a	b	h	a	h	h	b	h	h	h	a	b	h	h	h	h	a	-	b	a	h	b	h	h	h	h	b	h	b	h	h	b	h	h	a	h	a	h	h	h	b	h
14225	h	h	h	h	a	a	a	h	h	h	b	a	h	b	b	h	b	b	b	h	b	h	h	a	h	b	h	h	a	h	b	h	h	a	b	h	b	h	b	-	h	b	h	h	h	a	b	h	h
14243	h	b	a	h	a	a	h	b	h	h	b	h	a	b	a	h	h	h	a	b	a	h	h	h	b	h	a	h	h	b	b	h	b	h	b	b	a	h	b	-	b	b	b	b	b	a	h	a	h
14305	h	h	a	h	a	a	a	b	h	h	b	h	a	b	b	h	b	h	h	h	h	h	h	a	h	h	a	h	h	b	b	h	b	h	b	b	h	h	b	-	b	b	h	b	b	a	h	h	h
14321	a	a	h	a	b	h	h	b	h	h	h	h	a	b	b	h	a	b	h	h	h	b	h	b	b	h	h	h	a	a	b	h	h	h	h	a	h	h	b	h	b	a	h	b	a	b	b	h	-
14389	h	b	h	h	b	h	h	b	h	h	b	b	a	b	h	h	b	h	h	a	h	h	b	h	a	a	a	a	h	h	a	a	h	a	a	h	h	b	h	-	h	b	h	a	b	h	b	h	a
14410	h	b	h	b	-	h	h	b	h	a	b	h	h	b	b	h	h	a	h	a	b	h	h	h	h	h	b	h	h	b	a	b	h	h	h	a	b	b	a	h	h	b	h	h	h	a	b	b	h
14411	h	b	h	a	b	a	h	h	h	h	a	a	-	h	h	h	a	h	h	a	b	a	b	b	a	h	h	a	h	h	b	b	b	h	h	h	a	h	h	h	h	b	h	h	h	h	a	h	h
14419	a	h	a	h	a	-	h	a	a	a	a	a	h	b	a	h	b	h	b	h	h	h	h	b	h	b	h	h	h	h	a	a	b	a	b	h	b	a	a	a	a	a	h	b	a	a	a	b	a
14427	h	h	h	b	h	h	h	h	a	h	h	h	h	h	h	h	h	h	h	h	a	h	h	h	a	h	a	b	b	h	h	h	h	a	b	b	h	-	b	b	a	h	h	h	a	h	a	b	b
14498	b	h	a	h	h	h	h	b	b	h	h	h	h	h	a	h	h	b	a	h	b	h	h	h	h	a	a	b	b	b	h	h	a	b	b	b	h	h	h	-	b	a	h	h	a	b	a	h	a
14568	b	b	h	h	b	b	b	h	b	h	h	b	a	b	a	b	b	h	h	a	h	b	h	b	h	h	h	a	b	h	b	h	a	h	h	h	h	b	-	h	b	a	a	h	b	b	h	a	h
14574	h	b	h	h	h	h	a	b	h	h	h	b	h	b	h	h	b	b	b	h	h	h	b	h	a	a	a	-	h	h	a	a	h	h	a	h	h	b	b	a	h	b	h	a	h	h	b	h	a
14595	h	h	h	b	b	h	h	h	h	b	h	h	a	b	b	h	h	b	h	h	h	h	h	h	a	a	h	h	h	h	h	h	b	h	h	h	a	b	b	a	h	a	h	b	h	h	-	h	h
14639	h	-	a	b	h	h	h	h	h	a	a	a	h	b	h	h	b	a	a	h	h	h	h	h	a	a	b	h	b	h	a	a	h	h	b	a	b	h	h	a	h	h	h	h	h	a	b	h	a
14688	a	h	h	h	h	a	b	h	h	h	h	a	h	h	b	a	b	b	h	a	h	h	a	b	a	h	a	h	b	a	a	h	b	h	a	a	a	-	h	h	h	a	b	h	b	b	a	a	h
14690	a	h	h	a	h	b	h	b	h	h	a	h	h	b	b	a	h	h	a	h	h	h	h	b	h	b	h	b	-	h	h	h	h	a	a	h	h	h	h	h	h	h	a	h	b	b	b	a	b
14746	a	a	h	a	a	h	h	b	h	h	h	h	h	b	b	h	a	b	a	a	-	a	a	a	b	h	a	h	h	h	b	h	b	h	h	b	h	h	b	b	h	b	h	h	h	b	h	h	h
14760	h	b	h	h	b	h	h	b	h	h	b	b	a	b	h	h	h	h	h	a	h	h	b	h	a	a	h	a	h	h	a	a	h	a	a	h	h	-	h	a	h	b	h	h	b	h	b	h	a
14819	a	h	b	a	h	h	h	h	h	h	a	a	h	a	a	h	-	h	h	h	h	b	b	h	h	h	h	b	h	h	a	a	a	h	h	a	b	a	h	a	a	a	h	h	h	a	a	b	h
14830	h	h	h	a	h	b	b	b	h	h	a	a	h	a	h	a	a	h	b	h	a	b	h	b	b	b	b	a	h	h	b	h	h	a	a	b	a	h	b	-	h	h	a	b	a	a	b	a	h
14840	h	b	h	h	a	a	h	h	h	h	b	h	a	b	a	h	h	h	a	b	a	h	h	h	b	h	a	h	h	b	b	a	b	h	b	b	a	h	b	-	b	b	b	b	b	a	h	a	h
14894	a	h	a	b	h	h	h	b	h	a	a	a	h	b	h	h	b	h	a	h	h	h	h	b	a	a	h	h	h	h	a	a	b	h	b	a	b	h	h	h	h	h	h	h	a	a	b	b	-
14931	b	h	h	b	b	h	a	b	b	h	h	h	h	h	h	h	h	b	a	h	b	h	h	a	b	h	a	b	h	h	b	h	a	h	b	h	h	a	h	a	b	a	b	h	a	-	a	h	h
14934	h	a	h	h	a	h	b	h	h	h	h	b	h	b	h	h	a	a	b	h	h	a	h	-	h	a	b	h	b	h	h	b	b	a	h	h	h	b	h	b	h	b	h	h	a	a	b	h	a
14939	h	b	a	h	h	h	-	h	h	a	h	b	h	b	b	h	b	b	b	h	h	h	b	h	a	a	h	b	h	h	a	a	h	h	a	h	h	b	b	h	a	b	b	h	h	b	h	h	h
14962	a	h	h	b	a	b	h	b	h	h	h	h	h	a	a	h	a	b	a	b	a	h	b	h	a	h	h	h	b	h	h	h	a	b	h	h	h	h	b	h	b	h	b	a	a	b	h	h	-
14997	a	h	h	b	h	h	a	h	h	h	h	h	h	a	h	h	h	h	a	h	h	h	h	h	b	h	h	b	h	h	b	a	h	b	h	h	a	-	h	a	h	h	b	a	a	a	a	h	h
15002	h	h	h	a	h	b	b	b	h	h	a	a	h	a	h	-	a	h	b	h	a	b	h	b	b	b	b	a	h	h	b	h	h	a	a	b	a	h	b	a	h	h	a	b	a	a	b	a	h
15071	h	h	h	b	h	h	b	b	h	h	h	h	h	h	a	h	a	b	b	h	h	h	h	b	-	h	a	h	a	h	a	h	b	h	b	h	h	h	a	b	a	a	a	h	a	b	a	b	a
15085	h	h	h	a	h	a	a	b	h	h	h	h	a	b	h	h	h	h	a	b	b	b	a	b	h	b	h	h	h	a	a	b	h	a	a	h	h	h	h	b	h	h	h	b	h	-	a	h	h
15144	a	h	h	h	a	h	b	b	b	h	a	a	a	b	h	h	h	h	b	h	b	h	h	a	a	h	h	a	b	a	h	a	h	h	a	h	a	-	h	h	h	b	h	b	h	a	h	h	h
15171	h	b	b	h	h	h	h	h	h	h	a	b	b	a	b	a	h	a	h	h	a	h	b	h	b	b	h	h	b	b	a	h	a	h	-	h	h	h	h	h	b	h	b	a	b	h	h	a	b
15242	-	h	h	h	a	a	h	h	h	h	h	a	h	h	b	h	b	h	h	h	h	b	a	h	h	h	a	h	h	a	a	h	b	a	a	a	a	b	h	a	h	a	b	a	b	h	h	h	h
15302	a	b	b	h	h	b	h	h	-	h	a	b	h	b	b	a	a	a	a	b	a	a	b	h	h	b	b	b	h	h	a	h	a	h	a	h	h	b	h	h	b	h	a	h	b	h	h	a	b
15305	h	b	h	h	h	a	a	h	a	a	h	b	h	b	b	a	b	b	b	b	b	h	b	h	a	h	h	b	h	h	a	a	h	h	a	a	h	b	b	-	a	b	b	h	h	b	h	h	h
15321	a	h	h	h	a	h	b	b	b	h	a	a	a	b	h	h	h	h	b	a	h	b	h	a	h	h	h	h	b	a	b	a	h	h	a	-	h	a	h	h	a	b	h	b	h	a	h	h	h
15363	h	a	h	a	b	h	b	h	h	b	b	h	h	b	h	a	a	h	b	b	h	h	a	h	a	a	a	h	a	h	a	-	b	h	b	h	b	a	h	h	h	b	b	a	h	h	a	b	h
15380	h	b	h	a	b	h	a	h	b	b	h	h	a	b	h	a	a	h	a	h	h	h	h	b	h	a	a	b	b	a	h	a	a	a	h	b	h	h	-	h	h	h	h	a	h	h	h	h	b
15384	h	b	h	a	b	h	a	h	b	b	h	h	a	h	h	a	h	h	a	h	h	h	h	b	h	a	a	h	b	a	b	a	a	a	a	-	h	b	a	b	h	h	h	a	h	h	h	h	b
15393	a	h	a	h	a	b	h	a	a	a	a	a	h	b	a	h	b	h	b	h	h	h	h	b	h	b	h	h	h	h	a	a	b	-	b	a	b	a	a	a	a	a	h	b	a	a	a	b	a
15400	h	b	h	h	a	a	b	b	b	h	a	a	a	h	a	h	h	h	h	h	b	a	a	h	a	h	b	h	h	a	h	h	h	h	b	a	a	a	b	-	h	h	b	h	h	h	a	h	h
15437	h	b	a	h	a	a	h	b	h	h	b	h	a	b	a	h	h	h	a	b	a	h	h	h	b	h	a	h	h	b	b	h	-	h	b	b	a	h	b	a	b	b	b	b	b	a	h	a	h
15514	h	b	h	h	h	b	b	b	b	h	h	b	h	h	a	b	h	a	h	a	h	b	h	a	a	b	a	a	a	a	b	b	h	h	h	h	h	h	h	-	b	h	h	h	h	h	b	h	a
15548	a	b	b	h	h	b	h	h	b	h	a	b	h	b	b	a	a	a	a	b	a	a	b	h	h	b	b	b	h	h	a	h	a	h	-	h	h	b	h	h	b	h	a	h	b	h	h	a	b
15646	h	b	h	h	a	a	b	b	b	h	a	a	a	b	a	h	h	h	h	h	b	a	a	h	a	h	b	h	h	a	h	h	h	h	b	-	a	a	h	b	h	h	b	h	h	h	a	h	h
15648	a	h	h	h	a	a	h	h	h	h	h	a	h	h	b	h	b	h	h	h	h	b	a	h	h	h	a	h	h	a	a	h	b	a	a	a	a	-	h	a	h	a	b	a	b	h	h	h	h
15649	h	b	h	h	a	a	b	b	b	h	a	a	a	h	a	h	h	h	h	h	b	a	a	h	a	h	b	h	h	a	h	h	h	h	b	a	a	a	b	-	h	h	b	h	h	h	a	h	h
15657	a	b	a	h	h	b	h	h	h	b	a	h	h	a	h	a	h	a	b	h	h	h	h	b	a	h	h	a	h	b	h	h	h	b	a	a	a	a	b	-	b	h	a	h	a	h	h	h	h
15697	a	b	h	a	h	h	h	a	a	-	a	b	h	h	h	a	a	h	h	h	a	a	b	h	a	h	a	h	a	h	b	h	h	a	h	h	b	h	h	h	a	b	h	h	b	h	h	b	a
15709	h	b	h	h	h	a	h	h	h	h	h	h	h	h	h	h	b	h	-	a	h	h	a	b	a	a	h	a	h	h	a	h	b	h	h	h	h	h	h	h	h	h	h	a	a	h	h	h	h
15774	a	-	h	a	b	h	h	b	h	h	h	h	a	b	b	h	h	b	h	h	h	b	h	b	b	h	h	h	a	a	b	h	h	b	h	a	a	h	h	h	b	a	h	b	a	h	h	b	a
15810	a	h	h	b	a	b	a	h	b	h	h	h	h	a	h	h	h	b	a	h	h	h	h	h	b	h	a	b	h	h	h	h	a	b	h	h	h	h	h	-	b	h	b	a	a	b	h	h	h
15895	a	b	h	h	a	a	b	b	b	h	a	a	a	b	h	h	h	h	b	h	b	h	a	a	-	h	h	a	h	a	h	a	h	h	h	h	a	a	h	h	h	b	h	b	h	a	a	h	h
15947	h	h	a	b	h	h	b	h	h	b	h	h	h	b	h	h	h	b	h	b	h	b	h	a	h	a	h	a	h	h	h	h	b	h	a	h	a	h	b	-	h	h	a	h	h	h	h	h	h
15997	h	h	h	b	h	b	h	b	h	b	h	h	b	a	h	h	a	b	a	h	a	a	h	a	a	h	h	h	h	h	a	h	a	-	h	h	h	h	b	b	b	h	b	h	h	b	b	b	h
16032	h	b	h	h	h	a	a	h	a	a	h	b	h	b	b	a	b	b	b	b	b	h	b	h	h	h	h	b	h	h	a	h	h	h	a	a	h	-	b	b	a	b	b	h	a	b	h	h	h
16056	h	b	h	h	h	a	a	h	a	a	h	b	h	b	b	a	b	b	b	b	b	h	b	h	h	h	h	b	h	h	a	h	h	h	a	a	h	-	h	b	a	b	b	h	a	b	h	h	h
16063	a	h	h	b	a	b	h	b	h	h	h	h	h	a	a	h	a	b	a	b	a	h	b	h	-	h	h	h	h	h	h	h	a	b	h	h	h	h	b	h	b	h	b	h	a	b	h	h	h
16078	h	h	h	a	h	h	a	h	h	h	h	h	a	b	b	h	h	h	-	b	h	h	a	b	h	b	h	a	b	a	a	b	h	a	a	h	h	h	h	h	h	b	h	b	h	b	a	h	h
16091	a	h	-	b	h	h	h	b	h	a	a	a	h	b	h	h	b	h	a	h	b	h	h	b	a	a	h	h	h	h	a	a	b	h	h	a	b	h	h	h	h	h	h	h	a	a	b	b	a
16138	h	h	h	h	a	h	b	h	h	h	h	b	a	h	h	a	a	a	h	h	b	a	h	b	h	a	b	h	b	b	h	b	b	h	h	h	h	b	h	-	h	b	a	a	b	a	h	a	a
16182	h	b	h	h	h	a	a	h	a	a	h	b	h	b	b	a	b	b	b	b	b	h	b	h	h	h	h	b	h	h	a	h	h	h	a	a	h	b	b	-	a	b	b	h	a	b	h	h	h
16189	h	b	h	h	b	a	h	a	b	-	h	h	a	h	a	h	b	a	a	a	b	a	a	a	b	a	b	h	a	b	a	a	b	h	h	a	b	h	h	h	a	h	b	h	a	b	h	a	a
16202	a	h	b	b	b	h	a	h	b	h	a	h	h	b	a	h	h	h	h	h	h	h	b	h	-	b	a	b	b	h	h	a	h	b	a	b	h	a	b	h	b	h	a	a	h	a	h	b	a
16203	a	b	h	h	h	h	h	h	h	b	a	h	h	h	h	h	h	h	b	b	h	a	h	b	a	a	h	a	h	h	a	b	h	b	a	h	a	a	h	-	h	h	h	h	a	h	a	a	b
16294	h	b	h	b	b	h	b	b	h	a	b	h	h	b	b	h	h	a	h	a	b	h	h	h	h	h	b	h	h	b	a	b	h	h	h	a	b	h	a	h	h	b	h	h	h	a	b	-	h
16300	h	a	h	a	b	h	b	h	h	b	b	h	h	b	h	a	a	h	b	b	h	h	a	h	a	a	a	h	a	h	a	a	b	h	b	h	h	a	h	h	h	b	b	-	h	h	a	b	h
16350	a	-	h	h	h	h	b	h	b	h	h	h	a	h	a	b	h	h	a	a	h	a	h	a	h	a	b	h	h	b	a	a	b	b	h	a	b	b	h	h	a	h	b	h	a	b	h	a	h
16354	a	h	b	h	b	h	h	a	b	h	a	h	h	b	h	h	h	h	b	h	h	h	h	a	b	b	-	b	b	h	h	a	h	b	h	b	h	a	b	h	h	a	h	a	h	a	h	b	h
16366	h	b	h	h	h	a	h	h	h	h	h	h	h	h	h	h	b	h	a	a	h	h	a	b	a	-	h	a	h	h	a	h	b	h	h	h	h	h	h	h	h	h	h	a	a	h	h	h	h
16371	a	a	h	a	h	h	b	b	b	h	a	h	h	b	h	-	h	b	b	a	a	b	b	h	h	a	h	h	h	a	b	a	h	b	a	h	h	a	b	h	a	b	h	h	h	a	h	h	h
16431	h	b	h	h	h	a	a	h	-	a	h	b	h	b	b	a	b	b	b	b	h	h	b	h	a	a	h	b	h	h	a	a	h	h	a	h	h	b	b	h	a	b	b	h	h	b	h	h	h
16435	b	h	a	h	h	h	h	b	b	h	h	h	h	h	a	h	h	b	a	h	b	h	h	h	h	a	a	b	b	b	h	h	a	b	b	b	h	h	h	-	b	a	h	h	a	b	a	h	a
16494	a	b	h	a	h	h	h	a	h	b	a	b	h	h	a	a	a	h	h	h	a	a	b	h	a	h	a	h	a	h	b	h	h	a	b	h	b	h	h	-	a	h	h	h	b	h	h	b	a
16590	h	h	h	h	a	h	b	h	h	h	h	b	a	h	h	a	a	a	h	h	b	a	h	b	h	a	b	h	b	b	h	b	b	h	h	-	h	b	h	b	h	b	a	a	b	a	h	a	a
16592	h	h	h	h	a	a	a	h	h	h	b	a	h	b	b	h	b	b	b	h	b	h	h	a	h	b	h	h	a	h	b	h	h	a	-	h	b	h	h	a	h	b	h	h	h	a	b	h	h
16627	h	h	h	a	h	b	b	b	h	h	a	a	h	a	h	a	a	h	b	h	a	b	h	b	b	b	b	a	h	h	b	h	h	a	a	b	a	h	b	-	h	h	a	b	a	a	b	a	h
16653	h	a	h	b	a	a	-	h	h	h	h	b	h	h	h	h	a	a	b	h	h	a	h	b	h	a	b	b	b	h	h	h	b	a	h	h	h	b	h	b	h	b	h	h	a	h	b	h	a
16683	h	h	a	b	a	h	a	a	a	b	b	b	h	h	h	b	a	a	h	b	a	b	h	h	h	h	b	-	b	h	h	a	b	b	h	b	a	h	b	h	a	h	b	b	a	a	h	h	a
16721	h	b	a	h	a	a	h	b	h	h	b	h	a	b	a	h	h	h	a	b	a	h	h	h	b	h	a	h	h	b	b	h	b	h	b	b	a	h	b	-	b	b	b	b	b	a	h	a	h
16749	a	h	h	a	h	h	h	h	h	h	a	a	h	h	a	h	b	h	b	h	h	-	b	b	b	h	h	b	h	h	a	a	a	h	b	a	b	a	a	a	a	a	h	h	h	a	a	b	h
16787	h	b	h	b	b	h	b	b	h	a	b	h	h	b	b	h	h	a	h	a	b	h	h	h	h	h	b	h	h	b	a	b	h	h	h	a	b	h	a	h	h	b	h	h	h	-	b	b	h
16792	a	-	h	a	a	h	h	h	h	h	h	h	h	a	b	h	a	b	h	a	b	a	h	a	h	h	a	h	h	h	b	h	b	a	h	b	b	h	b	b	h	b	h	h	b	h	h	a	b
16828	h	h	a	h	a	a	h	b	h	h	b	h	a	b	h	h	h	h	a	b	a	h	h	h	b	h	a	h	h	b	b	h	b	h	b	b	a	h	b	-	b	b	b	b	b	a	h	a	h
16844	a	a	h	a	h	h	h	a	h	h	a	h	h	b	h	h	h	a	-	h	h	h	h	h	b	h	a	h	b	h	h	b	h	h	h	b	a	b	b	h	h	a	h	a	a	h	h	b	h
16845	b	h	a	b	a	h	b	h	h	b	h	b	b	h	a	h	a	b	h	b	h	b	a	a	b	a	h	h	h	b	a	h	b	h	a	h	a	h	-	a	h	h	a	h	a	h	h	h	h
16861	a	h	h	b	a	b	a	h	b	h	h	h	h	a	h	h	h	h	-	h	h	h	h	h	b	h	a	b	h	h	h	a	a	b	h	h	h	h	h	a	b	h	b	a	a	b	a	h	h
16886	h	a	h	h	a	h	b	h	h	h	h	b	h	b	h	h	a	a	b	h	h	a	h	b	h	a	b	h	b	h	h	h	b	a	h	h	h	b	h	b	h	b	h	h	-	h	b	h	a
16902	h	h	a	b	h	h	b	h	h	b	a	h	h	h	h	h	h	b	h	b	h	b	h	-	h	a	h	a	h	h	h	h	b	h	a	h	a	h	b	a	h	h	a	h	h	h	h	h	h
16938	a	h	h	h	h	a	b	h	h	h	h	a	h	h	b	a	b	b	h	a	h	h	a	b	a	h	a	h	b	a	a	h	b	h	a	a	a	-	h	h	h	a	b	h	b	b	a	a	h
16948	a	b	h	h	h	h	b	h	b	b	h	h	h	h	a	b	b	b	a	h	b	b	b	h	h	b	h	a	h	a	h	b	h	h	h	b	h	-	h	h	h	h	h	h	h	h	h	h	h
17009	h	a	a	b	h	b	a	h	h	-	a	a	h	h	h	h	h	a	a	h	h	h	h	h	a	a	b	h	b	h	a	a	h	h	h	a	h	h	h	a	h	h	h	h	h	a	b	h	a
17044	h	a	b	b	a	a	b	h	h	b	h	h	h	a	h	b	h	a	h	b	a	h	a	a	b	a	a	h	h	a	h	h	h	a	a	a	b	h	b	h	h	a	b	h	a	b	-	a	a
17093	h	h	h	h	b	a	h	h	h	h	h	a	b	h	h	h	a	b	h	a	b	h	b	h	a	b	b	a	h	h	h	b	b	b	h	h	a	h	h	-	h	b	h	h	h	h	a	h	h
17131	h	b	h	h	b	b	b	h	-	h	h	b	h	h	a	b	b	a	h	a	h	b	h	b	h	b	a	a	h	a	b	h	h	h	h	a	h	b	h	a	b	h	h	h	h	h	h	a	a
17134	a	a	h	a	a	h	h	b	h	h	h	h	h	b	b	h	a	b	a	a	-	a	a	a	b	h	a	h	h	h	b	h	b	a	h	b	b	h	b	b	h	b	h	h	b	b	h	h	h
17151	a	b	a	h	h	h	h	h	h	b	a	h	h	h	h	a	h	a	b	h	h	h	h	b	a	a	h	a	a	b	h	h	h	b	a	a	a	a	h	-	h	h	h	h	a	h	a	h	b
17187	h	a	h	h	a	h	b	h	h	h	h	b	a	h	h	a	a	-	h	h	b	a	h	b	h	a	b	h	b	b	h	b	b	h	h	h	h	b	h	b	h	b	a	a	b	a	h	h	a
17189	a	b	h	h	h	a	h	b	h	h	a	a	b	b	h	h	b	h	a	h	h	h	a	b	a	a	h	h	h	h	a	a	b	h	h	a	b	h	h	h	h	h	h	h	a	a	b	b	-
17191	a	h	h	b	a	b	a	h	b	h	h	h	h	a	h	h	h	b	a	h	h	h	h	h	b	h	a	b	h	h	h	h	a	b	h	h	h	h	h	-	b	h	b	a	a	b	h	h	h
17196	a	a	b	a	a	h	h	h	b	h	h	h	b	a	b	h	a	b	h	a	b	a	h	a	h	h	a	h	h	h	b	h	b	a	h	-	b	h	b	b	h	b	h	h	b	h	h	a	b
17198	b	h	a	h	h	h	h	b	h	h	h	h	a	a	a	h	h	b	h	h	b	a	h	h	a	a	a	b	b	b	h	h	h	b	b	b	h	b	b	-	b	a	h	h	a	b	a	a	a
17209	h	h	h	a	h	a	a	b	h	h	h	h	a	b	h	h	h	h	a	b	b	b	a	b	h	b	h	h	h	a	a	b	h	a	a	h	h	h	h	-	h	h	h	b	h	b	a	h	h
17227	h	b	b	h	h	h	h	h	h	h	a	b	b	a	b	a	h	a	h	h	a	h	b	h	b	b	h	h	b	b	a	h	a	h	a	h	h	h	h	h	b	h	-	h	b	h	h	a	b
17315	a	h	h	h	h	h	b	b	b	h	a	h	h	b	h	b	h	b	b	a	a	b	b	h	h	a	h	h	h	a	b	a	h	b	-	h	h	a	b	h	a	b	h	b	h	a	h	h	h
17322	a	b	a	h	h	b	h	h	h	b	a	h	h	a	h	a	h	a	b	h	h	h	h	b	a	h	h	a	h	b	h	h	h	b	a	a	a	a	b	-	b	h	a	h	a	h	h	h	h
17332	a	h	h	h	h	h	b	h	b	b	h	h	h	h	a	b	b	b	a	h	b	h	b	h	h	b	h	-	h	a	h	b	h	h	h	b	h	a	h	h	h	h	h	h	h	h	h	h	h
17333	h	h	h	h	a	a	a	h	h	h	b	h	a	b	b	h	b	b	h	h	b	h	h	a	h	b	h	h	a	h	b	h	b	a	b	h	b	h	b	-	h	b	h	h	b	a	b	h	h
17339	a	h	b	a	h	h	a	a	h	b	a	b	h	h	a	a	a	h	a	b	a	h	b	h	a	h	a	b	a	h	b	h	h	a	-	h	b	h	b	a	a	h	h	h	h	h	h	b	a
17351	a	b	b	h	h	b	h	h	b	h	-	b	h	b	b	a	a	a	a	b	a	a	b	h	h	b	b	b	b	h	a	h	a	h	a	h	h	b	h	h	b	h	a	h	b	h	h	a	b
17356	h	h	a	h	a	a	h	b	h	h	b	h	a	b	h	h	b	h	a	b	h	h	h	a	h	h	a	h	h	b	b	h	b	h	b	b	h	h	b	-	b	b	h	b	b	a	h	a	h
17375	h	-	h	h	a	h	b	h	h	h	h	b	h	b	h	h	a	a	b	h	h	a	h	b	h	a	b	h	b	h	h	h	b	a	h	h	h	b	h	b	h	b	h	h	a	h	b	h	a
17396	a	a	h	h	h	h	b	b	b	h	a	h	h	b	h	b	h	b	b	a	a	-	b	h	h	a	h	h	h	a	b	a	h	b	a	h	h	a	b	h	a	b	h	b	h	a	h	h	h
17410	h	h	b	b	h	a	a	b	h	a	h	h	a	b	h	h	h	h	a	b	b	b	a	b	h	b	h	h	h	a	a	h	h	a	a	b	h	h	h	b	h	h	b	-	h	b	a	h	h
17442	b	h	h	b	b	h	a	b	b	h	h	h	h	h	h	b	h	b	-	h	b	h	h	a	b	h	a	b	h	h	b	h	a	h	b	h	h	a	h	a	b	a	b	h	a	b	a	h	h
17449	a	h	b	b	b	a	a	h	b	h	a	h	h	b	a	h	h	h	h	-	h	h	b	h	b	b	h	b	b	a	h	a	h	h	a	b	h	a	b	h	b	h	a	a	h	a	h	b	a
17450	h	b	h	h	a	a	b	b	b	h	a	a	a	h	a	h	h	h	h	h	b	a	a	h	a	h	b	h	h	a	h	h	h	h	b	a	a	a	b	-	h	h	b	h	h	h	a	h	h
17464	a	h	b	a	a	h	h	h	h	b	a	h	h	h	h	h	h	h	h	h	h	b	h	a	a	h	h	h	a	a	h	b	h	a	h	h	h	a	h	h	h	h	b	-	a	h	h	h	a
17487	a	b	h	h	b	h	h	h	h	b	a	h	h	h	h	h	h	h	b	b	h	a	h	b	a	a	h	-	h	h	h	b	h	b	a	h	a	a	h	b	h	h	h	h	a	h	a	a	b
17492	b	h	a	h	h	h	h	b	b	h	h	h	h	a	a	h	h	b	h	h	b	a	h	h	h	a	a	b	b	b	h	h	h	b	b	b	h	h	b	-	b	a	h	h	a	b	a	a	a
17508	b	h	b	b	a	h	h	b	b	h	a	a	h	h	a	h	h	h	h	h	b	b	a	b	h	-	a	a	h	b	a	h	b	h	a	b	h	b	b	b	h	h	b	b	h	b	h	h	b
17568	a	-	h	a	b	h	h	b	h	h	h	h	a	b	b	h	h	b	h	h	h	b	h	b	b	h	h	h	a	a	b	h	h	b	h	a	a	h	h	h	b	a	h	b	a	h	h	b	a
17592	h	b	h	a	b	a	h	h	a	h	a	a	b	h	h	h	-	h	h	h	b	a	b	b	a	h	h	a	h	h	b	b	b	h	h	h	a	h	h	h	h	b	h	h	h	h	a	h	h
17629	b	a	h	h	h	h	b	b	b	h	b	a	-	h	h	h	h	h	b	h	a	h	h	b	a	h	h	h	h	b	a	a	b	h	b	h	h	h	h	h	b	h	a	h	a	b	h	a	a
17636	h	h	h	b	h	b	h	b	h	b	h	h	b	a	h	h	a	b	a	b	a	a	h	a	a	h	h	h	h	h	h	h	a	b	h	h	h	h	b	b	b	h	b	h	h	b	b	-	h
17649	h	h	h	b	h	h	b	b	h	a	h	h	h	h	a	h	a	b	b	h	h	h	h	b	a	h	a	h	a	h	a	h	h	h	b	h	h	h	a	b	a	-	a	h	h	b	a	b	a
17696	h	h	a	b	b	h	h	h	h	b	h	h	a	b	b	h	h	b	h	b	h	h	h	h	a	a	h	h	h	h	h	h	b	h	h	h	a	b	-	a	h	a	h	b	h	h	b	h	h
17712	a	a	b	a	a	h	h	h	b	h	h	h	b	a	b	h	a	b	h	a	b	a	h	a	h	h	-	h	h	h	b	h	b	a	h	b	b	h	b	b	h	b	h	h	b	h	h	a	b
17725	h	h	h	h	b	a	h	h	h	h	h	a	b	h	h	h	a	b	h	a	b	h	b	h	a	b	b	a	h	h	h	b	-	b	h	h	a	h	h	b	h	b	h	h	h	h	a	h	h
17786	a	h	h	b	a	-	h	b	h	h	h	h	h	a	a	h	a	b	a	b	a	h	b	h	a	h	h	h	h	h	h	h	a	b	h	h	h	h	b	h	b	h	b	h	a	b	h	h	h
17822	h	b	h	h	h	h	a	b	h	a	h	b	h	b	h	h	b	b	b	h	h	h	b	h	a	a	a	a	h	h	a	a	h	h	a	h	h	b	b	a	h	b	h	-	h	h	b	h	a
17848	b	b	a	a	h	h	b	h	h	h	b	b	a	a	h	h	h	a	a	a	h	b	h	h	h	h	h	h	h	a	a	h	h	h	h	h	h	h	h	b	b	h	a	-	b	h	a	a	h
17890	b	a	h	h	h	h	b	b	b	h	b	a	b	h	h	h	h	h	b	h	h	-	h	b	a	h	b	h	h	b	a	a	b	h	b	h	b	h	h	h	b	h	a	a	a	h	b	a	a
17894	b	h	h	b	b	h	a	b	b	h	h	h	h	h	h	b	h	b	-	h	b	h	h	a	b	h	a	b	h	h	b	h	a	h	b	h	h	a	h	a	b	a	b	h	a	b	a	h	h
17917	h	b	h	h	a	a	b	b	b	h	a	a	a	b	h	h	h	h	b	h	b	h	a	a	-	h	h	h	h	a	h	h	h	h	b	a	a	a	h	b	h	b	b	h	h	h	a	h	h
17921	h	h	h	b	h	h	h	h	a	h	h	h	h	h	h	h	h	h	h	h	a	h	h	h	-	h	a	b	b	h	h	h	h	a	b	b	h	b	b	b	a	h	h	h	a	h	a	b	b
17942	h	a	h	b	a	a	b	h	h	h	h	b	h	h	h	h	a	a	b	h	h	a	h	b	h	a	b	b	b	h	h	h	b	a	h	h	h	b	h	-	h	b	h	h	a	h	b	h	a
17947	a	h	h	h	a	h	b	b	b	h	a	a	a	b	h	h	h	h	b	a	h	b	h	a	h	h	h	h	-	a	b	a	h	h	a	a	h	a	h	h	a	b	h	b	h	a	h	h	h
17954	h	b	h	h	b	a	h	a	b	h	h	h	a	h	a	h	b	a	a	a	b	a	a	a	-	a	b	h	a	b	a	a	b	h	h	a	b	h	h	h	a	h	b	h	a	b	h	a	a
17956	h	b	a	h	h	h	a	b	h	a	h	b	h	b	h	h	b	b	b	h	h	h	b	h	a	a	-	a	h	h	a	a	h	h	a	h	h	b	b	a	h	b	h	h	h	b	b	h	h
17971	h	h	a	a	a	b	h	b	a	h	h	a	h	a	h	h	h	b	b	a	a	-	h	h	h	b	h	h	h	h	h	h	h	a	b	b	a	h	b	h	h	b	h	h	a	a	h	h	b
17976	b	b	a	h	a	h	b	h	h	h	h	-	b	a	a	h	h	b	h	h	h	b	a	a	b	h	h	h	h	b	a	h	h	a	a	h	h	h	b	a	h	h	a	h	h	h	h	h	h
17979	h	b	a	h	a	a	h	b	h	h	b	h	a	b	a	h	h	h	a	b	a	h	h	h	b	h	a	h	h	b	b	h	b	h	b	b	a	h	b	-	b	b	b	b	b	a	h	a	h
18023	a	a	h	a	a	h	h	b	h	h	h	h	h	b	b	h	a	b	a	a	b	h	-	a	b	h	a	h	h	a	b	h	b	h	h	b	b	h	b	b	h	b	h	h	b	b	h	h	h
18074	b	h	a	b	a	a	h	a	a	h	b	b	h	h	h	h	a	a	a	h	a	b	h	a	h	h	b	a	b	h	h	a	h	b	b	b	h	-	h	h	h	h	b	b	h	a	h	h	a
18129	h	b	a	h	h	h	h	b	h	h	a	b	a	a	a	h	h	b	h	h	b	a	b	h	a	a	h	h	b	b	h	h	b	b	b	h	a	b	b	-	b	a	h	a	h	b	a	a	a
18132	a	h	b	b	b	a	a	h	b	h	a	h	h	b	a	h	h	h	h	a	h	h	b	h	b	b	h	b	b	a	h	a	h	h	a	b	h	-	b	h	b	h	a	a	h	a	h	b	a
18169	h	h	h	a	h	b	b	b	h	h	a	a	h	a	h	a	a	h	b	h	a	-	h	b	b	b	b	a	h	h	b	h	a	a	h	b	a	h	b	h	h	h	a	b	a	a	b	a	h
18196	h	h	b	h	a	h	-	h	h	h	a	h	h	h	a	h	h	h	h	a	h	b	h	a	a	h	a	a	a	a	h	b	h	a	h	h	h	h	h	h	b	h	b	a	a	h	b	h	a
18332	h	b	h	h	h	h	h	h	h	b	a	h	h	h	h	h	h	h	b	b	h	-	h	h	a	a	h	a	h	h	a	b	h	b	a	h	h	a	h	h	h	b	h	h	a	h	a	a	b
18387	b	h	b	b	a	h	h	b	h	a	a	h	h	h	a	h	h	h	h	-	b	b	a	b	h	b	a	h	h	b	a	h	b	h	a	b	h	b	b	b	h	h	b	b	h	b	h	h	b
18518	b	b	a	a	h	a	h	h	h	h	b	b	h	h	h	h	a	a	a	h	h	b	h	a	h	h	h	a	b	a	a	a	h	b	b	h	h	-	h	b	h	h	a	h	h	h	h	a	a
18609	a	a	h	a	b	h	h	b	h	h	h	h	a	b	b	h	h	b	h	-	h	b	h	b	b	h	h	h	a	a	b	h	h	h	h	a	a	h	h	h	b	a	h	b	a	b	b	h	a
18627	h	h	h	a	h	b	b	b	h	h	a	a	h	a	h	a	a	h	b	h	a	b	h	b	b	b	b	a	h	h	b	h	h	a	a	b	a	h	b	-	h	h	a	b	a	a	b	a	h
18649	h	b	a	h	a	a	h	b	h	h	b	h	a	b	a	h	h	h	a	b	a	h	h	h	b	h	a	h	h	b	b	h	b	h	b	b	a	h	b	-	b	b	b	b	b	a	h	a	h
18685	h	h	h	h	a	a	a	h	h	h	b	a	h	b	b	h	b	-	b	h	b	h	h	a	h	b	h	h	a	h	b	h	h	a	b	h	b	h	h	a	h	b	h	h	h	a	b	h	h
18725	h	b	a	h	h	h	a	b	h	a	h	b	h	b	h	h	b	b	b	h	h	h	b	h	a	a	a	h	h	h	a	a	h	h	a	h	h	-	b	a	h	b	h	h	h	b	h	h	h
18766	a	b	a	h	h	h	h	h	b	b	h	a	b	b	h	b	h	b	h	a	h	h	b	h	b	h	h	h	h	h	h	b	a	b	h	b	b	-	h	b	b	a	a	h	a	b	h	a	a
18829	h	h	h	b	h	b	h	b	h	h	h	h	h	a	a	h	a	b	a	b	a	h	b	h	-	h	h	h	h	h	h	h	a	b	h	h	h	h	b	h	b	h	b	h	a	b	b	h	h
18904	h	a	h	h	a	h	b	h	h	h	h	b	a	h	h	a	a	a	h	h	b	a	h	b	h	a	b	h	b	h	h	b	b	h	h	h	h	-	h	b	h	b	a	a	b	a	h	h	a
18965	a	h	h	h	h	h	-	b	b	h	a	a	h	b	h	h	h	h	b	a	h	b	b	h	h	a	h	h	h	a	b	a	h	b	a	a	h	a	b	h	a	b	h	b	h	a	h	h	h
18981	b	b	a	h	a	h	b	h	h	h	h	b	b	a	a	h	h	b	h	h	h	b	a	a	b	h	h	h	h	b	a	h	h	a	a	h	h	h	b	-	h	h	a	h	h	h	h	h	h
19010	b	a	h	h	b	h	b	b	b	h	b	a	b	h	h	h	a	h	b	h	a	h	h	b	a	h	h	h	h	b	a	a	b	h	-	h	h	h	h	h	b	h	a	h	a	b	h	a	a
19097	h	h	a	h	h	b	h	b	a	h	h	a	h	a	h	h	h	b	b	a	a	b	h	h	h	b	h	h	h	h	h	h	h	a	b	b	a	h	b	h	h	h	h	h	a	a	-	h	b
19219	h	h	h	h	b	a	h	h	h	h	h	a	b	h	h	h	a	b	h	a	b	h	b	h	a	b	b	a	h	h	h	b	b	b	h	h	a	h	h	-	h	b	h	h	h	h	a	h	h
19261	a	b	b	h	b	b	h	b	b	h	a	h	h	b	b	a	a	h	a	h	h	a	h	b	h	b	h	b	h	h	h	h	h	a	-	h	h	h	h	h	h	h	a	h	b	h	h	a	b
19262	a	a	b	a	h	h	h	a	h	h	a	h	h	b	h	h	h	a	b	h	b	h	h	a	b	-	a	h	b	h	h	b	h	h	h	b	a	h	b	h	h	a	h	a	h	h	h	b	h
19287	h	h	a	a	a	a	a	b	h	h	b	h	a	b	b	h	b	h	h	h	h	h	h	a	h	h	h	h	h	b	b	h	b	h	b	b	h	h	b	-	b	b	h	b	b	a	h	h	h
19315	h	b	h	a	b	h	a	h	b	b	h	h	a	h	h	a	h	h	-	h	h	h	h	h	h	a	a	h	b	a	h	a	a	a	a	b	h	b	a	b	h	h	h	a	h	h	h	h	b
19347	h	h	a	b	h	h	b	h	h	b	h	h	h	b	h	h	h	b	h	b	h	b	h	a	h	a	h	a	h	h	h	h	b	h	a	h	a	h	b	-	h	h	h	h	h	h	h	h	h
19348	h	h	h	b	h	b	h	b	h	b	h	h	b	a	h	h	a	b	a	h	a	a	h	a	a	h	h	h	h	h	a	h	a	b	h	h	h	h	b	-	b	h	b	h	h	b	b	b	h
19388	a	b	b	h	b	b	h	b	b	h	a	h	h	b	b	a	a	h	-	h	h	a	h	b	h	b	h	b	h	h	h	h	h	a	a	h	h	h	h	h	h	h	a	h	b	h	h	a	b
19436	b	b	h	h	b	-	b	h	b	h	h	b	a	b	a	b	b	h	h	a	h	b	h	b	h	h	h	a	b	h	b	h	a	h	h	h	h	b	b	h	b	a	a	h	b	b	h	a	h
19495	a	b	a	h	h	h	h	h	b	b	h	a	b	b	h	b	h	b	h	a	h	h	b	h	-	h	h	h	h	h	h	b	a	b	h	b	b	a	h	b	b	a	a	h	a	b	h	a	a
19528	a	b	a	h	h	h	h	h	h	b	a	h	h	h	h	a	h	a	b	h	h	h	h	b	a	a	h	a	a	b	h	b	h	b	a	a	a	a	h	-	h	h	h	h	a	h	a	a	b
19537	h	a	a	h	b	h	b	h	h	h	b	h	h	b	h	a	h	h	b	h	b	h	h	h	h	h	h	h	a	h	a	h	b	-	h	h	b	h	a	h	h	b	b	a	h	a	h	b	a
19547	b	h	a	b	a	h	b	h	h	b	h	b	b	h	a	h	a	b	h	b	h	b	a	a	b	a	h	h	h	b	a	h	b	h	a	h	a	h	b	a	h	h	a	h	-	h	a	h	h
19680	b	h	a	b	a	h	b	h	h	b	h	b	b	h	a	h	a	b	h	b	h	b	a	a	b	a	h	h	h	b	a	h	b	h	a	h	a	h	b	-	h	h	a	h	a	h	a	h	h
19690	h	-	b	h	h	b	h	h	h	h	a	b	h	h	b	a	h	a	h	b	a	a	b	h	h	b	b	b	b	h	a	h	a	h	a	h	h	b	h	h	b	h	b	h	b	h	h	a	b
19699	a	a	b	a	a	h	h	h	b	h	h	h	b	a	b	h	a	b	h	a	b	a	h	a	h	h	a	h	h	h	b	h	b	a	h	b	b	h	b	b	h	b	h	h	b	h	h	a	-
19765	h	b	h	h	a	a	b	b	b	h	a	a	a	h	a	h	h	h	h	h	b	a	a	h	a	h	b	h	h	a	h	h	h	h	b	a	a	a	b	-	h	h	b	h	h	h	a	h	h
19779	a	h	b	a	h	h	a	a	h	b	a	b	h	h	a	a	a	h	a	b	a	h	b	h	a	h	a	b	a	h	b	h	h	a	b	h	b	h	b	a	-	h	h	h	h	h	h	b	a
19780	h	h	h	b	h	h	b	b	h	a	h	h	h	h	a	h	a	b	b	h	h	h	h	b	a	h	a	h	a	h	h	h	h	h	b	h	h	h	a	-	a	a	a	h	h	b	a	b	a
19783	h	b	-	h	h	b	h	h	h	h	a	b	b	h	b	a	h	a	h	b	a	a	b	h	h	b	h	b	b	b	a	h	a	h	a	h	h	b	h	h	b	h	b	h	b	h	h	a	b
19809	b	h	h	h	b	h	a	b	b	h	h	h	h	h	h	h	h	b	a	h	b	h	h	a	b	h	a	b	h	h	b	h	a	h	b	h	h	a	h	-	b	a	b	h	a	b	a	h	h
19835	h	-	a	h	h	h	a	h	h	a	h	b	h	b	h	h	b	b	b	h	h	h	b	h	a	a	h	b	h	h	a	a	h	h	a	h	h	b	b	h	a	b	h	h	h	b	h	h	h
19872	h	h	h	a	h	b	b	b	h	h	a	a	h	a	h	a	a	h	b	h	a	b	h	b	b	b	b	a	h	h	b	h	a	a	h	-	a	h	b	h	h	h	a	b	a	a	b	a	h
19908	a	b	h	h	a	a	b	b	b	h	a	a	a	b	h	h	h	h	b	h	b	h	a	a	a	h	h	a	h	a	h	a	h	h	b	h	a	a	h	h	h	b	b	-	h	h	a	h	h
20046	h	h	a	h	a	a	h	b	h	h	b	h	a	b	h	h	b	h	a	b	h	h	h	h	h	h	a	h	h	b	b	h	b	h	b	b	a	h	b	-	b	b	h	b	b	a	h	a	h
20060	h	h	h	a	h	h	a	h	h	h	h	h	a	b	-	h	h	h	a	b	h	b	a	b	h	b	h	a	b	a	a	b	h	a	a	h	h	h	h	h	h	b	h	b	h	b	a	h	h
20064	h	b	h	h	b	b	b	h	b	h	h	b	h	h	a	b	b	a	h	a	h	b	h	b	h	b	a	a	h	a	b	h	h	h	h	a	h	b	h	a	b	h	h	h	h	h	h	-	a
20072	h	h	h	b	h	h	h	h	a	h	h	h	h	h	h	h	h	h	h	h	a	h	h	h	a	h	a	b	b	h	h	h	h	a	b	b	h	-	b	b	a	h	h	h	a	h	a	b	b
20117	h	b	h	h	b	h	h	b	h	h	b	b	a	h	h	h	h	h	h	a	h	h	b	a	a	-	h	a	h	h	a	a	h	a	a	h	h	h	h	a	h	b	h	h	b	h	b	h	a
20125	h	b	h	h	b	a	h	a	b	h	h	h	a	h	a	h	b	a	a	a	b	a	a	a	-	a	b	h	a	b	a	a	b	h	h	a	b	h	h	h	a	h	b	h	a	b	h	a	a
20136	b	h	a	h	h	b	h	b	b	h	h	h	h	a	a	h	h	b	h	h	b	h	h	h	h	a	a	b	b	b	h	h	a	b	b	b	h	h	h	-	b	a	h	h	a	b	a	h	a
20180	h	a	h	a	h	h	b	b	-	h	a	h	h	h	h	b	h	b	b	a	a	b	b	h	h	a	h	h	h	h	b	a	h	b	a	h	b	a	b	b	a	b	h	h	h	a	h	h	h
20185	a	h	h	b	h	b	a	h	b	h	h	h	h	a	h	h	h	h	a	h	h	h	h	h	b	h	a	b	h	h	h	a	a	b	h	h	h	h	h	-	b	h	b	a	a	h	a	h	h
20195	h	b	b	h	h	h	h	h	h	h	a	b	b	a	b	a	h	a	h	h	a	h	b	h	-	b	h	h	b	b	a	h	a	h	a	h	h	h	h	h	b	h	b	a	b	h	h	a	b
20260	a	h	b	b	b	a	a	h	b	h	a	h	h	b	a	h	h	h	h	a	h	h	b	h	b	b	h	b	b	a	h	a	h	h	a	b	h	-	b	h	b	h	a	a	h	a	h	b	a
20273	-	h	a	h	h	b	h	b	b	h	h	h	h	a	a	h	h	b	h	h	b	h	h	h	h	a	a	b	b	b	h	h	a	b	b	b	h	h	h	a	b	a	h	h	a	b	a	h	a
20328	a	h	b	a	h	h	h	h	h	h	a	a	h	a	a	h	b	h	h	h	h	b	b	h	h	h	h	b	h	h	a	a	a	h	-	a	b	a	h	a	a	a	h	h	h	a	a	b	h
20482	h	h	h	a	h	a	a	b	h	h	h	h	a	b	b	h	h	h	a	-	b	b	a	b	h	b	h	h	h	a	a	b	h	a	a	h	h	h	h	b	h	h	h	b	h	b	a	h	h
20488	a	b	h	a	h	h	h	a	h	b	a	b	h	h	a	a	a	h	h	h	a	a	b	h	a	h	a	h	a	h	b	h	h	a	b	h	b	h	h	-	a	h	h	h	b	h	h	b	a
20499	h	b	a	h	h	h	a	b	h	a	h	b	h	b	h	h	b	b	b	h	h	h	b	h	a	a	a	a	h	h	a	a	h	h	a	h	h	b	b	-	h	b	h	h	h	b	b	h	h
20568	b	a	h	h	b	h	b	b	b	h	b	a	b	h	h	h	a	h	-	h	a	h	a	b	a	h	h	h	h	b	a	a	b	h	b	h	h	h	a	h	b	h	a	h	a	b	h	a	a
20584	b	a	h	h	h	h	b	-	b	h	b	a	b	h	h	h	h	h	b	h	a	h	h	b	h	h	h	h	h	b	a	a	b	h	b	h	h	h	h	h	b	h	a	h	a	b	h	a	a
20629	a	h	h	h	-	a	h	h	h	h	h	a	h	h	b	h	b	h	h	h	h	b	a	h	h	h	a	h	h	a	a	h	b	a	a	a	a	b	h	a	h	a	b	a	b	h	h	h	h
20687	h	b	b	h	h	b	h	h	h	h	a	b	h	h	b	a	h	a	h	b	a	a	b	-	h	b	b	b	b	h	a	h	a	h	a	h	h	b	h	h	b	h	b	h	h	h	h	a	b
20711	h	h	a	b	h	h	b	h	h	b	a	b	b	h	h	h	h	b	h	b	h	b	h	a	h	a	h	a	h	b	a	h	b	h	a	h	a	h	b	-	h	h	a	h	a	h	h	h	h
20748	h	b	h	h	b	a	h	a	b	h	h	h	a	h	a	h	b	a	a	a	b	a	a	a	b	a	b	h	a	b	a	a	b	h	h	a	b	h	h	h	a	h	b	h	a	-	h	a	a
20755	h	b	h	h	h	h	h	a	h	b	h	b	h	b	-	h	h	h	a	a	a	h	h	b	h	h	h	h	b	a	h	h	a	h	b	b	b	h	h	h	b	h	b	h	h	h	b	b	a
20788	h	h	a	a	a	a	a	b	h	h	b	h	a	b	b	h	b	b	h	h	h	h	b	a	h	b	h	b	a	h	b	h	b	h	b	b	h	h	b	-	h	b	h	b	b	a	h	h	h
20791	a	a	h	a	b	h	h	b	h	h	h	h	a	b	b	h	a	b	h	h	h	b	a	b	-	h	h	h	a	a	b	h	h	h	h	a	h	h	b	h	b	a	h	b	a	b	b	h	a
20854	b	b	a	a	h	h	b	h	h	h	b	b	a	a	h	h	h	a	a	a	h	b	h	h	h	h	h	h	h	a	-	h	h	h	h	h	h	h	h	b	b	h	a	a	b	h	a	a	h
20856	h	h	a	b	h	h	b	h	h	b	a	-	b	h	h	h	h	b	h	b	h	b	h	a	h	a	h	a	h	b	a	h	b	h	a	h	a	h	b	a	h	h	a	h	a	h	h	h	h
20881	a	h	b	a	h	h	h	h	h	h	a	a	h	a	a	h	b	h	h	h	h	b	b	h	h	h	h	b	h	h	a	a	a	h	b	a	b	a	h	a	-	a	h	h	h	a	a	b	h
20921	h	b	h	h	h	h	h	a	h	b	h	b	h	b	b	h	h	h	-	a	a	h	h	b	h	h	h	h	b	h	h	h	a	h	b	b	b	h	h	h	b	h	b	h	h	h	b	b	a
20929	h	a	a	b	h	b	a	h	h	a	a	a	h	h	h	h	b	a	-	h	h	h	h	h	a	a	b	h	b	h	a	a	h	h	h	a	h	h	h	a	h	h	h	h	h	a	b	h	a
20952	h	b	b	h	h	h	h	h	h	b	a	h	a	h	b	h	h	h	h	h	h	a	a	h	a	a	b	a	h	h	a	b	a	b	-	h	h	h	h	h	b	b	h	b	h	h	a	a	b
20971	a	h	h	b	a	b	a	h	b	h	h	h	h	a	h	h	h	h	a	h	h	h	h	h	b	h	a	b	h	h	h	a	a	b	h	h	h	h	h	-	b	h	b	a	a	b	a	h	h
20980	h	b	h	h	a	a	b	b	b	h	a	a	a	b	h	h	h	h	b	h	b	h	a	a	a	h	h	h	h	a	h	h	h	h	b	a	a	a	h	-	h	b	b	h	h	h	a	h	h
20990	h	h	h	h	a	h	b	h	h	h	h	b	a	h	h	a	a	a	h	h	b	a	h	b	h	a	b	h	b	b	h	b	b	h	h	h	h	-	h	b	h	b	a	a	b	a	h	a	a
20995	a	b	b	h	h	b	h	b	b	h	a	b	h	b	b	a	a	a	a	b	a	a	b	h	h	b	b	b	h	h	a	h	a	h	a	h	h	b	h	h	-	h	a	h	b	h	h	a	b
21097	a	b	b	h	h	b	h	b	b	h	a	b	h	b	b	a	a	a	a	b	a	a	b	h	h	b	b	b	h	h	a	h	a	h	a	h	h	-	h	h	b	h	a	h	b	h	h	a	b
21177	h	b	h	h	h	a	h	h	h	h	h	h	h	h	h	h	b	h	a	a	h	h	a	b	a	-	h	a	h	h	a	h	b	h	h	h	h	h	h	h	h	h	h	a	a	h	h	h	h
21180	h	b	h	h	a	a	h	h	h	h	b	h	a	b	a	h	h	h	a	b	a	h	h	h	b	h	a	h	h	b	b	a	b	h	b	h	a	b	b	-	h	b	b	b	b	h	h	a	h
21226	a	h	h	h	a	-	b	b	b	h	a	a	a	b	h	h	h	h	b	h	b	h	h	a	a	h	h	a	b	a	h	a	h	h	a	h	a	a	h	h	h	b	h	b	h	a	h	h	h
21255	a	h	h	h	h	a	h	h	h	h	h	a	h	h	b	h	b	b	h	h	h	b	a	h	h	-	a	h	h	a	a	h	b	a	a	a	a	b	h	h	h	a	b	h	b	b	h	h	h
21266	a	h	b	b	-	h	h	h	b	h	a	h	h	b	a	h	h	h	b	h	h	h	h	h	b	b	a	b	b	h	h	a	h	b	a	b	h	a	b	h	h	h	a	a	h	a	h	b	a
21434	h	b	a	h	h	h	h	b	h	h	a	h	a	a	a	h	h	b	h	h	b	a	b	h	-	a	h	h	b	b	h	h	h	b	b	b	a	b	b	a	b	a	h	h	a	b	a	a	a
21440	a	b	a	h	a	b	h	h	a	a	a	h	b	b	a	a	b	h	h	h	h	h	h	b	h	b	b	h	b	h	h	h	b	a	h	h	b	h	a	-	h	a	h	b	a	a	a	b	h
21490	h	a	h	a	b	b	b	a	h	b	b	a	h	h	h	a	a	h	h	b	h	a	a	h	a	h	a	h	a	a	h	a	b	h	b	h	h	a	b	-	h	b	h	h	h	h	a	b	h
21519	a	a	h	a	b	h	h	b	h	h	h	h	a	b	b	h	h	-	h	h	h	b	h	b	b	h	h	h	a	a	b	h	h	h	h	a	a	h	b	h	b	a	h	b	a	b	b	h	a
21542	h	h	h	b	h	b	h	b	h	h	h	h	b	a	a	h	a	b	-	b	a	a	b	h	a	h	h	h	h	h	h	h	a	b	h	h	h	h	b	h	b	h	b	h	a	b	b	b	h
21547	b	b	a	a	h	h	b	h	h	h	b	b	a	a	h	h	h	a	a	a	h	b	h	h	h	h	h	h	h	a	a	h	h	h	h	h	h	h	h	-	b	h	a	a	b	h	a	a	h
21571	h	h	b	b	h	h	a	b	h	a	a	h	a	b	h	h	h	h	h	b	b	b	a	-	h	b	h	h	h	a	a	h	h	a	a	b	h	h	b	b	h	h	b	b	h	b	a	h	h
21587	h	b	h	a	b	h	a	h	-	b	h	h	a	b	h	a	a	h	a	h	h	h	h	b	h	a	a	b	b	a	h	a	a	a	h	b	h	h	a	h	h	h	h	a	h	h	h	h	b
21643	b	h	b	b	a	h	h	b	b	h	a	a	h	h	a	h	h	h	h	h	b	b	a	b	h	b	a	h	h	b	a	h	b	h	a	b	h	b	b	b	h	h	b	-	h	b	h	h	b
21669	a	h	h	h	a	a	h	h	h	h	h	a	h	h	b	h	b	h	h	h	h	b	a	h	h	h	a	h	h	a	a	h	b	a	a	a	a	b	h	a	h	a	b	a	-	h	h	h	h
21685	a	h	b	h	b	b	h	b	h	h	a	h	h	b	b	a	a	h	a	h	h	h	h	b	h	-	h	b	h	h	h	h	h	a	a	h	h	h	h	h	h	h	a	h	b	b	h	a	b
21686	b	a	h	h	h	h	b	b	b	h	b	a	b	h	h	h	h	h	b	h	a	h	h	b	a	h	h	h	h	b	a	a	b	h	-	h	h	h	h	h	b	h	a	h	a	b	h	a	a
21737	a	h	b	a	h	h	a	a	h	b	a	b	h	h	a	a	a	h	a	b	a	h	b	h	a	h	a	b	a	h	b	h	h	a	b	h	b	h	b	-	a	h	h	h	h	h	h	b	a
21740	a	h	h	h	h	h	b	h	b	b	h	h	h	h	a	b	b	b	a	h	b	h	b	h	h	b	h	a	h	a	h	b	a	h	h	b	h	-	h	b	b	a	h	h	h	h	h	h	h
21746	h	h	h	b	h	h	b	b	h	a	h	h	h	h	a	h	a	b	b	h	h	h	h	b	a	h	a	h	a	h	h	h	h	h	b	h	h	h	a	-	a	a	a	h	h	b	a	b	a
21806	h	h	h	h	a	a	a	h	h	h	b	h	a	b	b	h	b	b	b	h	b	h	h	a	h	b	h	h	a	h	b	h	b	a	b	h	b	h	b	a	h	b	h	h	h	-	b	h	h
21827	a	a	h	a	h	h	h	b	h	h	h	h	a	b	b	h	a	b	a	h	h	b	a	b	b	h	h	h	h	a	b	h	h	h	a	-	b	h	b	h	b	a	h	b	h	b	b	h	a
21852	h	a	b	b	a	a	b	h	h	b	h	h	h	a	h	h	h	a	h	b	a	h	a	a	b	a	a	h	h	a	h	h	h	a	a	-	b	h	b	h	h	a	b	h	a	b	b	a	a
21878	h	h	h	b	h	h	b	b	h	a	h	h	h	h	a	h	a	b	b	h	h	h	h	b	a	h	a	h	a	h	a	h	h	h	b	h	h	h	a	b	a	a	-	h	h	b	a	b	a
21916	a	b	a	b	b	h	a	a	h	b	h	a	b	b	b	b	h	b	h	h	h	a	h	h	h	h	b	h	h	h	h	h	a	b	h	h	b	h	h	h	h	-	h	h	a	b	b	a	h
21928	h	-	h	h	b	a	h	a	b	a	h	h	a	h	a	h	h	a	a	h	b	a	a	a	b	a	b	h	a	b	a	a	b	h	h	a	b	h	h	h	a	h	b	h	a	b	h	a	a
21935	h	h	h	a	b	h	a	b	-	b	h	h	a	h	h	a	h	h	a	h	h	h	h	h	h	a	a	h	b	a	h	a	a	h	a	b	h	h	a	b	h	h	a	a	b	b	h	h	b
21978	h	b	h	h	b	a	b	a	b	h	h	h	a	h	a	b	b	a	a	a	b	a	a	a	b	a	b	h	a	b	a	a	-	h	h	a	b	b	h	h	a	h	b	h	a	b	h	a	h
21981	h	b	h	b	b	h	b	b	h	a	-	h	h	b	b	h	h	a	h	a	b	h	h	h	h	h	b	h	h	b	a	b	b	h	h	a	b	h	a	h	h	b	h	h	h	a	b	b	h
21982	h	a	b	b	a	a	b	h	h	b	h	h	h	a	h	b	h	a	h	b	a	h	a	a	b	a	a	h	h	a	h	h	h	-	a	a	b	h	b	h	h	a	b	h	a	b	b	a	a
21996	h	h	h	a	h	b	b	b	h	h	a	a	h	a	h	a	h	h	b	h	a	b	h	b	b	b	b	a	h	h	b	h	a	a	h	b	a	h	b	h	h	h	h	-	a	a	b	a	h
22013	h	h	a	a	a	a	a	b	h	h	b	h	a	b	b	h	b	b	h	h	h	h	b	a	h	b	h	b	a	h	b	h	b	h	b	b	h	h	b	-	h	b	h	b	b	a	h	h	h
22066	h	h	h	a	h	b	b	b	h	h	a	a	h	a	h	a	a	h	b	h	a	b	h	b	b	b	b	a	h	h	b	h	a	a	a	b	a	h	b	-	h	h	a	b	a	a	b	a	h
22094	h	b	h	h	b	h	a	a	h	b	h	h	a	b	b	h	h	h	a	h	a	h	h	b	h	a	h	h	b	a	h	h	a	h	b	b	b	h	h	h	b	h	h	a	h	h	-	h	h
22185	a	h	h	b	h	h	a	h	h	h	h	h	h	a	h	h	h	h	a	h	h	h	h	h	-	h	h	b	h	h	b	a	h	b	h	h	a	b	h	a	h	h	b	a	a	a	a	h	h
22190	b	h	h	b	b	h	a	b	b	h	h	h	h	h	h	b	h	b	a	h	b	h	h	a	b	h	a	b	h	h	b	h	a	h	b	h	h	a	h	-	b	a	b	h	a	b	a	h	h
22195	a	b	h	h	b	h	h	h	h	b	a	h	h	h	h	a	h	a	b	b	h	a	h	b	a	a	h	a	h	b	h	b	h	b	a	a	a	a	h	-	h	h	h	h	a	h	a	a	b
22365	a	h	b	a	h	h	a	a	h	b	a	b	h	h	a	a	a	h	a	b	a	h	b	h	a	h	a	b	a	h	b	h	h	a	b	h	b	h	b	-	a	h	h	h	h	h	h	b	a
22369	h	b	a	h	a	a	h	b	h	h	b	h	a	b	a	h	h	h	a	b	a	h	h	h	b	h	a	h	h	b	b	h	b	h	b	b	a	h	b	-	b	b	b	b	b	a	h	a	h
22450	h	b	h	a	b	h	a	h	b	b	h	h	a	h	h	a	h	h	a	h	h	h	h	b	h	a	a	h	b	a	b	a	a	a	a	b	h	-	a	b	h	h	h	a	h	h	h	h	b
22457	h	h	h	a	h	b	h	b	a	a	a	a	h	a	a	a	h	h	b	a	a	b	h	h	b	b	h	-	h	h	b	h	a	a	h	b	a	h	b	h	h	b	h	b	a	a	b	a	b
22473	a	b	h	a	h	h	h	h	-	b	a	b	b	h	h	h	a	h	h	h	a	a	b	h	a	h	a	h	a	h	b	h	b	a	h	h	h	h	h	h	a	b	h	h	h	h	a	b	a
22486	h	b	h	h	h	h	h	h	h	b	a	h	a	h	b	h	h	h	b	h	h	a	h	h	a	a	b	a	h	h	a	b	h	b	a	h	h	a	h	h	b	b	h	b	h	h	a	a	-
22529	h	b	h	h	h	b	b	b	b	h	h	b	h	h	-	b	h	a	h	a	h	b	h	a	h	b	a	a	a	a	b	b	h	h	h	a	h	h	h	a	b	h	h	h	h	h	b	a	a
22550	h	b	a	h	h	h	h	b	h	h	a	b	a	a	a	h	h	b	h	h	b	a	b	h	a	a	h	h	h	b	h	h	b	b	b	h	a	b	b	-	b	a	h	a	h	b	a	a	a
22556	b	h	a	h	h	b	h	b	b	h	h	h	h	a	a	h	h	b	h	h	b	h	h	h	h	a	a	b	b	b	h	h	a	b	b	-	h	h	b	a	b	a	h	h	a	b	a	h	a
22574	h	h	a	h	a	a	h	b	h	h	b	h	a	b	h	h	b	h	a	b	h	h	h	a	h	h	a	h	h	b	b	h	b	h	b	b	h	h	b	-	b	b	h	b	b	a	h	a	h
22612	h	b	b	h	h	b	h	h	b	h	a	b	h	h	b	a	h	a	h	b	a	-	b	h	h	b	b	b	b	h	a	h	a	h	a	h	h	b	h	h	b	h	b	h	b	h	h	a	b
22650	h	h	h	b	a	b	h	b	h	h	h	h	h	a	a	h	a	b	a	b	a	h	-	h	a	h	h	h	h	h	h	h	a	b	h	h	h	h	b	h	b	h	b	h	a	b	h	h	h
22656	h	b	h	h	b	b	b	h	b	h	h	b	a	b	a	b	b	h	h	a	h	b	h	b	h	h	h	a	h	h	b	h	a	h	h	a	h	-	b	h	b	a	a	h	h	b	h	a	h
22691	h	b	h	h	h	a	a	h	a	a	h	b	h	b	b	a	b	b	b	b	b	h	b	h	h	h	h	b	h	h	a	h	h	h	a	a	h	b	b	-	a	b	b	h	a	b	h	h	h
22734	a	h	b	h	h	b	h	h	b	h	b	h	h	b	a	b	h	h	a	a	a	a	h	a	h	-	b	h	h	h	h	a	b	b	h	a	h	b	h	h	h	h	h	b	b	b	a	a	h
22792	h	h	a	a	a	a	a	b	h	h	b	h	a	b	b	h	b	h	h	h	h	h	h	a	h	h	h	h	h	b	b	h	b	h	b	b	h	h	b	-	h	b	h	b	b	a	h	h	h
22796	h	a	h	a	b	b	b	a	h	b	b	a	h	h	h	a	a	h	h	b	h	a	a	h	a	h	a	h	a	a	h	a	b	h	b	h	h	a	b	-	h	b	h	h	h	h	a	b	h
22804	a	h	h	a	h	h	h	h	h	h	a	a	h	h	a	h	b	h	b	h	h	b	b	b	h	b	-	b	h	h	a	a	h	h	b	a	b	a	a	a	a	a	h	h	a	a	a	b	a
22846	h	-	h	h	b	h	h	b	h	h	b	b	a	h	h	h	h	h	h	a	h	h	b	a	a	a	h	a	h	h	a	a	h	a	a	h	h	h	h	a	h	b	h	h	b	h	b	h	a
22916	h	b	a	h	h	h	a	h	h	a	h	b	h	b	h	h	b	b	b	h	h	h	b	h	a	a	h	b	h	h	a	a	h	h	a	h	h	b	b	h	-	b	h	h	h	b	h	h	h
22917	h	b	b	h	h	b	h	h	h	h	a	b	b	h	b	a	h	a	h	b	a	-	b	h	h	b	h	b	b	b	a	h	a	h	a	h	h	b	h	h	b	h	b	h	b	h	h	a	b
22935	b	h	a	b	a	a	h	h	h	h	b	b	h	h	h	h	a	a	a	h	a	b	h	a	h	h	b	a	b	h	h	a	h	b	b	b	h	-	h	b	h	h	h	h	h	a	h	h	a
22968	a	h	b	a	h	h	h	-	h	h	a	a	h	a	a	h	b	h	h	h	h	b	b	h	h	h	h	b	h	h	a	a	a	h	h	a	b	a	h	a	a	a	h	h	h	a	a	b	h
23021	h	h	a	a	a	a	a	b	h	h	b	h	a	b	b	h	b	h	h	h	h	h	h	a	h	h	h	h	h	b	b	h	b	h	b	b	h	h	b	-	b	b	h	b	b	a	h	h	h
23126	a	h	h	h	-	h	b	b	b	h	a	a	a	b	h	h	h	h	b	a	h	b	h	a	h	h	h	h	b	a	b	a	h	h	a	a	h	a	h	h	a	b	h	b	h	a	h	h	h
23137	h	h	h	a	h	h	a	h	h	h	h	h	a	b	b	h	h	h	-	b	h	h	a	b	h	b	h	a	b	a	a	b	h	a	a	h	h	h	h	h	h	b	h	b	h	b	a	h	h
23176	a	a	h	a	h	h	h	b	h	h	h	h	a	-	b	h	a	b	a	h	h	b	a	b	b	h	h	h	h	a	b	h	b	h	a	a	b	h	b	h	b	a	h	b	h	b	b	h	a
23211	h	b	h	h	h	a	-	h	a	a	h	b	h	b	b	a	b	b	b	b	b	h	b	h	h	h	h	b	h	h	a	h	h	h	a	a	h	b	b	b	a	b	b	h	a	b	h	h	h
23237	a	a	h	a	h	h	h	a	h	h	a	h	h	b	b	h	h	a	h	b	h	h	h	h	-	h	a	h	b	b	h	b	h	h	h	b	a	b	b	h	h	a	h	a	a	h	h	b	h
23262	h	h	h	a	h	b	b	b	h	h	a	a	h	a	h	a	a	h	b	h	a	b	h	b	b	b	b	a	h	h	b	h	a	a	a	b	a	h	b	h	h	h	a	b	a	a	b	-	h
23263	h	h	a	a	a	a	a	b	h	h	b	h	a	b	b	h	b	h	h	h	h	h	h	a	h	h	h	h	h	b	b	h	b	h	b	b	h	h	b	-	b	b	h	b	b	a	h	h	h
23319	-	a	h	h	h	h	b	b	b	h	b	a	b	h	h	h	h	h	b	h	a	h	h	b	a	h	h	h	h	b	a	a	b	h	b	h	h	h	h	h	b	h	a	h	a	b	b	a	a
23339	a	h	h	h	a	h	b	b	b	h	a	a	a	b	h	h	h	h	b	-	b	b	h	a	a	h	h	h	b	a	b	a	h	h	a	a	h	a	h	h	a	b	h	b	h	a	h	h	h
23352	-	b	h	h	b	h	a	a	h	b	h	h	a	b	b	h	a	h	a	h	h	h	h	b	h	a	h	h	b	a	h	a	a	h	b	b	b	h	a	h	b	h	h	a	h	h	h	h	h
23438	a	h	h	b	h	h	a	h	h	h	h	h	h	a	h	h	h	h	a	h	h	h	h	h	b	h	h	b	h	h	b	a	h	b	h	h	-	b	h	a	h	h	b	a	a	a	a	h	h
23478	a	b	a	b	b	h	-	a	h	b	h	a	b	b	b	b	h	b	h	h	h	a	h	h	h	h	b	h	h	h	h	h	a	b	h	h	b	h	h	h	h	h	h	h	a	b	b	a	h
23480	b	a	h	h	b	h	b	b	b	h	-	a	b	h	h	h	a	h	b	h	a	h	a	b	a	h	h	h	h	b	a	a	b	h	b	h	h	h	a	h	b	h	a	h	a	b	h	a	a
23488	a	a	h	a	h	h	h	a	h	h	a	h	h	b	b	h	h	a	h	b	h	h	h	h	b	h	a	h	b	b	h	b	h	h	h	b	a	-	b	h	h	a	h	a	a	h	h	b	h
23547	a	h	h	h	h	a	b	h	h	h	h	a	h	h	b	a	b	b	h	a	a	h	a	h	a	h	a	h	b	a	a	h	b	h	a	a	a	-	h	h	a	a	b	h	b	b	a	a	a
23608	-	a	h	a	a	h	h	b	h	h	h	h	h	b	b	h	a	b	a	a	b	h	a	a	b	h	a	h	h	a	b	h	b	h	h	b	b	h	b	b	h	b	h	h	b	b	h	h	h
23621	h	b	h	h	h	a	h	h	h	h	h	h	h	h	h	h	b	h	a	a	h	h	a	b	a	a	h	a	h	h	a	h	b	h	h	h	h	h	h	h	h	h	h	-	a	h	h	h	h
23634	h	h	a	a	a	b	h	b	a	h	a	a	h	a	a	h	h	h	b	a	a	b	h	h	h	b	h	a	h	h	b	h	h	a	-	b	a	h	b	h	h	b	h	b	a	a	h	h	b
23646	b	b	a	h	h	a	h	h	h	h	b	b	h	h	h	h	a	a	a	h	h	b	h	a	h	h	h	a	b	a	a	a	h	b	b	h	h	a	h	-	h	h	a	h	h	h	h	a	a
23734	a	h	h	h	a	h	b	b	b	h	a	a	a	b	h	h	h	h	b	h	b	h	h	a	a	h	h	a	b	a	h	a	h	h	a	h	a	-	h	h	h	b	h	b	h	a	h	h	h
23758	h	h	h	a	h	b	b	b	h	h	a	a	h	a	h	a	a	h	b	h	a	b	h	b	b	b	-	a	h	h	b	h	h	a	a	b	a	h	b	a	h	h	a	b	a	a	b	a	h
23775	h	b	b	h	h	b	h	h	b	h	a	b	h	b	b	a	h	a	h	b	a	a	b	h	h	b	b	b	-	h	a	h	a	h	a	h	h	b	h	h	b	h	h	h	b	h	h	a	b
23801	a	h	h	h	a	h	b	b	-	h	a	a	a	b	h	h	h	h	b	h	b	h	h	a	a	h	h	a	b	a	h	a	h	h	a	h	a	a	h	h	h	b	h	b	h	a	h	h	h
23851	h	h	a	h	a	a	h	b	h	h	b	h	a	b	h	h	h	h	a	b	a	h	h	h	b	h	a	h	h	b	b	h	b	h	b	b	a	h	-	a	b	b	b	b	b	a	h	a	h
23907	a	h	h	b	h	h	a	h	h	h	h	h	h	a	h	h	h	h	a	h	h	h	h	h	b	h	h	b	h	h	b	a	a	b	h	h	a	h	h	-	h	h	b	a	a	a	a	h	h
23915	a	h	h	h	h	h	b	h	b	b	h	h	h	h	h	b	b	b	a	h	b	h	b	h	h	b	h	a	h	a	h	b	a	h	h	b	h	-	h	b	b	a	h	h	h	h	h	h	h
23920	a	h	h	h	a	a	h	h	h	h	h	a	h	h	b	h	b	h	h	h	h	b	a	h	h	h	a	h	h	a	a	h	b	a	a	a	a	b	h	a	h	a	b	a	-	h	h	h	h
23980	h	h	h	a	h	b	b	b	h	h	a	a	h	a	h	a	a	h	b	h	a	-	h	b	b	b	b	a	h	h	b	h	h	a	a	b	a	h	b	a	h	h	a	b	a	a	b	a	h
23994	h	b	h	h	h	a	a	h	a	a	h	b	h	b	b	a	b	b	b	b	b	h	b	h	a	h	h	b	h	h	a	a	h	h	a	a	h	b	b	-	a	b	b	h	h	b	h	h	h
24095	a	h	b	a	h	h	h	h	h	h	a	a	h	a	a	h	b	h	h	h	h	b	b	h	h	h	h	b	h	h	a	a	a	h	h	a	b	a	h	a	a	a	h	-	h	a	a	b	h
24183	a	b	a	h	a	b	h	h	a	a	-	h	b	b	a	a	b	h	h	h	h	h	h	b	h	b	b	h	b	h	h	a	b	a	b	h	b	h	a	a	h	a	h	b	a	a	a	b	h
24213	b	h	h	b	b	h	a	b	b	h	h	h	h	h	h	h	h	b	a	h	b	h	h	a	b	h	a	b	h	h	-	h	a	h	b	h	h	a	h	a	b	a	b	h	a	b	a	h	h
24223	h	h	a	b	h	h	h	b	a	b	h	h	h	a	h	h	h	b	b	h	a	b	h	h	a	h	a	b	b	h	h	h	h	-	b	b	h	h	b	b	a	h	h	h	a	h	a	b	b
24241	a	b	h	h	h	a	h	b	h	h	a	a	b	b	h	h	b	h	a	a	h	h	a	b	-	a	h	h	h	h	a	a	b	h	h	a	b	h	h	h	h	h	h	a	a	h	b	b	h
24253	b	h	h	h	b	h	a	b	b	h	h	h	h	h	h	h	h	b	a	h	b	h	h	a	b	h	a	b	h	h	b	h	a	h	b	h	h	a	h	-	b	a	b	h	a	b	a	h	h
24255	h	h	h	b	b	h	b	b	h	a	b	h	h	b	b	h	h	a	h	a	b	h	h	h	h	h	b	h	h	b	a	b	b	h	-	a	b	h	a	h	h	b	h	h	h	a	b	b	h
24297	a	a	h	a	a	h	h	b	h	h	h	h	h	b	b	h	a	b	a	a	b	a	a	a	-	h	a	h	h	h	b	h	b	a	h	b	b	h	b	b	h	b	h	h	b	b	h	h	h
24363	h	h	h	a	h	b	b	b	h	h	a	a	h	a	h	a	a	h	b	h	a	b	h	b	b	b	b	a	h	h	b	h	h	a	a	b	a	h	b	-	h	h	a	b	a	a	b	a	h
24408	h	-	h	h	h	a	a	h	a	a	h	b	h	b	b	a	b	b	b	b	b	h	b	h	h	h	h	b	h	h	a	h	h	h	a	a	h	b	b	b	a	b	b	h	a	b	h	h	h
24445	h	a	h	a	b	h	b	h	h	b	b	h	h	b	h	a	a	h	b	b	h	a	a	h	a	a	a	h	a	h	a	a	b	h	b	h	h	a	h	h	h	b	-	h	h	h	a	b	h
24458	h	b	h	h	h	a	a	h	a	a	h	b	h	b	b	a	b	b	b	b	b	h	b	h	h	h	h	b	h	h	a	h	h	h	a	a	h	b	h	-	a	b	b	h	a	b	h	h	h
24472	h	h	h	a	h	b	h	b	a	a	a	a	h	a	a	a	h	h	b	a	a	b	h	h	b	b	h	a	h	h	b	h	a	a	h	b	a	h	-	h	h	b	h	b	a	a	b	h	b
24568	a	h	h	b	a	b	h	h	b	h	h	h	h	a	h	h	h	b	a	h	a	h	h	h	b	h	a	b	h	h	h	h	a	b	h	h	h	h	h	-	b	h	b	a	a	b	h	h	h
24607	a	h	h	b	h	h	a	h	h	h	h	h	h	a	h	h	h	h	a	h	h	h	h	h	b	h	h	b	h	h	b	a	h	b	h	h	a	b	h	a	h	h	b	a	a	a	-	h	h
24614	h	h	h	h	b	a	h	h	h	h	h	a	b	h	h	h	a	b	h	a	b	h	b	h	a	b	b	a	h	h	h	b	-	b	h	h	a	h	h	b	h	b	h	h	h	h	a	h	h
24642	b	h	a	h	h	h	h	b	b	h	h	h	h	h	a	h	h	b	a	h	b	h	h	h	h	a	a	b	h	b	b	h	a	b	b	h	h	h	h	-	b	a	h	h	a	b	a	h	a
24651	b	h	-	h	h	h	a	b	b	h	h	h	h	h	h	h	h	b	a	h	b	h	h	h	h	a	a	b	h	b	b	h	a	b	b	h	h	h	h	a	b	a	h	h	a	b	a	h	a
24663	a	a	a	b	h	h	h	h	h	a	a	a	h	b	h	h	b	a	a	h	h	h	h	h	-	a	h	h	h	h	a	a	h	h	b	a	b	h	h	a	h	h	h	h	a	a	b	h	a
24746	h	h	h	b	h	h	b	b	h	a	h	h	h	h	a	h	a	b	b	h	h	h	h	b	a	h	a	h	h	h	h	h	h	h	b	h	a	h	h	-	a	h	a	h	h	b	a	b	a
24825	h	h	h	h	a	a	a	h	h	h	b	a	h	b	b	h	b	b	b	h	b	h	h	a	h	b	h	h	a	h	b	h	h	a	b	h	b	h	h	-	h	b	h	h	h	a	b	h	h
24850	h	b	h	a	b	h	a	h	b	b	h	h	a	b	h	a	a	h	a	h	h	h	h	b	h	a	a	b	b	a	h	a	a	a	h	b	h	h	-	h	h	h	h	a	h	h	h	h	b
24919	h	b	h	h	h	a	a	h	a	a	h	b	h	b	b	a	b	b	b	b	b	h	b	h	h	h	h	b	h	h	a	a	h	h	a	a	h	b	b	-	a	b	b	h	a	b	h	h	h
24934	a	b	h	b	h	a	h	b	h	h	a	a	b	b	h	h	b	h	a	h	h	h	h	b	-	a	h	h	h	h	a	a	b	h	h	a	b	h	h	h	h	h	h	h	a	a	b	b	a
24938	h	h	a	h	a	a	h	b	h	h	b	h	a	b	h	h	b	h	a	b	h	h	h	h	h	h	a	h	h	b	b	h	b	h	b	b	a	h	b	-	b	b	h	b	b	a	h	a	h
24993	a	-	h	a	h	h	h	a	h	h	a	h	h	b	h	h	h	a	b	h	h	h	h	h	b	h	a	h	b	h	h	b	h	h	h	b	a	b	b	h	h	a	h	a	a	h	h	b	h
25026	a	h	b	b	b	h	a	h	b	h	a	h	h	b	a	h	h	h	h	a	h	h	b	h	-	b	a	b	b	h	h	a	h	h	a	b	h	a	b	h	b	h	a	a	h	a	h	b	a
25027	h	a	h	h	a	h	b	h	h	h	h	b	a	h	h	a	a	a	h	h	b	a	h	b	h	a	b	h	b	h	h	b	b	h	h	h	h	-	h	b	h	b	a	a	b	a	h	h	a
25073	h	b	h	h	a	a	b	b	b	h	a	a	a	b	h	h	h	h	b	h	b	a	a	a	a	h	h	h	h	a	h	h	h	h	b	a	a	a	h	-	h	b	b	h	h	h	a	h	h
25078	h	b	a	h	h	h	a	h	h	a	h	b	h	b	h	-	b	b	b	h	h	h	b	h	a	a	h	b	h	h	a	a	h	h	a	h	h	b	b	h	a	b	h	h	h	b	h	h	h
25106	-	h	h	h	h	h	b	h	b	b	h	h	h	h	h	b	b	b	a	h	b	h	b	h	h	b	h	a	h	a	h	b	a	h	h	b	h	a	h	b	b	a	h	h	h	h	h	h	h
25170	h	b	b	b	-	h	b	b	b	h	h	a	h	h	a	h	h	b	h	a	b	b	h	b	b	b	h	a	h	b	a	h	b	b	h	b	h	b	h	b	a	h	b	h	h	b	h	h	b
25174	a	h	b	a	h	h	h	h	h	h	a	a	h	a	a	h	-	h	h	h	h	b	b	h	h	h	h	b	h	h	a	a	a	h	h	a	b	a	h	a	a	a	h	h	h	a	a	b	h
25203	a	h	h	b	a	b	a	h	b	h	h	h	h	a	h	h	h	b	a	h	h	h	h	h	b	h	a	b	h	h	h	h	a	b	h	h	h	h	h	-	b	h	b	a	a	b	h	h	h
25225	h	h	a	h	a	a	a	b	h	h	b	h	a	b	h	h	b	h	h	b	h	h	h	a	h	h	a	h	h	b	b	h	b	h	b	b	h	h	b	a	b	b	h	b	-	a	h	a	h
25302	h	h	h	h	b	a	h	h	h	h	h	a	b	h	h	h	a	b	h	a	b	h	b	-	a	b	b	a	h	h	h	b	b	b	h	h	a	h	h	b	h	b	h	h	h	h	a	h	h
25324	a	b	a	h	h	b	h	h	h	b	a	a	b	a	h	a	h	h	b	h	h	h	h	b	a	h	h	a	h	b	h	h	h	b	h	a	a	a	b	-	b	h	a	a	a	h	h	h	h
25398	a	h	h	b	h	h	a	h	h	h	h	h	h	a	h	h	h	h	a	h	h	h	h	h	-	h	h	b	h	h	b	a	h	b	h	h	a	b	h	a	h	h	b	a	a	a	a	h	h
25402	h	b	h	h	h	a	h	h	h	h	h	h	h	h	h	h	b	h	a	a	h	h	a	b	-	a	h	a	h	h	a	h	b	h	h	h	h	h	h	h	h	h	h	a	a	h	h	h	h
25442	a	b	h	h	a	a	b	b	b	h	a	a	a	b	h	h	h	h	b	h	b	h	a	a	-	h	h	a	h	a	h	a	h	h	b	h	a	a	h	h	h	b	b	b	h	h	a	h	h
25456	h	h	a	b	a	h	h	a	a	b	b	b	h	h	h	b	a	a	h	h	a	b	h	a	h	h	b	h	b	h	h	a	h	b	b	b	h	-	h	h	a	h	b	b	a	a	h	h	a
25463	h	b	h	h	a	a	b	b	b	h	a	a	a	b	a	h	h	h	h	h	b	a	a	h	a	h	b	h	h	a	h	h	h	h	b	a	a	a	h	b	h	h	-	h	h	h	a	h	h
25510	a	a	h	a	h	h	h	b	h	h	h	h	h	b	b	h	a	b	a	h	h	-	a	a	b	h	h	h	h	a	b	h	b	h	a	h	b	h	b	h	h	h	h	b	b	b	b	h	a
25512	b	a	h	h	h	h	b	b	b	h	b	a	b	h	h	h	h	h	b	h	a	h	h	b	-	h	h	h	h	b	a	a	b	h	b	h	h	h	h	h	b	h	a	h	a	b	h	a	a
25566	b	h	a	h	h	h	h	b	b	h	h	h	h	a	a	h	h	b	a	h	b	h	h	h	h	a	a	b	b	b	h	h	a	b	b	b	h	h	h	-	b	a	h	h	a	b	a	h	a
25646	b	h	a	h	h	h	a	b	b	h	h	h	h	h	h	h	h	b	a	h	b	h	h	h	h	a	a	b	h	b	b	h	a	b	-	h	h	h	h	a	b	a	h	h	a	b	a	h	a
25664	b	h	a	h	h	h	h	b	b	h	h	h	h	a	a	h	h	b	a	h	b	h	h	h	h	a	a	b	b	b	h	h	a	b	b	b	h	h	h	-	b	a	h	h	a	b	a	h	a
25732	h	h	h	h	a	h	b	h	h	h	h	b	a	h	h	a	a	a	h	h	b	a	h	b	h	a	b	h	b	b	h	b	b	h	h	h	h	b	h	-	h	b	a	a	b	a	h	a	a
25803	b	b	a	h	a	h	b	h	h	h	h	b	b	a	a	h	h	b	h	h	h	b	a	a	b	h	h	h	h	b	a	h	h	a	a	h	h	h	b	-	h	h	a	h	h	h	h	h	h
25834	h	h	h	b	h	b	h	b	h	b	h	h	b	a	a	h	a	b	a	b	a	a	h	a	-	h	h	h	h	h	h	h	a	b	h	h	h	h	b	b	b	h	b	h	h	b	b	b	h
25852	a	h	h	h	a	a	h	h	h	h	h	a	h	h	b	h	b	h	h	h	h	-	a	h	h	h	a	h	h	a	a	h	b	a	a	a	a	b	h	a	h	a	b	a	b	h	h	h	h
25883	h	b	h	a	b	h	a	h	h	b	h	h	a	b	h	a	a	h	-	h	h	h	h	b	h	a	h	b	b	a	h	a	a	a	h	b	h	h	a	h	h	h	h	a	h	h	h	h	b
25887	b	h	a	b	a	h	b	h	h	b	h	b	b	h	-	h	a	b	h	b	h	b	a	a	b	a	h	h	h	b	a	h	b	h	a	h	a	h	b	a	h	h	a	h	a	h	h	h	h
25938	a	b	h	a	h	h	h	a	a	-	a	b	h	h	h	a	a	h	h	h	a	a	b	h	a	h	a	h	a	h	b	h	h	a	h	h	h	h	h	h	a	b	h	h	b	h	h	b	a
26006	a	b	a	h	h	b	h	h	h	b	a	a	b	a	h	a	h	h	b	h	h	h	h	b	a	h	h	a	h	b	h	h	h	b	h	a	a	a	b	-	b	h	a	a	a	h	h	h	h
26049	a	a	h	h	h	h	b	b	b	h	a	h	h	b	h	b	h	b	b	a	a	b	b	h	h	-	h	h	h	a	b	a	h	b	a	h	h	a	b	h	a	b	h	b	h	a	h	h	h
26069	a	a	h	a	a	h	h	b	h	h	h	h	h	h	b	h	a	b	h	a	b	a	a	a	h	h	a	h	h	h	b	h	-	a	h	b	b	h	b	b	h	b	h	h	b	h	h	a	h
26101	a	h	h	a	h	b	h	b	h	h	a	h	h	b	b	a	h	h	a	h	-	h	h	b	h	b	h	b	h	h	h	h	h	a	a	h	h	h	h	h	h	h	a	h	b	b	b	a	b
26124	h	h	h	b	h	b	h	b	h	b	h	h	b	a	h	h	a	b	a	h	a	a	h	a	a	h	h	h	h	h	a	h	a	b	h	h	h	h	b	-	b	h	b	h	h	b	b	b	h
26154	a	h	h	a	h	b	h	b	h	h	a	h	h	b	b	a	h	h	a	h	h	h	h	b	h	-	h	b	h	h	h	h	h	a	a	h	h	h	h	h	h	h	a	h	b	b	b	a	b
26169	h	a	a	b	h	b	a	h	h	a	-	a	h	h	h	h	b	a	a	h	h	h	h	h	a	a	b	h	b	h	a	a	h	h	h	a	h	h	h	a	h	h	h	h	h	a	b	h	a
26225	h	a	h	a	-	h	b	h	h	b	b	h	h	h	h	a	a	h	h	b	h	a	a	h	a	a	a	h	a	a	a	a	b	h	b	h	h	a	h	h	h	b	h	h	h	h	a	b	h
26244	h	b	h	h	h	h	h	a	h	b	h	b	h	b	b	h	h	h	a	a	a	h	h	b	h	h	h	h	b	h	h	h	a	h	b	b	b	h	h	h	b	h	b	h	h	h	b	b	-
26302	a	h	b	a	h	h	a	a	h	b	a	b	h	h	a	a	a	h	a	b	a	h	b	h	a	h	a	b	-	h	b	h	h	a	b	h	b	h	b	a	a	h	h	h	h	h	h	b	a
26311	a	b	h	h	h	h	h	h	h	b	a	h	h	h	h	h	h	h	b	b	h	a	h	b	a	a	h	a	h	h	a	b	h	b	a	h	a	a	h	-	h	h	h	h	a	h	a	a	b
26411	h	h	h	h	b	a	h	h	h	h	a	a	b	h	h	h	a	b	h	a	b	h	b	b	a	b	h	a	h	h	h	b	b	b	h	h	a	h	h	-	h	b	h	h	h	h	a	h	h
26423	h	a	h	a	b	h	b	h	h	b	b	h	h	b	h	a	a	h	b	b	h	h	a	h	a	a	a	h	a	h	a	-	b	h	b	h	h	a	h	h	h	b	b	h	h	h	a	b	h
26458	h	a	a	a	b	h	b	h	h	h	b	h	h	b	h	a	h	h	b	h	b	h	h	h	h	h	h	h	a	h	a	h	b	b	h	h	b	h	a	h	h	b	b	a	h	a	h	-	a
26562	b	h	a	h	h	b	h	b	b	h	h	h	h	a	a	h	h	b	h	h	b	h	h	h	h	a	a	b	b	b	h	h	a	b	b	b	h	h	h	-	b	a	h	h	a	b	a	h	a
26596	a	b	a	h	h	h	h	h	b	b	h	a	b	h	h	b	h	b	h	a	h	h	b	h	b	h	h	a	h	a	h	b	a	h	h	b	b	-	h	b	b	a	a	h	a	b	h	a	a
26664	b	b	a	h	a	h	b	h	h	b	h	b	b	a	a	h	h	b	h	b	h	b	a	a	b	-	h	h	h	b	a	h	h	a	a	h	h	h	b	a	h	h	a	h	h	b	a	h	h
26667	a	h	b	-	h	h	h	h	h	h	a	a	h	a	a	h	b	h	h	h	h	b	b	h	h	h	h	h	h	h	a	a	a	h	h	a	b	a	h	a	h	a	h	h	h	a	a	b	h
26670	h	a	h	h	a	h	b	h	h	h	h	b	a	h	h	a	a	a	b	h	b	a	h	b	h	a	-	h	b	h	h	b	b	h	h	h	h	b	h	b	h	b	a	h	h	a	b	h	a
26712	h	a	h	a	b	h	b	h	h	b	b	h	h	b	h	-	a	h	b	b	h	h	a	h	a	a	a	h	a	h	a	a	b	h	b	h	b	a	h	h	h	b	b	a	h	h	a	b	h
26730	h	h	h	b	h	h	h	h	a	h	h	h	h	h	h	h	h	h	h	h	a	h	h	h	a	h	a	b	b	h	h	h	h	a	b	b	h	-	b	b	a	h	h	h	a	h	a	b	b
26732	h	b	h	h	a	a	h	h	h	h	b	h	a	b	a	h	h	h	a	-	a	h	h	h	b	h	a	h	h	b	b	a	b	h	b	h	a	b	b	a	h	b	b	b	b	h	h	a	h
26785	h	b	h	h	b	h	h	b	h	h	b	b	a	b	h	h	h	h	h	a	h	h	b	a	a	a	h	a	h	h	a	a	h	a	a	h	h	h	h	-	h	b	h	h	b	h	b	h	a
26787	b	h	a	h	h	h	h	b	b	h	h	h	h	h	a	h	h	b	a	h	b	h	h	h	h	a	a	b	h	b	b	h	a	b	b	b	h	h	h	-	b	a	h	h	a	b	a	h	a
26831	h	-	h	h	h	a	h	h	h	h	h	h	h	h	h	h	b	h	a	a	h	h	a	b	a	a	h	a	h	h	a	h	b	h	h	h	h	h	h	h	h	h	h	a	a	h	h	h	h
26858	a	b	h	h	b	h	h	h	h	b	a	h	h	h	h	h	h	h	b	b	h	a	h	b	-	a	h	a	h	b	h	b	h	b	a	h	a	a	h	b	h	h	h	h	a	h	a	a	b
26861	h	h	h	b	h	b	h	b	h	h	h	h	b	a	a	h	a	b	a	b	a	a	b	a	a	h	h	h	h	h	h	h	a	b	h	h	h	h	b	h	b	h	b	h	h	-	b	b	h
26924	b	h	a	h	h	h	h	b	b	h	h	h	h	a	a	h	h	b	h	h	b	h	h	h	h	a	a	b	b	b	h	h	a	b	b	b	h	h	h	-	b	a	h	h	a	b	a	h	a
26953	b	h	a	b	a	a	h	a	a	h	b	b	h	h	h	h	a	a	a	h	a	-	h	a	h	h	b	a	b	h	h	a	h	b	b	b	h	a	h	h	h	h	b	b	h	a	h	h	a
27023	b	a	h	h	h	h	b	b	b	h	b	a	b	h	h	h	h	h	b	h	a	h	h	b	a	h	b	h	h	b	a	a	b	h	b	h	b	h	h	h	b	h	-	h	a	b	b	a	a
27031	h	b	h	h	b	h	h	b	h	h	b	b	a	b	h	h	h	h	h	a	h	h	b	h	a	a	a	a	h	h	a	a	h	-	a	h	h	b	h	a	h	b	h	h	b	h	b	h	a
27044	h	h	h	h	b	a	h	h	h	h	h	a	b	h	h	h	a	b	h	a	b	h	b	h	a	b	b	a	h	h	h	b	b	b	h	h	a	h	h	-	h	b	h	h	h	h	a	h	h
27081	b	h	a	b	a	a	h	a	a	b	b	b	h	h	h	h	a	a	a	h	-	b	h	a	h	h	b	a	b	h	h	a	h	b	b	b	h	a	h	h	h	h	b	b	h	a	h	h	a
27114	h	a	a	b	h	b	a	h	h	a	a	a	h	h	h	h	h	a	a	h	h	h	h	h	a	a	b	h	b	h	a	a	h	h	h	a	h	h	h	a	h	h	h	h	h	a	-	h	a
27139	h	b	h	h	b	b	b	h	b	h	h	b	a	b	a	-	b	a	h	a	h	b	h	b	h	h	a	a	h	h	b	h	a	h	h	a	h	b	b	h	b	h	h	h	h	b	h	a	a
27156	h	b	a	h	h	h	h	b	h	h	a	h	a	a	a	h	h	b	h	h	b	a	h	h	a	a	a	b	b	b	h	h	h	b	b	b	a	b	b	-	b	a	h	h	a	b	a	a	a
27238	b	h	h	b	b	h	a	b	b	h	h	h	h	h	h	h	h	b	a	h	b	h	h	a	b	h	a	b	h	h	b	h	a	h	b	h	h	a	h	-	b	a	b	h	a	b	a	h	h
27251	h	b	h	h	h	a	a	h	a	a	h	b	h	b	b	a	b	b	b	b	b	h	b	h	h	h	h	b	h	h	a	h	h	h	a	a	h	b	h	-	a	b	b	h	a	b	h	h	h
27270	a	h	b	b	b	h	a	h	b	h	a	h	h	b	a	h	h	h	h	h	h	h	b	h	b	b	a	b	b	h	h	a	h	b	a	b	h	-	b	h	h	h	a	a	h	a	h	b	a
27314	b	b	a	a	h	h	b	h	h	h	b	-	a	a	h	h	h	a	a	a	h	b	h	h	h	h	h	h	h	a	a	h	h	h	h	h	h	h	h	b	b	h	a	a	b	h	a	a	h
27345	a	b	h	h	h	h	h	h	h	b	a	h	h	h	h	h	h	h	b	b	h	a	h	b	a	a	h	a	h	h	h	b	h	b	a	h	a	a	h	-	h	h	h	h	a	h	a	a	b
27454	h	b	h	h	a	a	h	h	h	h	b	h	a	b	a	h	h	h	a	b	a	h	h	h	b	h	a	h	h	b	b	a	b	h	b	h	a	-	b	a	h	b	b	b	b	h	h	a	h
27501	b	b	-	a	h	h	b	h	h	h	b	b	h	a	h	h	a	a	a	a	h	b	h	a	h	h	h	a	b	a	a	a	a	b	b	h	h	h	h	b	b	h	a	a	h	h	h	a	h
27539	b	h	a	h	h	b	h	b	b	h	h	h	h	a	a	h	h	b	h	h	b	h	h	h	h	a	a	b	b	b	h	h	a	b	b	b	h	h	b	-	b	a	h	h	a	b	a	h	a
27590	h	h	a	h	a	a	h	b	h	h	b	h	a	b	h	h	h	h	a	b	a	h	h	h	b	h	a	h	h	b	b	h	b	h	b	b	a	h	b	-	b	b	b	b	b	a	h	a	h
27626	h	h	a	b	b	h	h	h	h	b	h	h	a	b	b	h	h	b	h	b	h	h	h	h	a	a	h	h	h	h	h	h	b	h	h	h	a	b	b	-	h	a	h	h	h	h	b	h	h
27722	h	b	h	h	b	h	-	a	h	b	h	h	h	b	b	h	h	h	a	h	a	h	h	b	h	h	h	h	b	a	h	h	a	h	b	b	b	h	h	h	b	h	b	h	h	h	b	b	a
27784	a	h	h	h	h	h	b	h	-	b	h	h	b	h	h	b	b	b	a	h	b	h	b	h	h	b	h	a	h	a	h	b	a	h	a	b	h	a	h	b	b	a	h	h	h	h	h	h	h
27798	b	h	h	b	b	h	a	b	b	h	h	h	h	h	h	b	h	b	a	h	b	h	h	a	b	h	a	b	h	h	b	h	a	h	b	h	h	a	h	-	b	a	b	h	a	b	a	h	h
27800	h	h	a	a	a	a	a	b	h	h	b	h	a	b	b	h	b	h	h	h	h	h	b	a	h	b	h	b	a	h	b	h	b	h	b	b	h	h	b	-	h	b	h	b	b	a	h	h	h
27828	h	h	h	h	a	h	b	h	h	h	h	b	a	h	h	a	a	-	h	h	b	a	h	b	h	a	b	h	b	b	h	b	b	h	h	h	h	b	h	b	h	b	a	a	b	a	h	a	a
27926	h	a	h	a	b	-	b	a	h	b	b	a	h	h	h	a	a	h	h	b	h	a	a	h	a	h	a	h	a	a	h	a	b	h	b	h	h	a	b	a	h	b	h	h	h	h	a	b	h
28039	a	h	h	b	a	b	h	h	b	h	h	h	h	a	h	h	h	b	a	b	a	h	h	h	-	h	a	b	b	h	h	h	a	b	h	h	h	h	h	a	b	h	b	a	a	b	h	h	h
28061	h	b	h	h	a	a	b	b	b	h	a	a	a	b	a	h	h	h	h	h	b	a	a	h	a	h	b	h	h	a	h	h	h	h	b	a	a	a	h	-	h	h	b	h	h	h	a	h	h
28079	h	h	a	a	a	b	h	b	a	h	h	a	h	a	a	h	h	b	-	a	a	b	h	h	h	b	h	a	h	h	b	h	h	a	b	b	a	h	b	h	h	b	h	h	a	a	h	h	b
28083	h	h	h	b	h	h	h	b	h	a	h	h	h	h	a	h	a	b	b	h	h	h	h	b	a	h	a	h	h	h	h	h	h	h	h	h	a	h	h	b	a	h	a	h	h	-	a	b	h
28169	a	h	h	h	h	h	b	h	b	b	h	h	b	h	h	b	b	b	a	h	b	h	b	h	h	b	h	a	h	a	h	-	a	h	a	b	h	a	h	b	b	a	h	h	h	h	h	h	h
28211	a	b	b	h	b	b	h	b	b	h	a	b	h	b	b	a	a	a	a	-	h	a	h	b	h	b	b	b	h	h	h	h	h	h	a	h	h	b	h	h	b	h	a	h	b	h	h	a	b
28236	a	h	b	b	b	a	a	h	b	h	a	h	h	b	a	h	h	h	h	a	h	h	b	h	b	b	h	-	b	a	h	a	h	h	a	b	h	a	b	h	b	h	a	a	h	a	h	b	a
28248	a	b	a	h	h	b	h	h	h	b	a	a	b	a	h	a	h	h	b	h	h	h	h	b	a	h	h	a	h	b	h	h	h	b	a	a	a	a	b	-	b	h	a	h	a	h	h	h	h
28321	h	b	a	h	h	h	h	b	h	h	a	h	a	a	a	h	h	b	h	h	b	a	b	h	a	a	h	h	b	b	h	h	h	b	b	h	a	b	b	-	b	a	h	h	a	b	a	a	a
28352	h	h	h	a	h	b	b	b	h	h	h	a	h	a	h	h	a	h	b	h	h	b	h	b	b	b	b	h	h	h	b	h	h	h	-	b	a	h	b	a	h	h	a	b	a	a	b	a	h
28416	b	a	h	h	h	h	b	b	-	h	b	a	b	h	h	h	h	h	b	h	a	h	h	b	a	h	h	h	h	b	a	a	b	h	b	h	h	h	h	h	b	h	a	h	a	b	b	a	a
28434	h	b	b	b	a	h	b	b	b	h	a	-	h	h	a	h	h	b	h	h	b	b	a	b	h	b	h	a	h	b	a	h	b	b	a	b	h	b	h	b	h	h	b	h	h	b	h	h	b
28455	h	h	h	b	h	b	h	b	h	b	h	h	b	a	h	h	a	b	a	h	a	a	h	a	a	h	h	h	h	h	a	h	a	b	h	h	h	h	b	-	b	h	b	h	h	b	b	b	h
28476	a	h	h	h	a	h	b	b	b	h	a	a	-	b	h	h	h	h	b	a	h	b	b	a	h	h	h	h	b	a	b	a	h	h	a	a	h	a	h	h	a	b	h	b	h	a	h	h	h
28543	h	b	h	h	b	h	a	a	h	b	h	h	a	b	b	h	h	h	a	h	a	h	h	b	h	h	h	h	b	a	h	h	a	h	b	b	b	h	h	h	b	h	h	h	h	h	b	h	-
28607	a	h	b	a	h	h	h	h	h	h	a	a	h	a	a	h	b	h	h	h	h	-	b	h	h	h	h	b	h	h	a	a	a	h	h	a	b	a	h	a	a	a	h	h	h	a	a	b	h
28647	a	h	h	b	a	b	h	h	b	h	h	h	h	a	h	h	h	b	a	h	a	h	h	h	b	h	a	b	h	h	h	h	a	b	h	h	h	h	h	-	b	h	b	a	a	b	h	h	h
28649	h	h	h	b	h	h	h	h	a	h	h	h	h	h	h	h	h	h	h	h	a	h	h	h	a	h	a	b	b	h	h	h	h	a	b	b	h	-	b	b	a	h	h	h	a	h	a	b	b
28679	a	-	h	h	b	h	h	h	h	b	a	h	h	h	h	a	h	a	b	b	h	a	h	b	a	a	h	a	h	b	h	b	h	b	a	a	a	a	h	b	h	h	h	h	a	h	a	a	b
28725	a	h	b	h	b	b	h	b	h	h	a	h	h	b	b	a	-	h	a	h	h	h	h	b	h	b	h	b	h	h	h	h	h	a	a	h	h	h	h	h	h	h	a	h	b	b	h	a	b
28741	h	b	h	a	b	h	a	h	h	b	h	h	a	b	h	a	a	h	a	h	h	h	h	b	h	a	a	b	b	a	h	a	a	a	h	-	h	h	a	h	h	h	h	a	h	h	h	h	b
28761	h	a	h	b	b	h	b	b	b	h	b	h	b	h	h	h	a	h	b	h	a	h	a	b	a	h	a	h	a	b	a	a	b	h	b	h	h	h	a	h	b	h	a	h	a	b	h	a	-
28772	a	a	h	a	a	h	h	b	h	h	h	h	h	b	b	h	a	b	a	a	b	h	a	a	b	h	a	h	h	a	b	h	b	h	h	b	b	h	b	b	h	b	h	h	b	b	-	h	h
28809	h	-	h	h	b	h	a	a	h	b	h	h	a	b	b	h	h	h	a	h	a	h	h	b	h	h	h	h	b	a	h	h	a	h	b	b	b	h	h	h	b	h	h	h	h	h	b	h	a
28815	h	h	h	a	h	a	a	b	h	h	h	h	a	b	h	h	h	h	a	b	b	b	a	b	h	b	h	h	h	a	a	b	h	a	a	h	h	h	h	-	h	h	h	b	h	b	a	h	h
28873	a	b	b	h	h	b	h	h	b	h	a	b	h	b	b	a	a	a	a	-	a	a	b	h	h	b	b	b	b	h	a	h	a	h	a	h	h	b	h	h	b	h	a	h	b	h	h	a	b
28884	a	b	h	h	h	h	b	h	b	h	h	h	a	h	a	b	h	h	a	a	h	a	a	a	h	a	b	h	h	b	a	a	b	b	h	a	-	b	h	h	a	h	b	h	a	b	h	a	h
28893	h	h	a	a	a	a	a	b	h	h	b	h	a	b	b	h	b	h	h	h	h	h	h	a	h	h	h	h	h	b	b	h	b	h	b	b	h	h	b	-	b	b	h	b	b	a	h	h	h
28963	a	b	a	b	b	h	a	a	h	b	h	a	b	b	b	b	h	b	h	h	h	a	h	h	h	h	-	h	h	h	h	h	a	b	h	h	b	h	h	h	h	h	h	h	a	b	b	a	h
29013	h	b	h	h	h	h	h	h	h	b	a	h	h	h	h	h	h	h	b	b	h	a	h	h	a	a	h	a	h	h	a	b	h	-	a	h	h	a	h	h	h	b	h	h	a	h	a	a	b
29065	b	a	h	h	h	h	b	b	b	h	b	a	b	h	h	h	h	h	b	h	a	h	h	b	a	h	h	h	h	b	a	a	b	h	b	h	h	h	h	h	b	h	a	h	-	b	b	a	a
29128	h	b	b	h	h	b	h	h	h	h	a	b	b	h	b	a	h	a	h	b	a	a	b	h	h	b	h	b	b	b	a	h	a	h	a	h	h	-	h	h	b	h	b	h	b	h	h	a	b
29205	a	b	a	h	h	b	h	h	h	b	a	a	b	a	h	a	h	h	b	h	h	h	h	b	a	h	h	a	h	b	h	h	h	b	a	a	a	-	b	b	b	h	a	h	a	h	h	h	h
29241	a	b	b	a	h	h	a	a	h	b	-	b	h	h	a	a	a	h	h	h	a	a	b	h	a	h	a	b	a	h	b	h	h	a	b	h	b	h	h	a	a	h	h	h	h	h	h	b	a
29243	h	h	h	a	a	a	a	h	h	h	b	h	a	b	b	h	b	b	h	h	h	h	h	a	h	b	h	b	a	h	b	h	b	-	b	h	h	h	b	a	h	b	h	h	b	a	h	h	h
29247	h	b	a	h	h	h	a	b	h	a	h	b	h	b	h	h	b	b	b	h	h	h	b	h	a	a	a	h	h	h	-	a	h	h	a	h	h	b	b	a	h	b	h	h	h	b	h	h	h
29345	h	h	a	h	h	b	h	b	a	h	h	a	h	a	h	h	h	b	b	a	a	b	h	h	h	b	h	h	h	h	h	h	h	a	-	b	a	h	b	h	h	h	h	h	a	a	a	h	b
29379	h	b	h	h	b	h	a	a	-	b	h	h	a	b	b	h	a	h	a	h	a	h	h	b	h	a	h	h	b	a	h	a	a	h	b	b	b	h	a	h	b	h	h	a	h	h	h	h	h
29519	h	a	h	a	b	h	b	h	h	b	b	h	h	b	h	a	a	h	b	b	h	h	a	h	h	a	a	h	a	h	a	h	b	h	b	h	b	a	h	h	h	b	b	a	h	h	a	b	-
29523	a	h	h	h	h	h	b	h	h	h	a	a	h	a	b	h	b	h	a	a	h	h	a	a	a	a	a	b	h	h	a	h	b	b	a	-	h	h	h	h	h	h	h	b	b	h	h	h	a
29536	a	h	a	b	h	h	h	h	h	a	-	a	h	b	h	h	b	h	a	h	h	h	h	h	a	a	h	h	h	h	a	a	h	h	b	a	b	h	h	h	h	h	h	h	a	a	b	b	a
29625	h	h	h	b	h	h	h	b	h	a	h	h	h	h	a	h	a	b	b	h	h	h	h	b	a	h	a	h	h	h	h	h	h	h	h	h	a	h	h	-	a	h	a	h	h	h	a	b	h
29642	h	b	b	h	a	b	-	b	h	h	h	b	h	h	a	h	h	h	h	a	h	b	h	a	a	b	a	a	a	a	b	b	h	h	h	h	h	h	h	a	b	h	b	a	h	h	b	h	a
29665	-	b	a	h	h	h	h	h	b	b	h	a	b	b	h	b	h	b	h	a	h	h	b	h	b	h	h	h	h	h	h	b	a	b	h	b	b	a	h	b	b	a	a	h	a	b	h	a	a
29791	a	a	h	a	b	h	h	b	h	h	h	h	a	b	b	h	h	b	h	h	h	b	h	b	b	h	h	h	a	a	b	h	h	h	h	a	a	h	b	h	b	a	h	b	a	b	b	h	-
29809	b	h	h	b	b	h	a	b	b	h	h	h	h	h	h	h	h	b	a	h	b	h	h	a	b	h	a	b	h	h	b	h	a	h	b	h	h	a	h	-	b	a	b	h	a	b	a	h	h
29848	h	-	b	h	b	h	h	a	h	h	a	b	b	a	b	a	h	a	h	h	a	h	b	h	b	b	h	h	b	b	a	h	a	h	a	h	h	h	h	h	h	h	b	a	b	h	h	a	b
29856	h	h	a	b	b	h	h	h	h	b	h	h	a	b	b	h	h	b	h	b	h	h	h	a	a	a	h	h	h	h	h	h	b	h	h	h	a	-	b	a	h	a	h	h	h	h	h	h	h
29866	a	a	h	a	h	h	h	b	h	h	h	h	h	b	b	h	a	b	a	h	b	h	a	a	b	h	h	h	h	a	b	h	b	h	h	b	b	h	b	b	h	b	b	-	b	b	h	h	h
29875	h	h	b	b	a	h	h	b	h	a	a	h	h	h	a	h	h	h	h	b	b	b	a	b	h	b	h	h	h	b	a	h	b	h	a	b	h	h	b	-	h	h	b	b	h	b	h	h	b
29896	a	b	a	h	a	b	h	a	a	a	a	h	h	b	a	a	b	h	b	h	h	h	h	b	h	b	b	h	b	h	h	a	b	a	b	h	b	h	a	-	h	a	h	b	a	a	a	b	a
29930	a	h	h	h	a	h	b	b	b	h	a	a	a	b	h	h	h	h	b	a	h	b	h	a	h	h	h	h	b	a	b	a	h	h	a	a	h	-	h	h	a	b	h	b	h	a	h	h	h
29931	h	a	a	a	b	h	b	h	h	h	b	h	h	b	h	a	h	h	b	h	b	h	h	h	h	h	h	h	a	h	a	h	b	b	h	h	b	h	-	h	h	b	b	a	h	a	h	b	a
29943	h	b	b	h	h	b	b	b	h	h	h	b	h	h	a	b	h	a	h	a	h	b	h	a	-	b	a	a	a	a	b	b	h	h	h	h	h	h	h	a	b	h	h	h	h	h	b	h	a
29947	a	a	h	a	h	h	h	a	h	h	a	h	h	b	b	h	h	a	h	b	h	h	h	h	b	h	a	h	b	h	h	b	h	h	h	b	-	b	b	h	h	a	h	a	a	h	h	b	h
29955	a	h	h	h	h	a	b	h	h	h	h	a	h	h	-	h	b	b	h	h	h	b	a	b	h	h	a	h	h	a	a	h	b	h	a	a	a	b	h	h	h	a	b	h	b	b	h	h	h
29971	h	h	h	b	h	b	h	b	h	h	h	h	b	a	-	h	a	b	a	b	a	a	h	a	a	h	h	h	h	h	h	h	a	b	h	h	h	h	b	h	b	h	b	h	h	b	b	b	h
30019	a	b	b	h	h	b	h	h	b	h	a	b	h	b	b	a	a	a	a	b	a	a	b	h	h	b	b	b	b	h	-	h	a	h	a	h	h	b	h	h	b	h	a	h	b	h	h	a	b
30095	h	h	a	a	a	a	a	b	h	h	b	h	a	b	b	h	b	h	h	h	h	h	h	a	h	h	h	h	h	b	b	h	b	h	b	-	h	h	b	a	b	b	h	b	b	a	h	h	h
30105	h	a	h	a	b	b	b	a	h	b	b	a	h	h	h	a	a	h	h	b	h	a	a	h	a	h	a	h	a	a	h	a	b	h	b	h	h	a	b	-	h	b	h	h	h	h	a	b	h
30132	a	h	h	h	h	h	h	h	b	h	a	a	h	a	b	h	b	h	a	a	h	h	a	a	h	a	a	b	h	h	a	h	b	b	h	a	h	h	h	h	h	h	a	-	b	a	h	h	h
30199	b	b	a	h	a	h	b	h	h	b	h	b	b	h	a	h	h	b	h	b	h	b	a	a	b	a	h	h	h	b	a	h	b	h	-	h	a	h	b	a	h	h	a	h	a	b	a	h	h
30207	h	b	h	h	a	a	b	b	b	h	a	a	a	b	h	h	h	h	b	h	b	h	a	a	a	h	h	h	h	a	h	h	h	h	b	a	a	a	h	-	h	b	b	h	h	h	a	h	h
30232	a	h	h	h	a	h	b	b	b	h	a	a	a	b	h	h	h	h	b	a	h	b	h	a	h	h	h	h	b	a	b	a	h	h	a	a	h	-	h	h	a	b	h	b	h	a	h	h	h
30265	h	h	h	h	a	a	a	h	h	h	b	a	h	b	b	h	b	b	b	h	b	h	h	a	h	b	h	h	a	h	b	h	h	a	b	h	b	h	b	-	h	b	h	h	h	a	b	h	h
30290	a	h	h	b	a	b	h	b	h	h	h	h	h	a	a	h	a	b	a	b	a	h	-	h	a	h	h	h	b	h	h	h	a	b	h	h	h	h	b	h	b	h	b	h	a	b	h	h	h
30293	h	h	h	b	a	b	h	b	h	h	h	h	h	a	a	h	a	b	a	b	a	h	b	h	-	h	h	h	h	h	h	h	a	b	h	h	h	h	b	h	b	h	b	h	a	b	h	h	h
30306	a	b	h	h	h	h	b	h	b	h	h	h	a	h	a	b	h	h	a	a	h	a	a	a	h	a	b	h	h	b	a	a	b	b	h	a	b	b	h	h	a	h	b	h	a	-	h	a	h
30310	b	b	a	a	h	h	b	h	h	h	b	b	a	a	h	h	h	a	a	a	h	b	h	h	h	h	h	h	h	a	a	h	h	h	h	h	h	h	h	-	b	h	a	a	b	h	a	a	h
30325	-	b	h	a	b	h	h	h	a	b	a	h	b	h	h	h	a	h	h	h	h	a	b	h	a	h	a	h	h	h	b	h	b	h	h	h	a	a	h	h	h	b	b	h	h	h	a	b	h
30340	b	a	h	h	h	h	b	b	-	h	b	a	b	h	h	h	h	h	b	h	a	h	h	b	a	h	h	h	h	b	a	a	b	h	b	h	h	h	h	h	b	h	a	h	a	b	h	a	a
30346	h	h	b	b	a	h	b	b	b	h	a	a	h	h	a	h	h	b	h	h	b	b	a	b	h	b	a	a	h	b	a	h	b	b	a	b	h	-	b	b	h	h	b	b	h	b	h	h	b
30355	h	h	h	b	h	h	b	b	h	a	h	h	h	h	a	h	a	b	b	h	h	h	h	b	a	h	a	h	a	h	a	h	h	h	b	h	h	h	a	b	a	a	a	h	h	b	a	b	-
30362	h	-	b	h	h	h	h	h	h	h	a	b	b	a	b	a	h	a	h	h	a	h	b	h	b	b	h	h	b	b	a	h	a	h	a	h	h	h	h	h	b	h	b	h	b	h	h	a	b
30451	a	h	a	h	a	b	h	a	a	a	a	a	h	b	a	h	b	h	b	h	h	h	h	b	h	b	h	h	h	h	a	a	b	a	b	h	b	a	a	-	a	a	h	b	a	a	a	b	a
30515	b	h	h	b	b	h	a	b	b	h	h	h	h	h	h	-	h	b	a	h	b	h	h	a	b	h	a	b	h	h	b	h	a	h	b	h	h	a	h	a	b	a	b	h	a	b	a	h	h
30563	b	h	h	h	b	h	a	b	b	h	h	h	h	h	h	h	h	b	a	h	b	h	h	h	b	a	a	b	h	h	b	h	a	h	b	h	h	a	h	-	b	a	b	h	a	b	a	h	a
30637	a	a	h	a	b	h	h	b	h	h	h	h	a	b	b	h	h	b	h	h	h	b	h	b	b	h	h	h	-	a	b	h	h	b	h	a	a	h	h	h	b	a	h	b	a	h	h	b	a
30650	a	h	a	h	a	b	h	a	a	a	a	a	h	b	a	h	b	h	b	h	h	h	h	b	h	b	h	h	h	h	a	a	b	a	b	a	b	a	a	a	a	a	h	-	a	a	a	b	a
30669	h	b	a	h	a	a	h	b	h	h	b	h	a	b	a	h	h	h	a	b	a	h	h	h	b	h	a	h	h	b	b	h	b	h	b	b	a	h	b	-	b	b	b	b	b	a	h	a	h
30715	a	h	h	b	h	b	a	h	b	h	h	h	h	a	h	h	h	h	a	h	h	h	h	h	b	h	a	b	h	h	h	a	a	b	h	h	h	h	h	-	b	h	b	a	a	h	a	h	h
30745	h	b	a	h	h	h	h	b	h	h	a	b	a	a	a	h	h	b	h	h	b	-	b	h	a	a	h	h	b	b	h	h	b	b	b	h	a	b	b	a	b	a	h	a	h	b	a	a	a
30779	a	a	h	a	h	h	h	a	h	h	a	h	h	b	b	h	h	-	h	b	h	h	h	h	b	h	a	h	b	b	h	b	h	h	h	b	a	b	b	h	h	a	h	a	a	h	h	b	h
30804	a	a	b	a	h	h	h	a	b	h	a	h	h	b	h	h	h	a	b	h	h	h	h	a	b	b	a	h	b	h	h	h	h	b	h	b	h	h	b	h	h	a	h	-	h	h	h	b	h
30833	h	h	h	b	h	h	h	b	h	a	h	h	h	h	a	h	a	b	b	h	h	h	h	b	a	h	a	h	h	h	h	h	h	h	h	h	a	h	h	-	a	h	a	h	h	b	a	b	h
30855	a	a	h	a	b	h	h	b	h	h	h	h	a	b	b	h	a	b	h	h	h	b	h	b	b	h	h	h	-	a	b	h	h	h	h	a	h	h	b	h	b	a	h	b	a	b	b	h	a
30861	a	h	h	b	a	b	h	b	h	h	h	h	h	a	a	h	a	b	a	b	a	h	b	h	a	-	h	h	b	h	h	h	a	b	h	h	h	h	h	h	b	h	b	a	a	b	h	h	h
30899	a	h	h	b	h	h	a	h	h	h	h	h	h	a	h	h	h	h	a	h	h	h	h	h	b	h	h	b	h	h	b	a	h	b	h	h	a	-	h	a	h	h	b	a	a	a	a	h	h
30910	a	b	b	a	h	h	a	a	h	b	a	b	h	h	a	a	a	h	h	h	a	a	b	h	a	h	a	b	a	h	b	h	h	a	b	h	b	h	h	-	a	h	h	h	h	h	h	b	a
30954	h	b	h	h	a	a	b	b	b	h	a	a	a	h	a	h	h	h	h	h	b	a	a	h	a	h	b	h	h	a	h	h	h	h	b	a	a	a	b	-	h	h	b	h	h	h	a	h	h
30973	a	h	a	h	a	b	h	a	a	a	a	a	h	b	a	h	b	h	b	h	h	h	h	b	h	b	b	h	b	h	a	a	b	a	b	h	b	h	a	-	a	a	h	b	a	a	a	b	a
31019	h	-	h	a	b	h	a	h	b	b	h	h	a	h	h	a	h	h	a	h	h	h	h	h	h	a	a	h	b	a	h	a	a	a	a	b	h	b	a	b	h	h	h	a	h	h	h	h	b
31032	h	h	h	a	h	b	b	b	h	h	a	a	h	a	h	a	a	h	b	h	a	b	h	b	b	b	b	a	h	h	b	h	a	a	a	b	a	h	b	h	h	h	a	b	a	-	b	a	h
31047	h	h	a	b	a	h	b	h	h	b	a	b	b	h	h	h	h	b	h	b	h	b	h	a	h	a	h	a	h	b	a	h	b	h	a	h	a	h	b	-	h	h	a	h	a	h	h	h	h
31072	a	b	h	h	h	h	h	h	b	b	h	a	b	h	h	b	h	b	h	a	h	h	b	h	b	h	h	a	h	a	h	b	a	h	a	b	b	a	h	b	-	a	a	h	a	h	h	a	a
31089	h	b	h	h	b	h	a	a	h	b	h	h	a	b	b	h	h	h	a	h	a	h	h	b	h	-	h	h	b	a	h	h	a	h	b	b	b	h	h	h	b	h	h	h	h	h	b	h	a
31092	a	b	a	h	h	h	h	h	h	b	a	h	h	h	h	a	h	a	b	h	h	h	h	b	a	a	h	a	a	b	h	h	h	b	a	a	a	a	h	-	h	h	h	h	a	h	a	h	b
31133	a	h	h	h	h	h	b	h	-	b	h	h	h	h	a	b	b	b	a	h	b	h	b	h	h	b	h	a	h	a	h	b	h	h	h	b	h	a	h	h	h	h	h	h	h	h	h	h	h
31168	h	b	b	h	h	h	h	h	h	b	a	h	a	h	b	h	h	h	h	h	h	a	a	h	a	a	b	a	h	h	a	b	a	b	a	h	h	h	h	h	b	b	h	b	h	h	-	a	b
31186	b	a	h	h	b	h	b	b	b	h	b	a	b	h	h	h	a	h	b	h	a	h	a	b	-	h	h	h	a	b	a	a	b	h	b	h	h	h	a	h	b	h	a	h	a	b	h	a	a
31204	a	h	h	b	h	b	a	h	b	h	h	h	h	a	h	h	h	h	a	h	h	h	h	h	b	h	a	b	h	h	h	a	a	b	h	h	h	h	h	-	b	h	b	a	a	a	a	h	h
31327	h	b	b	h	a	b	b	b	h	h	h	b	h	h	a	h	h	a	h	a	h	b	h	a	a	b	a	a	a	a	b	b	h	h	h	h	h	h	h	-	b	h	h	a	h	h	b	h	a
31365	a	h	h	b	a	b	h	b	h	h	h	h	h	a	a	h	a	b	a	b	a	h	b	h	-	h	a	h	b	h	h	h	a	b	h	h	h	h	b	h	b	h	b	a	a	b	h	h	h
31374	h	h	a	a	a	b	h	b	a	h	h	a	h	a	h	h	h	b	b	a	a	b	h	h	h	-	h	h	h	h	h	h	h	a	b	b	a	h	b	h	h	b	h	h	a	a	h	h	b
31378	a	h	h	h	h	h	b	b	b	h	a	a	h	b	h	-	h	b	b	a	a	b	b	h	h	a	h	h	h	a	b	a	h	b	a	h	h	a	b	h	a	b	h	b	h	a	h	h	h
31494	a	h	a	h	h	b	h	h	h	a	a	a	h	b	a	h	b	h	b	h	h	b	-	b	h	b	h	h	h	h	a	a	h	h	b	a	b	a	a	a	a	a	h	b	a	a	a	b	a
31586	a	a	h	a	b	h	h	b	h	h	h	h	a	b	b	h	h	b	h	h	h	-	h	b	b	h	h	h	a	a	b	h	h	b	h	a	a	h	h	h	b	a	h	b	a	h	h	b	a
31590	h	b	a	h	a	a	h	b	h	h	b	h	a	b	a	h	h	h	a	b	a	h	h	h	b	h	a	h	h	b	b	h	b	h	b	b	a	h	b	-	b	b	b	b	b	a	h	a	h
31637	a	b	a	b	b	h	a	a	h	b	h	a	b	b	b	b	h	b	h	h	h	a	h	h	h	h	b	h	h	h	h	h	a	b	h	h	b	h	h	h	h	h	h	h	-	b	b	a	h
31651	h	a	h	a	b	h	b	h	h	b	b	h	h	b	h	-	a	h	b	b	h	a	a	h	a	a	a	h	a	a	a	a	b	h	b	h	h	a	h	h	h	b	b	h	h	h	a	b	h
31666	h	h	h	b	h	h	h	h	a	h	h	h	h	h	h	h	h	h	h	h	a	h	h	h	a	h	a	b	b	h	h	h	h	a	b	-	h	b	b	b	a	h	h	h	a	h	a	b	b
31763	a	h	b	a	a	h	h	h	h	b	a	h	h	h	h	h	h	h	h	h	h	b	h	a	a	h	h	h	a	-	h	b	h	a	h	h	h	a	h	h	h	h	b	a	a	h	h	h	a
31778	a	a	h	a	a	h	h	-	h	h	h	h	h	b	b	h	a	b	h	a	b	a	a	a	h	h	a	h	h	h	b	h	b	a	h	b	b	h	b	b	h	b	h	h	b	h	h	h	h
31784	a	a	h	-	h	h	h	a	h	h	a	h	h	b	b	h	h	a	h	b	h	h	h	h	b	h	a	h	b	h	h	b	h	h	h	b	a	b	b	h	h	a	h	a	a	h	h	b	h
31803	h	h	a	a	a	b	h	b	a	h	h	a	h	-	h	h	h	b	b	a	a	b	h	h	h	b	h	h	h	h	h	h	h	a	b	b	a	h	b	h	h	b	h	h	a	a	h	h	b
31809	h	h	h	b	h	b	h	b	h	h	h	h	b	a	a	h	a	b	-	b	a	h	b	h	a	h	h	h	h	h	h	h	a	b	h	h	h	h	b	h	b	h	b	h	a	b	b	h	h
31820	a	a	a	b	h	h	h	h	h	a	a	a	h	b	h	h	b	a	a	h	h	h	h	h	a	a	h	h	b	h	a	a	h	h	b	a	b	h	h	a	h	h	h	h	h	a	b	h	-
31825	a	h	h	h	a	h	b	b	b	h	a	-	a	b	h	h	h	h	b	a	h	b	h	a	h	h	h	h	b	a	b	a	h	h	a	a	h	a	h	h	a	b	h	b	h	a	h	h	h
31883	a	h	h	b	h	h	a	h	b	h	h	h	h	a	h	h	h	h	a	h	h	h	h	h	b	h	a	b	h	h	b	a	a	-	h	h	a	h	h	a	h	h	b	a	a	a	a	h	h
31903	a	h	a	h	h	h	h	h	h	a	a	a	h	b	a	h	b	h	b	h	h	b	b	b	h	-	h	h	h	h	a	a	h	h	b	a	b	a	a	a	a	a	h	b	a	a	a	b	a
31905	a	h	h	h	h	h	b	b	b	h	a	a	h	b	h	h	h	h	b	a	h	b	-	a	h	a	h	h	h	a	b	a	h	b	a	a	h	h	h	h	a	b	h	b	h	a	h	h	h
31932	h	b	b	b	a	h	b	b	b	h	h	a	h	h	a	h	h	b	h	a	b	b	h	b	b	b	h	a	h	b	a	h	b	b	h	b	h	-	h	b	a	h	b	h	h	b	h	h	b
31955	a	h	a	b	h	h	h	h	h	a	a	a	h	b	h	h	b	h	a	h	h	h	h	h	a	a	h	h	h	h	a	a	h	h	b	a	b	h	h	a	h	h	h	h	a	a	b	b	-
31966	h	h	a	a	a	a	a	b	h	h	b	h	a	b	b	h	b	h	h	h	h	h	h	a	h	h	h	h	h	b	b	h	b	h	b	b	h	h	b	a	-	b	h	b	b	a	h	h	h
31985	a	b	h	h	a	a	b	b	b	h	a	a	a	b	h	h	h	-	b	h	b	h	a	a	a	h	h	a	h	a	h	a	h	h	h	h	a	a	h	h	h	b	b	b	h	h	a	h	h
32083	a	h	h	h	a	h	b	b	b	h	a	a	a	b	h	h	h	h	-	a	b	b	h	a	a	h	h	h	b	a	b	a	h	h	a	a	h	a	h	h	a	b	h	b	h	a	h	h	h
32269	a	h	h	h	h	b	h	h	b	h	h	h	a	b	a	b	h	h	a	a	h	-	h	a	h	a	b	h	h	b	h	a	b	b	h	a	h	b	h	h	h	h	b	b	b	b	a	a	h
32330	h	h	h	a	-	h	a	b	b	b	h	h	a	h	h	a	h	h	a	h	h	h	h	h	h	a	a	h	b	a	h	a	a	h	a	b	h	h	a	b	h	h	a	a	b	b	h	h	b
32347	h	h	h	b	h	h	h	h	a	h	h	h	h	h	h	h	h	h	h	h	a	h	h	h	a	h	a	b	-	h	h	h	h	a	b	b	h	b	b	b	a	h	h	h	a	h	a	b	b
32383	h	b	h	a	b	h	-	h	b	b	h	h	a	h	h	a	h	h	a	h	h	h	h	b	h	a	a	h	b	a	h	a	a	a	a	b	h	b	a	b	h	h	h	a	h	h	h	h	b
32412	h	h	h	a	a	a	a	h	h	h	b	h	a	b	b	h	b	b	h	h	h	h	b	a	h	b	h	b	a	h	b	h	b	a	b	h	h	h	b	-	h	b	h	h	b	a	h	h	h
32422	h	b	h	h	h	a	a	h	a	a	h	b	h	b	b	-	b	b	b	b	b	h	b	h	h	h	h	b	h	h	a	h	h	h	a	a	h	b	b	b	a	b	b	h	a	b	h	h	h
32454	b	a	h	h	h	h	b	h	b	h	b	h	b	h	h	h	h	h	b	h	h	b	h	b	a	h	b	h	h	b	a	a	b	h	b	h	b	h	h	h	b	-	a	a	a	h	b	a	a
32471	h	h	a	b	h	h	b	h	h	b	h	h	a	b	h	h	h	b	h	b	h	b	h	a	a	a	h	a	h	h	h	h	b	h	h	h	a	b	b	-	h	a	h	h	h	h	h	h	h
32499	a	h	b	b	b	h	a	h	b	h	a	h	h	b	a	h	h	h	h	a	h	h	b	h	b	b	a	b	-	h	h	a	h	h	a	b	h	a	b	h	b	h	a	a	h	a	h	b	a
32508	h	h	h	h	a	h	b	h	h	-	h	b	a	h	h	a	a	a	h	h	b	a	h	b	h	a	b	h	b	b	h	b	b	h	h	h	h	b	h	b	h	b	a	a	b	a	h	a	a
32527	h	h	a	b	a	h	h	a	-	b	b	b	h	h	h	b	a	a	h	h	a	b	h	a	h	h	b	h	b	h	h	a	h	b	b	b	h	a	h	h	a	h	b	b	a	a	h	h	a
32714	a	h	b	b	b	a	a	-	b	h	a	h	h	b	a	h	h	h	h	a	h	h	b	h	b	b	a	b	b	a	h	a	h	h	a	b	h	a	b	h	b	h	a	a	h	a	h	b	a
32736	h	h	h	b	h	h	h	b	h	a	h	h	h	h	a	h	a	b	b	h	h	h	h	b	a	h	a	h	h	h	h	h	h	h	h	h	-	h	h	b	a	h	a	h	h	h	a	b	h
32744	b	b	a	h	a	h	b	h	h	h	h	b	b	a	a	h	h	b	h	h	h	b	a	a	b	h	h	h	h	b	a	h	h	a	a	h	h	h	b	-	h	h	a	h	h	h	h	h	h
32794	-	a	h	h	h	h	b	h	b	h	b	h	h	h	h	h	h	h	b	h	h	b	h	b	a	h	b	h	h	b	a	a	b	h	b	h	b	h	h	h	b	b	a	a	a	h	b	a	a
32838	h	b	b	h	a	b	b	b	h	h	h	b	h	h	a	h	h	a	h	a	h	b	h	a	a	b	a	a	a	a	b	b	h	h	h	h	h	h	h	-	b	h	h	a	h	h	b	h	a
32864	h	h	h	a	b	h	a	b	b	b	h	h	a	h	h	a	h	h	a	h	h	h	h	h	h	a	a	h	b	a	h	a	a	h	a	b	h	h	-	b	h	h	a	a	b	b	h	h	b
32883	b	b	a	a	h	h	b	h	h	h	b	b	a	a	h	h	h	a	a	a	h	b	h	h	h	h	h	h	h	a	a	h	h	h	h	h	h	h	h	-	b	h	a	a	b	h	a	a	h
32893	a	b	a	h	h	b	h	h	h	b	a	a	b	a	h	a	h	h	b	h	h	h	h	b	a	h	h	a	h	b	h	h	h	b	a	a	a	a	b	-	b	h	a	h	a	h	h	h	h
32922	h	h	a	a	a	a	a	b	h	h	b	h	a	b	b	h	b	h	h	h	h	h	h	a	h	h	h	h	h	b	b	h	b	h	b	b	h	h	b	-	b	b	h	b	b	a	h	h	h
32929	h	b	h	h	h	a	a	h	a	a	h	b	h	b	b	a	b	b	b	b	b	h	b	h	a	h	h	b	h	h	a	a	h	h	a	a	h	-	b	b	a	b	b	h	h	b	h	h	h
33025	h	b	h	a	b	a	h	h	a	h	a	h	b	h	h	h	a	h	h	h	b	-	b	b	a	h	h	a	h	h	b	b	b	h	h	h	a	h	h	h	h	b	h	h	h	h	a	h	h
33140	a	b	h	h	b	h	h	h	h	b	a	h	h	h	h	h	h	h	b	b	h	a	h	b	a	a	h	a	h	b	h	b	h	b	a	h	a	a	h	-	h	h	h	h	a	h	a	a	b
33166	h	b	h	h	b	a	h	a	b	a	h	h	a	h	a	h	b	a	-	a	b	a	a	a	b	a	b	h	a	b	a	a	b	h	h	a	b	h	h	h	a	h	b	h	a	b	h	a	a
33210	a	b	h	h	h	a	h	b	h	h	a	a	b	b	h	h	b	h	a	a	h	h	-	b	a	a	h	h	h	h	a	a	b	h	h	a	b	h	h	h	h	h	h	a	a	h	b	b	h
33232	a	h	h	a	h	h	h	h	h	h	-	a	h	a	a	h	b	h	h	h	h	b	b	b	h	h	h	b	h	h	a	a	a	h	b	a	b	a	h	a	a	a	h	h	h	a	a	b	h
33241	h	h	h	h	a	h	b	h	h	h	h	b	a	h	h	a	a	a	h	h	b	-	h	b	h	a	b	h	b	b	h	b	b	h	h	h	h	b	h	b	h	b	a	a	b	a	h	a	a
33255	h	b	h	h	h	a	h	h	h	h	h	h	h	h	h	h	b	h	a	a	h	h	a	b	a	a	h	a	h	h	a	h	b	h	h	h	h	h	h	h	h	h	h	-	a	h	h	h	h
33327	h	h	a	h	h	h	h	b	h	h	h	h	a	a	a	h	h	b	h	h	b	a	h	h	a	a	a	b	b	b	h	h	h	b	b	b	a	-	b	a	b	a	h	h	a	b	a	a	a
33372	a	h	b	a	a	h	h	h	h	b	a	h	h	h	h	h	h	h	h	h	h	b	h	a	a	h	h	h	a	a	h	b	h	a	h	h	h	h	h	h	b	h	b	-	a	h	h	h	a
33378	h	b	h	h	b	b	b	h	b	h	h	b	a	b	a	b	b	h	h	-	h	b	h	b	h	h	h	a	h	h	b	h	a	h	h	a	h	b	b	h	b	a	h	h	h	b	h	a	a
33414	h	h	a	b	a	h	a	a	a	b	b	b	h	h	h	b	a	a	h	b	a	b	h	h	h	h	b	h	b	h	h	-	b	b	h	b	a	h	b	h	a	h	b	b	a	a	h	h	a
33466	h	h	a	h	b	h	b	h	h	a	-	h	h	b	h	a	h	h	b	h	b	h	h	h	h	h	h	h	a	h	a	b	b	b	h	h	b	h	a	h	h	b	h	h	h	a	b	b	a
33479	h	b	b	b	a	h	b	-	b	h	h	a	h	h	a	h	h	b	h	a	b	b	h	b	h	b	h	a	h	b	a	h	b	b	h	b	h	b	h	b	h	h	b	h	h	b	h	h	b
33488	a	b	b	h	h	b	h	h	b	h	a	b	h	b	b	a	a	a	a	b	a	a	b	h	h	b	b	b	h	h	a	h	a	h	a	h	h	-	h	h	b	h	a	h	b	h	h	a	b
33502	b	b	a	h	a	h	b	h	h	b	h	b	b	a	a	h	h	b	h	b	h	b	a	a	b	a	h	h	h	b	a	h	h	a	a	h	a	h	b	-	h	h	a	h	h	b	a	h	h
33505	h	b	b	h	a	b	b	b	h	h	h	b	h	h	a	h	h	a	h	a	h	b	h	a	a	b	a	a	a	a	b	b	h	h	h	h	h	h	h	-	b	h	h	a	h	h	b	h	a
33516	h	a	b	b	a	a	b	h	h	b	h	h	h	a	h	b	h	a	h	b	a	h	a	a	b	a	a	h	h	a	h	h	h	a	a	a	b	h	b	h	h	-	b	h	a	b	b	a	a
33550	b	b	a	h	a	h	b	h	h	h	h	b	b	a	a	h	h	b	h	h	h	b	a	a	b	h	h	h	h	b	a	h	h	a	a	h	h	h	b	-	h	h	a	h	h	h	h	h	h
33566	h	h	a	a	a	a	a	b	h	h	b	h	a	b	b	h	b	h	h	h	h	h	h	a	h	h	h	h	h	b	b	h	b	h	b	b	h	h	b	-	b	b	h	b	b	a	h	h	h
33570	h	b	b	h	h	h	h	h	h	h	a	b	b	a	b	a	h	a	h	h	a	h	b	h	-	b	h	h	b	b	a	h	a	h	a	h	h	h	h	h	b	h	b	a	b	h	h	a	b
33590	b	h	b	b	a	h	b	b	b	h	a	a	h	h	a	h	h	h	h	h	b	b	a	b	h	b	a	a	h	b	a	h	b	h	-	b	h	b	b	b	h	h	b	b	h	b	h	h	b
33608	h	b	h	h	b	a	h	a	b	a	h	h	a	h	a	h	h	a	a	h	b	a	a	a	-	a	b	h	a	b	a	a	b	h	h	a	b	h	h	h	a	h	b	h	a	b	h	a	a
33673	b	a	h	h	h	h	b	b	b	h	b	a	b	h	h	h	h	h	b	h	h	-	h	b	a	h	b	h	h	b	a	a	b	h	b	h	b	h	h	h	b	h	a	a	a	b	b	a	a
33676	h	b	h	a	b	h	a	h	b	b	h	h	a	b	h	a	a	h	a	h	h	h	h	b	h	a	a	b	b	a	h	a	a	a	h	-	h	h	a	h	h	h	h	a	h	h	h	h	b
33679	h	b	a	h	h	h	h	b	h	h	a	h	a	a	a	h	h	b	h	h	b	a	b	h	a	a	h	h	b	b	h	h	h	b	b	h	a	-	b	a	b	a	h	h	a	b	a	a	a
33689	a	h	b	b	b	h	h	h	b	h	a	h	h	b	a	h	h	h	b	h	h	h	h	h	b	b	a	b	b	h	h	a	h	b	h	-	h	a	b	h	h	a	a	a	h	a	h	b	a
33770	a	b	h	a	h	h	h	a	h	b	a	b	h	h	a	a	a	h	h	h	a	a	b	h	a	h	a	h	a	h	b	h	h	a	-	h	b	h	h	a	a	h	h	h	b	h	h	b	a
33865	a	h	h	h	h	h	b	h	h	h	a	a	h	a	b	h	b	h	a	a	h	h	a	a	-	a	a	b	h	h	a	h	b	b	a	a	h	h	h	h	h	h	h	b	b	b	h	h	a
33868	h	a	a	b	h	b	a	h	h	a	a	a	h	h	h	h	h	a	a	h	a	h	h	h	a	a	b	h	b	h	a	a	h	h	h	a	h	h	h	a	h	h	h	h	h	a	b	h	-
33893	h	h	h	a	h	b	b	b	h	h	a	a	h	a	h	a	a	h	b	h	a	b	h	b	b	b	b	a	h	h	b	h	h	a	a	b	a	h	b	-	h	h	a	b	a	a	b	a	h
33929	h	b	h	h	h	a	h	h	h	h	h	h	h	h	h	h	b	h	a	a	h	h	a	b	-	a	h	a	h	h	a	h	b	h	h	h	h	h	h	h	h	h	h	a	a	h	h	h	h
33958	h	b	b	b	a	h	b	b	b	h	h	a	h	h	a	h	h	b	h	a	b	b	h	b	b	b	h	a	h	b	a	h	b	b	h	b	h	b	h	-	a	h	b	h	h	b	h	h	b
33968	h	b	h	h	h	h	h	a	h	b	h	b	h	b	b	h	h	h	a	a	a	h	h	b	h	h	h	h	b	h	h	h	a	h	b	b	b	h	h	h	b	h	b	h	h	h	b	b	-
34011	h	a	h	a	b	h	b	h	h	b	b	h	h	b	h	a	a	h	b	b	h	h	a	h	h	a	a	h	a	h	a	h	b	h	b	h	b	a	h	h	h	b	b	-	h	h	a	b	a
34017	a	b	h	h	h	h	h	h	h	b	a	h	h	h	h	h	h	h	b	b	h	a	h	b	-	a	h	a	h	h	a	b	h	b	a	h	a	a	h	b	h	h	h	h	a	h	a	a	b
34066	b	a	h	h	h	h	b	b	b	h	b	a	b	h	h	h	h	h	b	h	a	h	h	b	a	h	h	h	h	b	a	a	b	h	b	h	h	h	h	h	b	h	a	h	-	b	b	a	a
34156	b	b	h	h	b	b	b	h	b	-	h	b	a	b	a	b	b	h	h	a	h	b	h	b	h	h	h	a	b	h	b	h	a	h	h	h	h	b	b	h	b	a	a	h	b	b	h	a	h
34169	a	b	a	h	h	h	h	h	b	b	h	a	b	h	h	b	h	b	h	a	h	h	b	h	b	h	h	h	h	h	h	b	a	b	h	b	b	a	h	b	b	a	a	h	a	b	h	a	-
34246	a	-	b	a	a	h	h	h	b	h	h	h	b	a	b	h	a	b	h	a	b	a	h	a	h	h	a	h	h	h	b	h	b	a	h	b	b	h	b	b	h	b	h	h	b	h	h	a	b
34247	a	h	h	h	h	a	b	h	h	h	h	a	h	h	-	a	b	b	h	a	a	h	a	h	a	h	a	h	b	a	a	h	b	h	a	a	a	b	h	h	a	a	b	h	b	b	a	a	a
34285	h	b	b	b	a	h	b	b	b	h	-	a	h	h	a	h	h	b	h	a	b	b	h	b	h	b	h	a	h	b	a	h	b	b	h	b	h	b	h	b	h	h	b	h	h	b	h	h	b
34297	a	a	h	h	h	h	b	b	b	h	a	h	h	b	h	b	h	b	b	a	a	b	b	h	h	a	h	h	h	a	b	a	h	b	a	h	h	-	b	h	a	b	h	b	h	a	h	h	h
34299	a	h	h	b	a	b	h	b	h	h	h	b	h	a	a	h	a	b	a	b	a	h	b	h	-	h	a	b	b	h	h	h	a	b	h	h	h	h	b	h	b	h	b	a	a	b	h	h	h
34325	a	b	a	h	b	h	h	h	-	b	h	a	b	b	b	b	h	b	h	a	h	h	b	h	b	h	h	h	h	h	h	b	a	b	h	b	b	h	h	h	b	h	h	h	a	b	b	a	h
34391	b	b	h	h	b	b	b	h	b	h	h	b	a	b	a	b	b	h	h	a	h	b	h	b	h	h	h	a	b	h	b	h	a	h	h	a	h	b	-	h	b	a	a	h	b	b	h	a	h
34401	h	b	h	h	h	h	h	h	h	b	a	h	h	h	h	h	h	h	b	b	h	a	h	h	a	a	h	a	h	h	a	b	h	b	-	h	h	a	h	h	h	b	h	h	h	h	a	a	b
34485	b	b	h	h	b	b	b	h	b	h	h	b	a	b	a	b	b	h	h	a	h	b	h	b	h	h	h	-	b	h	b	h	a	h	h	h	h	b	b	h	b	a	a	h	b	b	h	a	h
34646	h	a	a	b	h	h	h	h	h	a	a	a	h	h	h	h	b	a	a	h	h	h	h	h	a	a	b	h	b	h	a	a	h	h	b	-	b	h	h	a	h	h	h	h	h	a	b	h	a
34648	b	b	a	h	a	h	b	h	h	h	h	b	b	a	a	h	h	b	h	h	h	b	a	a	b	h	h	h	h	b	a	h	h	a	a	h	h	h	b	-	h	h	a	h	h	h	h	h	h
34668	h	b	b	h	h	b	h	h	h	h	a	b	b	h	b	a	h	a	h	-	a	a	b	h	h	b	b	b	b	h	a	h	a	h	a	h	h	b	h	h	b	h	b	h	b	h	h	a	b
34716	h	h	a	a	a	a	a	b	h	h	b	h	-	b	b	h	b	b	h	h	h	h	b	a	h	b	h	b	a	h	b	h	b	h	b	b	h	h	b	a	h	b	h	b	b	a	h	h	h
34722	b	h	h	b	b	h	a	b	b	h	h	h	h	h	h	b	h	b	a	h	b	-	h	a	b	h	a	b	h	h	b	h	a	h	b	h	h	a	h	a	b	a	b	h	a	b	a	h	h
34725	a	h	h	h	h	h	b	b	-	h	a	a	h	b	h	b	h	b	b	a	h	b	b	h	h	a	h	h	h	a	b	a	h	b	a	h	h	a	b	h	a	b	h	b	h	a	h	h	h
34729	b	b	-	a	h	a	h	h	h	h	b	b	h	h	h	h	a	a	a	h	h	b	h	a	h	h	h	a	b	a	a	a	h	b	b	h	h	a	h	b	h	h	a	h	h	h	h	a	a
34736	a	b	h	h	a	a	b	b	b	h	a	a	a	b	h	h	h	h	b	h	b	h	a	a	a	h	h	a	h	a	h	a	h	h	-	h	a	a	h	h	h	b	b	b	h	h	a	h	h
34737	h	b	h	h	a	a	b	b	b	h	a	a	a	b	a	h	h	h	h	h	b	a	a	h	a	h	h	h	h	a	h	h	h	h	b	a	a	a	h	-	h	b	b	h	h	h	a	h	h
34799	a	-	b	h	h	b	h	h	b	h	a	b	h	b	b	a	h	a	a	b	a	a	b	h	h	b	b	b	b	h	a	h	a	h	a	h	h	b	h	h	b	h	h	h	b	h	h	a	b
34817	h	a	h	a	b	h	b	h	h	b	b	h	h	b	h	a	a	h	b	b	h	h	a	h	h	a	a	h	-	h	a	h	b	h	b	h	b	a	h	h	h	b	b	a	h	h	a	b	a
34824	h	b	b	h	h	h	h	h	h	b	a	h	a	h	b	h	h	h	h	h	h	a	a	h	a	a	b	a	h	h	a	b	a	b	a	h	h	h	h	h	b	b	h	-	h	h	a	a	b
34840	h	-	h	h	b	b	b	h	b	h	h	b	a	b	a	b	b	a	h	a	h	b	h	b	h	h	a	a	h	h	b	h	a	h	b	a	h	b	h	h	b	h	h	h	h	h	h	a	a
34846	a	h	h	h	h	h	b	h	-	b	h	h	b	h	h	b	b	b	a	h	b	h	b	h	h	b	h	a	h	a	h	b	a	h	a	b	h	a	h	b	b	a	h	h	h	h	h	h	h
34855	a	a	h	a	h	h	b	b	b	h	a	h	h	b	h	b	h	b	b	a	a	b	b	h	h	a	h	h	h	a	b	a	h	b	a	h	h	a	b	h	a	b	h	h	h	-	h	h	h
34870	a	h	h	h	a	a	h	h	h	h	h	a	h	h	b	h	b	h	h	h	h	b	a	h	h	h	a	h	h	a	a	h	b	a	a	a	a	-	h	a	h	a	b	a	b	h	h	h	h
34916	h	b	h	a	b	h	a	h	-	b	h	h	a	h	h	a	h	h	a	h	h	h	h	b	h	a	a	h	b	a	b	a	a	a	a	b	h	b	a	b	h	h	h	a	h	h	h	h	b
35045	a	b	a	h	h	h	h	h	h	b	a	h	h	h	h	a	h	a	b	h	h	h	h	b	a	a	h	a	a	b	h	h	h	b	a	a	a	a	h	-	h	h	h	h	a	h	a	h	b
35068	h	h	h	b	h	b	h	b	h	h	h	h	h	a	a	h	a	b	a	b	a	h	b	h	a	h	h	h	h	h	h	h	a	b	h	h	h	h	b	h	b	h	-	h	a	b	b	h	h
35092	b	b	h	h	b	b	b	h	b	h	h	-	a	b	a	b	b	h	h	a	h	b	h	b	h	h	h	a	b	h	b	h	a	h	h	h	h	b	b	h	b	a	a	h	b	b	h	a	h
35138	h	-	h	h	b	h	h	b	h	h	b	b	a	h	h	h	h	h	h	a	h	h	b	a	a	a	h	a	h	h	a	a	h	a	a	h	h	h	h	a	h	b	h	h	b	h	b	h	a
35141	a	b	b	h	b	b	h	b	b	h	a	h	h	b	b	a	a	a	a	b	h	a	-	b	h	b	b	b	h	h	h	h	h	h	a	h	h	h	h	h	b	h	a	h	b	h	h	a	b
35164	a	b	b	h	b	b	h	b	b	h	a	b	h	b	b	a	a	-	a	b	h	a	h	b	h	b	b	b	h	h	h	h	h	h	a	h	h	b	h	h	b	h	a	h	b	h	h	a	b
35169	a	b	h	h	h	h	h	h	h	b	-	h	h	h	h	h	h	h	b	b	h	a	h	b	a	a	h	a	h	h	a	b	h	b	a	h	a	a	h	b	h	h	h	h	a	h	a	a	b
35173	a	a	h	a	h	h	h	a	h	h	a	h	h	b	b	h	h	a	h	b	h	h	h	h	b	h	a	h	b	b	h	b	h	h	h	b	a	-	b	h	h	a	h	a	a	h	h	b	h
35180	h	b	a	h	h	h	a	h	a	a	h	b	h	b	b	h	b	b	b	h	h	h	b	h	a	a	h	b	h	h	a	a	h	h	a	h	h	b	b	h	a	b	-	h	h	b	h	h	h
35261	a	b	h	h	h	h	b	h	b	h	h	h	a	h	-	b	h	h	a	a	h	a	a	a	h	a	b	h	h	b	a	a	b	b	h	a	b	b	h	h	a	h	b	h	a	b	h	a	h
35345	h	h	h	h	a	a	a	h	h	h	b	a	a	b	b	h	b	b	b	h	b	h	h	a	h	b	h	h	a	h	b	h	b	a	b	h	b	h	b	-	h	b	h	h	h	a	b	h	h
35394	h	b	a	h	a	a	h	b	h	h	b	h	a	b	a	h	h	h	a	b	a	h	h	h	b	h	a	h	h	b	b	h	b	h	b	b	a	h	b	-	b	b	b	b	b	a	h	a	h
35396	h	b	h	h	h	h	h	a	h	b	h	b	h	b	b	h	h	h	a	a	a	h	h	b	h	h	h	h	b	h	h	h	a	h	-	b	b	h	h	h	b	h	b	h	h	h	b	b	a
35401	a	h	a	h	a	b	h	a	a	a	a	a	h	b	a	h	b	h	b	h	h	h	h	b	h	b	b	h	b	h	a	a	b	a	b	h	b	h	a	a	a	a	h	b	a	a	a	b	-
35465	a	a	h	a	b	h	h	b	h	h	h	h	a	b	b	h	h	b	h	h	h	b	h	b	b	h	h	h	a	a	b	h	h	h	h	a	a	h	b	h	b	-	h	b	a	b	b	h	a
35468	h	h	h	h	a	h	b	h	h	h	h	b	a	h	h	a	a	a	h	h	b	a	h	b	h	a	b	h	b	b	h	b	b	h	h	h	h	b	h	b	h	b	a	-	b	a	h	a	a
35548	b	b	a	a	h	h	b	h	h	h	b	b	a	a	h	h	h	a	a	a	h	b	h	a	h	h	h	a	b	a	a	h	a	h	b	h	h	h	h	-	b	h	a	a	b	h	h	a	h
35553	h	b	h	h	a	a	h	h	h	h	b	h	a	b	a	h	h	h	a	b	a	h	h	h	b	h	a	h	h	b	b	a	b	h	b	h	a	b	b	-	h	b	b	b	b	h	h	a	h
35603	h	h	a	b	h	h	b	h	h	b	h	h	h	b	h	h	h	b	h	b	h	b	h	a	h	a	h	a	h	h	h	h	b	h	a	h	a	h	b	-	h	h	h	h	h	h	h	h	h
35636	h	a	-	h	b	h	b	h	h	h	b	h	h	b	h	a	h	h	b	h	b	h	h	h	h	h	h	h	a	h	a	h	b	b	h	h	b	h	a	h	h	b	b	a	h	a	h	b	a
35651	h	h	h	b	h	b	h	b	h	b	h	h	b	a	a	h	a	b	a	b	a	a	h	-	a	h	h	h	h	h	h	h	a	b	h	h	h	h	b	b	b	h	b	h	h	b	b	b	h
35659	a	b	a	h	h	b	h	h	h	b	a	a	b	a	h	a	h	h	b	h	h	h	h	b	a	h	h	a	h	b	h	h	h	b	a	a	a	a	b	-	b	h	a	h	a	h	h	h	h
35670	h	b	h	h	b	b	b	h	b	h	h	b	h	-	a	b	b	a	h	a	h	b	h	b	h	b	a	a	h	a	b	h	h	h	h	a	h	b	h	a	b	h	h	h	h	h	h	a	a
35687	a	h	h	b	a	b	a	h	b	h	h	h	h	a	h	h	h	b	a	h	h	h	h	h	b	h	a	b	h	h	h	h	a	b	h	h	h	h	h	-	b	h	b	a	a	b	h	h	h
35700	h	h	a	a	a	a	a	b	h	h	b	h	a	b	b	h	b	h	h	h	h	h	h	a	h	h	h	h	h	b	b	h	b	h	b	b	h	h	b	-	h	b	h	b	b	a	h	h	h
35733	a	b	a	h	h	b	h	h	h	b	a	h	h	h	h	a	h	a	b	h	h	h	h	b	a	h	h	a	h	b	h	h	h	b	a	a	a	a	h	-	b	h	a	h	a	h	h	h	b
35739	h	h	a	a	a	a	a	b	h	h	b	h	a	b	b	h	b	b	h	h	h	h	b	a	h	b	h	b	a	h	b	h	b	h	b	b	h	h	b	-	h	b	h	b	b	a	h	h	h
35741	a	a	h	a	h	h	h	a	h	h	a	h	h	b	b	h	h	a	h	b	h	h	h	h	b	h	a	h	b	b	h	b	h	h	h	b	a	-	b	h	h	a	h	a	a	h	h	b	h
35771	a	b	h	h	h	h	h	h	b	b	h	a	b	h	h	b	h	b	h	a	h	h	b	h	h	h	h	a	h	a	h	b	a	h	a	b	b	-	h	b	b	a	a	h	a	h	h	a	a
35825	h	b	h	h	h	a	a	h	a	a	h	b	h	b	b	a	b	b	b	b	b	h	b	h	h	h	h	b	h	h	a	h	h	h	a	a	h	b	b	-	a	b	b	h	a	b	h	h	h
35836	h	b	b	h	b	h	h	a	h	h	a	b	b	a	b	a	h	a	h	h	a	h	b	h	-	b	h	h	b	b	a	h	a	h	a	h	h	h	h	h	h	h	b	a	b	h	h	a	b
35838	h	h	h	a	b	h	a	h	b	b	h	h	a	h	h	a	h	h	a	h	h	h	h	h	h	a	a	h	b	a	h	a	a	h	a	b	h	h	a	b	h	h	a	-	b	b	h	h	b
35873	a	b	h	h	b	h	h	h	h	b	a	h	h	h	h	h	h	h	b	b	h	-	h	b	a	a	h	a	h	b	h	b	h	b	a	h	a	a	h	b	h	h	h	h	a	h	a	a	b
35892	a	b	h	h	h	a	h	b	h	h	a	-	b	b	h	h	b	h	a	a	h	h	a	b	a	a	h	a	h	h	a	a	b	h	h	a	h	h	h	h	h	h	h	a	a	h	b	b	h
35940	a	h	h	h	h	a	b	h	h	h	h	a	h	h	b	h	b	b	h	h	h	-	a	b	a	h	a	h	h	a	a	h	b	h	a	a	a	b	h	h	h	a	b	h	b	b	h	h	h
35942	h	-	h	h	b	h	h	b	h	h	b	b	a	h	h	h	h	h	h	a	h	h	b	a	a	a	h	a	h	h	a	a	h	a	a	h	h	h	h	a	h	b	h	h	b	h	b	h	a
36002	a	h	h	h	a	h	b	b	b	h	a	a	a	b	h	h	h	h	-	a	b	b	h	a	a	h	h	a	b	a	b	a	h	h	a	a	h	a	h	h	a	b	h	b	h	a	h	h	h
36032	a	h	h	h	h	h	b	h	h	h	a	a	h	a	b	h	b	h	a	a	h	h	a	a	a	a	a	b	h	h	a	h	b	b	a	a	h	h	h	h	h	h	h	b	b	-	h	h	a
36038	h	h	a	a	a	a	a	b	h	h	b	h	a	-	b	h	b	h	h	h	h	h	h	a	h	b	h	b	a	b	b	h	b	h	b	b	h	h	b	a	h	b	h	b	b	a	h	h	h
36067	h	h	-	b	a	h	h	a	a	b	b	b	h	h	h	b	a	a	h	h	a	b	h	a	h	h	b	a	b	h	h	a	h	b	b	b	h	a	h	h	h	h	b	b	a	a	h	h	a
36089	h	b	a	h	a	a	h	b	h	h	b	h	a	b	a	h	h	h	a	b	a	h	h	h	b	h	-	h	h	b	b	h	b	h	b	b	a	h	b	a	b	b	b	b	b	a	h	a	h
36101	a	h	h	h	h	h	b	h	b	b	h	h	h	h	a	b	b	b	a	h	b	h	b	h	h	b	h	a	h	a	h	b	a	h	h	b	h	-	h	b	b	a	h	h	h	h	h	h	h
36128	a	a	h	a	b	h	h	b	h	h	h	h	a	b	b	h	a	b	a	h	h	b	a	b	b	h	h	h	a	a	b	h	h	h	a	a	h	h	b	h	b	a	h	b	a	b	b	h	-
36164	h	h	b	b	h	a	a	b	h	a	h	h	a	b	h	h	h	h	a	b	b	b	a	b	h	b	h	h	h	a	a	h	h	a	a	b	h	h	h	b	h	h	b	b	h	-	a	h	h
36198	a	h	h	h	h	b	h	h	b	h	b	h	h	b	a	b	h	h	a	a	h	-	h	a	h	a	b	h	h	h	h	a	b	b	h	a	h	b	h	h	h	h	b	b	b	b	a	a	h
36251	b	h	b	b	a	h	h	b	b	a	a	h	h	h	a	h	h	h	h	b	b	b	-	b	h	b	a	h	h	b	a	h	b	h	a	b	h	b	b	b	h	h	b	b	h	b	h	h	b
36256	a	h	b	b	b	a	a	h	b	h	a	h	h	b	a	h	h	h	h	a	h	h	b	h	-	b	h	b	b	a	h	a	h	h	a	b	h	a	b	h	b	h	a	a	h	a	h	b	a
36288	a	h	h	h	h	h	b	h	b	b	h	a	b	h	h	b	b	b	a	a	b	h	b	h	h	b	h	a	h	a	h	b	a	h	a	b	b	a	h	b	b	-	a	h	h	h	h	a	a
36313	h	b	h	h	h	a	h	h	h	h	h	h	h	h	h	h	b	h	a	a	h	h	a	b	a	a	h	a	h	h	-	h	b	h	h	h	h	h	h	h	h	h	h	a	a	h	h	h	h
36406	h	b	a	h	h	h	h	b	h	h	a	b	a	a	a	h	h	b	h	h	b	a	b	h	a	a	h	h	h	b	h	h	b	b	b	h	a	b	b	-	b	a	h	a	h	b	a	a	a
36497	h	h	a	h	a	a	h	b	h	h	b	h	a	b	h	h	b	h	h	b	h	h	h	a	h	h	a	h	h	b	b	h	b	h	b	b	h	h	b	-	b	b	h	b	b	a	h	a	h
36506	a	b	a	h	a	b	h	h	a	a	a	h	b	b	a	a	b	h	h	h	h	h	h	b	h	b	b	h	b	h	h	h	b	a	h	h	b	h	-	a	h	a	h	b	a	a	a	b	h
36532	h	h	h	b	h	h	h	b	h	a	h	h	h	h	a	h	a	b	b	h	h	h	h	b	a	h	a	h	h	h	h	h	h	h	h	h	a	h	h	-	a	h	a	h	h	h	a	b	h
36544	h	h	h	a	h	h	a	h	h	h	h	h	a	b	b	h	h	h	a	b	h	h	a	b	-	b	h	a	b	a	a	b	h	a	a	h	h	h	h	h	h	b	h	b	h	b	a	h	h
36570	a	b	h	h	h	a	h	b	h	h	a	a	b	b	h	h	b	h	a	a	h	h	a	b	a	a	h	h	h	h	a	a	b	h	h	a	b	h	h	h	h	h	h	a	a	a	-	b	h
36596	h	b	h	h	b	b	b	h	b	h	h	b	h	h	a	b	b	a	h	a	h	b	h	b	h	b	a	a	h	a	b	h	h	h	h	a	h	-	h	a	b	h	h	h	h	h	h	a	a
36598	a	h	h	h	h	a	b	h	h	h	h	a	h	h	b	h	b	b	h	h	h	b	a	b	a	h	a	h	b	a	a	h	b	h	a	a	a	-	h	h	h	a	b	h	b	b	a	h	h
36601	a	h	a	h	a	b	h	a	a	a	a	a	h	b	a	h	b	h	b	h	h	h	h	b	h	b	h	h	h	h	a	a	b	a	b	a	b	a	a	a	-	a	h	b	a	a	a	b	a
36609	a	a	h	h	h	h	b	b	b	h	a	h	h	b	h	b	h	b	b	a	a	b	b	h	h	-	h	h	h	a	b	a	h	b	a	h	h	a	b	h	a	b	h	b	h	a	h	h	h
36646	h	a	h	a	b	h	b	h	h	b	b	h	h	b	h	a	a	h	b	b	-	h	a	h	a	a	a	h	a	h	a	a	b	h	b	h	h	a	h	h	h	b	b	h	h	h	a	b	h
36702	h	-	h	h	h	a	h	h	h	h	h	h	h	h	h	h	b	h	a	a	h	h	a	b	a	a	h	a	h	h	a	h	b	h	h	h	h	h	h	h	h	h	h	a	a	h	h	h	h
36704	a	b	h	a	h	h	h	h	-	b	a	b	b	h	h	h	a	h	h	h	a	a	b	h	a	h	a	h	a	h	b	h	b	a	h	h	a	h	h	h	h	b	h	h	h	h	a	b	a
36708	h	b	a	h	h	h	h	b	h	h	a	h	a	a	a	h	h	b	h	h	b	-	b	h	a	a	h	h	b	b	h	h	h	b	b	b	a	b	b	a	b	a	h	h	a	b	a	a	a
36722	h	h	h	b	h	b	h	b	h	b	h	h	b	a	h	h	a	b	a	h	a	a	h	a	-	h	h	h	h	h	a	h	a	b	h	h	h	h	b	b	b	h	b	h	h	b	b	b	h
36765	h	b	b	b	a	h	b	b	-	h	h	a	h	h	a	h	h	b	h	a	b	b	h	b	b	b	h	a	h	b	a	h	b	b	h	b	h	b	h	b	a	h	b	h	h	b	h	h	b
36810	h	-	h	h	h	a	h	h	h	h	h	h	h	h	h	h	b	h	a	a	h	h	a	b	a	a	h	a	h	h	a	h	b	h	h	h	h	h	h	h	h	h	h	a	a	h	h	h	h
36815	h	h	h	a	a	a	a	h	h	h	b	h	a	b	b	h	b	b	h	h	b	h	h	a	h	b	h	b	a	h	b	h	b	a	b	h	h	h	b	-	h	b	h	h	b	a	h	h	h
36910	b	b	a	a	h	h	b	h	h	h	b	b	a	a	h	h	h	a	a	a	h	b	h	h	h	h	h	h	h	a	a	h	h	h	b	h	h	h	h	b	b	h	a	-	b	h	a	a	h
36915	a	b	h	h	h	h	b	h	b	h	h	h	a	b	a	b	h	h	a	a	h	a	h	a	h	a	b	h	h	b	a	a	b	b	h	a	b	-	h	h	h	h	b	h	a	b	h	a	h
36931	h	h	a	a	a	a	a	b	h	h	b	h	a	b	b	h	b	h	h	h	h	h	h	a	h	h	h	h	h	b	b	h	b	h	b	b	h	h	b	-	b	b	h	b	b	a	h	h	h
36968	h	h	b	a	h	a	a	b	h	a	h	h	a	b	h	h	h	h	a	b	b	b	-	b	h	b	h	h	h	a	a	b	h	a	a	b	h	h	h	b	h	h	b	b	h	b	a	h	h
36973	a	h	b	b	-	a	a	h	b	h	a	h	h	b	a	h	h	h	h	a	h	h	b	h	b	b	h	b	b	a	h	a	h	h	a	b	h	a	b	h	b	h	a	a	h	a	h	b	a
37003	a	h	h	h	a	h	b	b	b	h	a	a	a	b	h	h	h	h	b	a	h	b	h	a	h	h	h	h	b	a	b	a	h	h	a	a	h	-	h	h	a	b	h	b	h	a	h	h	h
37052	h	b	a	h	h	h	a	b	h	a	h	b	h	b	h	h	b	b	b	h	h	h	b	h	a	a	a	h	h	h	a	a	h	h	a	h	h	b	b	-	h	b	h	h	h	b	h	h	h
37071	b	h	a	h	h	h	h	b	b	h	h	h	h	h	a	h	h	b	a	h	b	h	h	h	h	a	a	b	h	b	b	h	a	b	b	b	h	h	h	-	b	a	h	h	a	b	a	h	a
37084	a	h	a	b	h	h	-	b	h	a	a	a	b	b	h	h	b	h	a	h	h	h	h	b	a	a	h	h	h	h	a	a	b	h	h	a	b	h	h	h	h	h	h	h	a	a	b	b	a
37121	a	h	h	h	h	h	b	b	b	h	a	a	h	b	h	h	h	h	b	a	h	b	b	h	h	a	h	h	h	a	b	a	h	b	a	a	h	-	b	h	a	b	h	b	h	a	h	h	h
37154	a	b	a	h	a	b	h	h	a	a	a	h	b	b	a	a	b	h	h	h	h	h	h	b	h	b	b	h	b	h	h	a	b	a	b	h	b	h	a	-	h	a	h	b	a	a	a	b	h
37299	h	b	h	a	b	h	a	h	b	b	h	h	a	h	h	a	h	h	a	h	h	h	h	b	h	a	a	h	b	a	b	a	a	a	h	b	h	b	-	b	h	h	h	a	h	h	h	h	b
37373	h	-	h	h	b	a	h	a	b	a	h	h	a	h	a	h	b	a	a	a	b	a	a	a	b	a	b	h	a	b	a	a	b	h	h	a	b	h	h	h	a	h	b	h	a	b	h	a	a
37375	a	h	h	h	h	h	h	h	b	h	h	h	a	b	a	b	h	h	a	a	h	a	h	a	h	a	b	h	h	b	a	a	b	b	h	a	b	-	h	h	h	h	b	h	h	b	h	a	h
37380	h	h	h	b	h	h	b	b	h	a	h	h	h	h	a	h	a	b	b	h	h	h	h	b	-	h	a	h	a	h	h	h	h	h	b	h	h	h	a	b	a	a	a	h	h	b	a	b	a
37387	a	b	a	h	h	h	h	h	b	b	h	a	b	-	h	b	h	b	h	a	h	h	b	h	b	h	h	h	h	h	h	b	a	b	h	b	b	a	h	b	b	a	a	h	a	b	h	a	a
37409	a	h	h	h	h	b	h	h	b	h	h	h	a	b	a	b	h	h	a	a	h	-	h	a	h	a	b	h	h	b	h	a	b	b	h	a	h	b	h	h	h	h	b	b	h	b	a	a	h
37416	h	h	h	a	h	a	a	b	h	h	h	h	a	b	h	h	h	h	a	b	b	b	a	b	h	b	h	h	h	a	a	b	h	a	a	h	h	h	h	-	h	h	h	b	h	b	a	h	h
37448	h	a	h	b	a	a	b	h	h	h	h	b	h	h	h	h	a	a	b	h	a	a	h	b	h	a	b	b	b	h	h	h	b	a	a	h	h	b	h	b	h	b	h	h	a	h	b	h	-
37480	h	h	b	b	h	h	a	b	h	a	a	h	h	b	a	h	h	h	h	b	b	b	a	b	h	b	h	h	h	h	a	h	h	a	a	b	h	h	-	b	h	h	b	b	h	b	a	h	b
37556	h	b	h	h	h	a	a	h	a	a	h	b	h	b	b	a	b	b	b	b	b	h	b	h	h	h	h	b	h	h	a	a	h	h	a	a	h	b	b	-	a	b	b	h	a	b	h	h	h
37602	-	h	h	h	a	h	b	b	b	h	a	a	a	b	h	h	h	h	b	a	h	b	h	a	h	h	h	h	b	a	b	a	h	h	a	a	h	a	h	h	a	b	h	b	h	a	h	h	h
37658	h	b	h	h	b	h	a	a	h	b	h	h	a	b	b	h	h	h	a	h	a	h	h	b	h	a	h	h	b	-	h	h	a	h	b	b	b	h	h	h	b	h	h	h	h	h	b	h	a
37736	b	b	a	h	a	h	b	h	h	b	h	b	b	a	a	h	h	b	h	b	h	b	a	a	b	a	h	h	h	b	a	h	h	a	a	h	h	h	b	-	h	h	a	h	h	b	a	h	h
37818	h	b	b	h	h	b	b	b	b	h	h	b	h	h	a	b	h	a	h	a	h	b	h	a	a	b	a	a	a	a	b	b	h	h	h	h	h	h	h	a	-	h	h	h	h	h	b	h	a
37854	h	b	h	h	h	a	a	h	-	a	h	b	h	b	b	a	b	b	b	b	b	h	b	h	a	h	h	b	h	h	a	a	h	h	a	a	h	b	b	h	a	b	b	h	h	b	h	h	h
37944	h	b	b	b	a	h	b	b	b	h	h	a	h	h	a	h	h	b	h	a	b	b	h	b	b	b	h	a	h	b	a	h	b	b	h	b	h	-	h	b	a	h	b	h	h	b	h	h	b
37948	h	b	b	h	a	b	b	b	h	h	h	b	h	h	a	h	h	h	h	a	h	b	h	a	a	b	-	a	a	a	b	b	h	h	h	h	h	h	h	a	b	h	b	a	h	h	b	h	a
37956	h	b	h	h	h	a	a	h	a	a	h	b	h	b	b	-	b	b	b	b	b	h	b	h	a	h	h	b	h	h	a	a	h	h	a	a	h	b	b	h	a	b	b	h	h	b	h	h	h
37994	h	h	h	a	h	b	b	b	h	h	a	a	h	a	h	a	a	h	b	h	a	b	h	b	b	b	-	a	h	h	b	h	a	a	a	b	a	h	b	a	h	h	a	b	a	a	b	a	h
38062	a	b	h	h	b	h	h	h	h	b	a	h	h	h	h	a	h	a	b	b	h	a	h	b	a	a	h	a	h	b	h	b	h	b	a	a	-	a	h	b	h	h	h	h	a	h	a	a	b
38079	a	b	a	h	h	h	h	h	h	b	a	h	h	h	h	a	h	a	b	b	h	h	h	b	a	a	h	a	a	b	h	b	h	b	a	a	a	a	h	-	h	h	h	h	a	h	a	a	b
38170	h	b	h	a	b	h	a	h	b	b	h	h	a	b	h	a	a	h	a	h	h	h	h	b	h	a	a	b	b	a	h	a	a	a	h	b	h	h	a	-	h	h	h	a	h	h	h	h	b
38199	a	h	h	h	h	h	b	h	b	b	h	h	h	h	a	b	b	b	a	h	b	h	b	h	h	-	h	a	h	a	h	b	a	h	h	b	h	a	h	h	h	h	h	h	h	h	h	h	h
38207	h	b	h	h	a	a	h	h	h	h	-	h	a	b	a	h	h	h	a	b	a	h	h	h	b	h	a	h	h	b	b	a	b	h	b	h	a	b	b	a	h	b	b	b	b	h	h	a	h
38258	a	h	h	h	h	h	b	h	h	h	a	a	h	a	-	h	b	h	a	a	h	h	a	a	a	a	a	b	h	h	a	h	b	b	a	a	h	h	h	h	h	h	h	b	b	h	h	h	a
38308	h	b	h	h	h	a	a	h	a	a	h	b	h	b	b	a	b	b	b	b	b	h	b	h	a	h	h	b	h	h	a	a	h	h	a	a	h	b	b	-	a	b	b	h	h	b	h	h	h
38321	h	h	a	h	h	b	h	b	a	h	h	a	h	a	h	h	h	b	-	a	a	b	h	h	h	b	h	h	h	h	h	h	h	a	b	b	h	h	b	h	a	h	h	h	a	a	a	h	b
38337	a	-	b	a	a	h	h	h	b	h	h	h	b	a	b	h	a	b	h	a	b	a	h	a	h	h	a	h	h	h	b	h	b	a	h	b	b	h	b	b	h	b	h	h	b	h	h	a	b
38379	h	b	h	h	b	b	b	h	b	h	h	b	h	h	a	b	b	a	h	a	h	b	h	b	h	b	a	a	h	a	b	h	h	h	h	a	h	-	h	a	b	h	h	h	h	h	h	a	a
38386	h	b	b	h	h	h	h	h	h	h	a	b	b	h	-	a	h	a	h	b	a	a	b	h	h	b	h	h	b	b	a	h	a	h	a	h	h	h	h	h	b	h	b	h	b	h	h	a	b
38387	a	h	h	h	a	h	b	b	b	h	a	a	a	b	h	h	h	h	b	a	h	b	h	a	h	h	h	h	b	a	b	a	h	h	a	a	h	-	h	h	a	b	h	b	h	a	h	h	h
38403	h	b	h	a	b	h	a	h	b	b	h	h	a	b	h	a	a	h	-	h	h	h	h	b	h	a	a	b	b	a	h	a	a	a	h	b	h	h	a	b	h	h	h	a	h	h	h	h	b
38409	a	b	a	b	b	h	a	a	h	b	h	a	b	b	b	-	h	b	h	h	h	a	h	h	h	h	b	h	h	h	h	h	a	b	h	h	b	h	h	h	h	h	h	h	a	b	b	a	h
38414	h	h	a	b	a	h	h	a	a	b	b	b	h	h	h	b	a	a	a	h	a	b	h	a	h	h	b	a	b	h	h	a	h	b	-	b	h	a	h	h	h	h	b	b	a	a	h	h	a
38438	h	h	b	b	a	h	a	b	h	a	a	h	h	h	a	h	h	h	h	-	b	b	a	b	h	b	h	h	h	b	a	h	b	h	a	b	h	h	b	b	h	h	b	b	h	b	h	h	b
38481	a	h	h	h	a	a	h	h	h	h	h	a	h	h	b	h	-	h	h	h	h	b	a	h	h	h	a	h	h	a	a	h	b	a	a	a	a	b	h	a	h	a	b	a	b	h	h	h	h
38509	a	h	b	a	a	h	h	h	h	b	a	h	h	h	h	h	h	h	h	h	h	b	h	-	a	h	a	h	a	a	h	b	h	a	h	h	h	h	h	h	b	h	b	a	a	h	b	h	a
38584	h	b	h	h	h	a	a	h	a	a	h	b	h	b	b	a	b	b	b	b	b	h	b	h	h	h	h	b	h	h	a	h	h	h	a	a	h	b	-	b	a	b	b	h	a	b	h	h	h
38611	a	h	h	b	h	h	a	h	h	h	h	h	h	a	h	h	h	h	a	h	h	h	h	h	b	h	h	b	h	h	b	a	h	b	h	h	a	b	h	-	h	h	b	a	a	a	a	h	h
38612	a	h	h	h	h	a	b	h	h	h	h	a	h	h	b	h	b	b	h	h	h	-	a	b	a	h	a	h	b	a	a	h	b	h	a	a	a	b	h	h	h	a	b	h	b	b	a	h	h
38619	h	b	h	h	h	b	b	b	b	h	h	b	h	h	a	b	h	a	h	a	h	b	h	a	-	b	a	a	a	a	b	b	h	h	h	h	h	h	h	a	b	h	h	h	h	h	b	h	a
38629	a	b	b	h	b	b	h	b	-	h	a	h	h	b	b	a	a	h	a	h	h	a	h	b	h	b	h	b	h	h	h	h	h	a	a	h	h	h	h	h	h	h	a	h	b	h	h	a	b
38631	a	b	a	h	h	h	h	h	b	b	h	a	b	b	h	b	h	b	h	a	h	h	-	h	b	h	h	h	h	h	h	b	a	b	h	b	b	h	h	h	b	h	h	h	a	b	b	a	a
38682	h	h	h	b	h	b	h	b	h	b	h	h	b	a	a	h	a	b	a	b	a	a	h	a	-	h	h	h	h	h	h	h	a	b	h	h	h	h	b	h	b	h	b	h	h	b	b	b	h
38696	a	h	h	a	h	b	h	b	h	h	a	h	h	b	-	a	h	h	a	h	h	h	h	b	h	b	h	b	h	h	h	h	h	a	a	h	h	h	h	h	h	h	a	h	b	b	b	a	b
38722	-	a	h	a	h	h	h	b	h	h	h	h	h	b	b	h	a	b	a	h	h	b	a	a	b	h	h	h	h	a	b	h	b	h	h	b	b	h	b	h	h	h	b	b	b	b	h	h	a
38784	b	a	h	h	h	h	b	h	b	h	b	h	h	h	h	h	h	h	b	h	h	b	h	b	a	h	b	h	h	b	a	a	b	h	b	h	b	h	h	h	b	b	a	a	a	h	b	-	a
38790	h	b	h	h	h	h	a	b	h	a	h	b	h	b	h	h	b	b	b	h	h	h	b	h	a	a	a	a	h	h	a	a	h	h	a	h	h	b	b	-	h	b	h	a	h	h	b	h	h
38793	b	h	a	h	h	b	h	b	b	h	h	h	h	a	a	h	h	b	h	h	b	h	h	h	h	a	a	b	b	b	h	h	a	b	b	b	h	h	h	-	b	a	h	h	a	b	a	h	a
38808	a	h	h	h	a	h	b	-	b	h	a	a	a	b	h	h	h	h	b	h	b	b	h	a	a	h	h	a	b	a	b	a	h	h	a	h	a	a	h	h	h	b	h	b	h	a	h	h	h
38870	a	h	b	b	b	h	a	h	b	h	a	h	h	b	a	h	h	h	h	a	h	h	b	h	-	b	a	b	b	h	h	a	h	h	a	b	h	a	b	h	b	h	a	a	h	a	h	b	a
38901	a	b	a	h	h	h	h	h	b	b	h	a	b	b	h	b	h	b	h	a	h	h	b	h	-	h	h	h	h	h	h	b	a	b	h	b	b	h	h	b	b	a	a	h	a	b	h	a	a
38910	h	a	h	a	b	h	b	h	h	b	b	h	h	b	h	a	a	h	b	b	h	h	a	h	h	a	-	h	a	h	a	h	b	h	b	h	b	a	h	h	h	b	b	a	h	h	a	b	a
39018	h	h	h	h	a	a	a	h	h	h	b	-	h	b	b	h	b	b	b	h	b	h	h	a	h	b	h	h	a	h	b	h	h	a	b	h	b	h	h	h	h	b	h	h	h	a	b	h	h
39079	h	-	h	h	a	h	b	h	h	h	h	b	a	h	h	a	a	a	h	h	b	a	h	b	h	a	b	h	b	b	h	b	b	h	h	h	h	b	h	b	h	b	a	a	b	a	h	a	a
39080	a	h	h	a	h	h	h	h	h	h	a	a	h	h	a	h	b	h	b	h	h	b	b	b	h	h	h	b	h	h	-	a	a	h	b	a	b	a	a	a	a	a	h	h	h	a	a	b	h
39101	a	b	h	a	h	h	h	h	a	b	a	b	b	h	h	h	a	h	h	h	a	-	b	h	a	h	a	h	a	h	b	h	b	a	h	h	h	h	h	h	a	b	h	h	h	h	a	b	a
39102	a	h	b	a	h	h	a	a	h	b	a	b	h	h	a	a	a	h	a	b	a	h	b	h	a	h	a	b	a	h	b	h	h	a	b	h	b	h	b	-	a	h	h	h	h	h	h	b	a
39121	h	a	h	-	b	b	b	a	h	b	b	a	h	h	h	a	a	h	h	b	h	a	a	h	a	h	a	h	a	a	h	a	b	h	b	h	h	a	b	a	h	b	h	h	h	h	a	b	h
39131	a	a	h	a	a	h	h	b	h	h	h	h	h	b	b	h	a	b	a	a	b	a	a	a	b	h	a	h	h	h	b	h	b	a	h	b	b	h	b	b	h	b	h	h	-	b	h	h	h
39139	a	b	h	h	a	a	b	-	b	h	a	a	a	b	h	h	h	h	b	h	b	h	a	a	a	h	h	a	h	a	h	a	h	h	b	h	a	a	h	h	h	b	b	b	h	h	a	h	h
39143	a	h	h	h	a	a	h	h	h	h	h	a	h	h	-	h	b	h	h	h	h	b	a	h	h	h	a	h	h	a	a	h	b	a	a	a	a	b	h	a	h	a	b	a	b	h	h	h	h
39194	h	b	a	h	h	h	a	h	a	a	h	b	h	b	b	h	b	b	b	h	h	h	b	h	a	a	h	b	h	h	a	-	h	h	a	h	h	b	b	h	a	b	b	h	h	b	h	h	h
39295	h	h	a	h	a	a	h	b	h	h	b	h	a	b	h	h	b	h	a	b	h	h	h	a	h	h	a	h	h	b	b	h	b	h	b	b	a	h	b	-	b	b	h	b	b	a	h	a	h
39296	h	h	h	a	b	h	a	h	b	b	h	h	a	h	h	a	h	h	a	h	h	h	h	h	h	a	a	h	b	a	h	a	a	h	a	b	h	h	a	b	h	h	a	-	b	b	h	h	b
39299	b	b	a	a	h	h	b	h	h	h	b	b	h	a	h	h	a	a	a	a	h	b	h	a	h	h	h	a	b	a	a	a	a	b	b	h	h	h	h	-	b	h	a	a	h	h	h	a	h
39310	b	h	a	h	h	b	h	b	b	h	h	h	h	a	-	h	h	b	h	h	b	h	h	h	h	a	a	b	b	b	h	h	h	b	b	b	h	h	b	h	b	a	h	h	a	b	a	h	a
39382	a	h	h	a	h	h	h	h	h	h	a	a	h	a	a	h	b	h	b	h	h	b	b	b	h	h	h	b	h	h	a	a	-	h	b	a	b	a	h	a	a	a	h	h	h	a	a	b	h
39420	b	h	a	h	h	b	h	b	b	h	h	h	h	a	a	h	h	b	h	h	b	h	h	h	h	a	a	b	b	b	h	h	a	b	b	b	h	h	b	-	b	a	h	h	a	b	a	h	a
39433	a	b	a	h	h	b	h	h	h	b	a	a	b	a	h	a	h	h	b	h	h	h	h	b	a	h	h	a	h	b	h	h	h	b	a	a	a	a	b	-	b	h	a	h	a	h	h	h	h
39437	h	b	h	h	h	h	h	a	h	b	h	b	h	-	b	h	h	h	a	a	a	h	h	b	h	h	h	h	b	h	h	h	a	h	b	b	b	h	h	h	b	h	b	h	h	h	b	b	a
39458	a	h	h	b	h	b	a	h	b	h	h	h	h	a	h	h	h	h	a	h	h	h	h	h	b	h	a	b	h	h	h	a	a	b	h	h	h	h	h	-	b	h	b	a	a	h	a	h	h
39483	h	h	h	a	h	b	b	b	h	h	a	-	h	a	h	a	a	h	b	h	a	b	h	b	b	b	b	a	h	h	b	h	h	a	a	b	a	h	b	a	h	h	a	b	a	a	b	a	h
39493	b	h	h	h	b	h	a	-	b	h	h	h	h	h	h	h	h	b	a	h	b	h	h	h	b	h	a	b	h	h	b	h	a	h	b	h	h	a	h	a	b	a	b	h	a	b	a	h	a
39578	a	b	h	a	h	h	h	h	a	b	a	b	b	h	h	h	-	h	h	h	a	a	b	h	a	h	a	h	a	h	b	h	b	a	h	h	h	h	h	h	a	b	h	h	b	h	a	b	a
39617	a	a	h	a	-	h	h	b	h	h	h	h	a	b	b	h	a	b	h	h	h	b	h	b	b	h	h	h	a	a	b	h	h	h	h	a	h	h	b	h	b	a	h	b	a	b	b	h	a
39658	h	b	h	h	a	a	b	b	b	h	a	a	a	h	a	h	h	h	h	h	b	a	a	h	a	h	b	h	h	a	h	h	h	h	b	a	a	a	b	-	h	h	b	h	h	h	a	h	h
39660	b	a	h	h	b	h	b	b	b	h	b	a	b	h	h	h	a	h	b	h	a	h	h	b	a	h	h	h	h	b	a	a	b	h	b	h	h	h	h	h	b	h	a	h	a	-	h	a	a
39679	a	b	a	h	a	b	h	h	a	a	a	h	b	b	-	a	b	h	h	h	h	h	h	b	h	b	b	h	b	h	h	h	b	a	h	h	b	h	a	a	h	a	h	b	a	a	a	b	h
39684	a	h	h	h	h	h	b	b	b	h	a	a	h	b	h	h	h	h	b	a	h	b	b	a	h	a	h	h	h	a	b	-	h	b	a	a	h	a	h	h	a	b	h	b	h	a	h	h	h
39707	h	b	h	h	h	a	h	h	h	h	h	h	h	h	h	h	b	h	a	a	h	h	a	b	a	a	h	a	h	h	a	h	b	h	h	h	h	h	h	h	h	h	h	a	-	h	h	h	h
39727	h	b	a	h	h	h	h	b	h	h	a	b	a	a	a	h	h	b	h	h	b	a	b	h	a	a	h	h	h	b	h	h	b	b	b	h	a	b	b	-	b	a	h	a	h	b	a	a	a
39750	a	a	h	a	b	h	h	b	h	h	h	h	a	b	b	h	h	b	h	h	h	b	h	b	-	h	h	h	a	a	b	h	h	b	h	a	a	h	h	h	b	a	h	b	a	h	h	b	a
39821	h	a	b	b	a	a	b	h	h	b	h	h	h	a	h	h	h	a	h	b	a	h	a	a	b	a	a	h	h	a	h	h	h	a	a	a	-	b	b	h	h	a	b	h	a	b	b	a	a
39861	b	a	h	h	h	h	b	b	b	h	b	a	b	h	h	h	h	h	b	h	a	h	h	b	-	h	h	h	h	b	a	a	b	h	b	h	h	h	h	h	b	h	a	h	a	b	b	a	a
39920	b	a	h	h	b	h	b	b	b	h	b	a	b	h	h	h	a	h	b	h	a	h	h	b	a	h	h	h	h	b	a	a	b	h	-	h	h	h	h	h	b	h	a	h	a	b	h	a	a
39923	h	h	h	a	a	a	a	h	h	h	b	h	a	b	b	h	b	b	h	h	h	h	h	a	h	b	h	b	a	h	b	h	b	-	b	h	h	h	b	a	h	b	h	h	b	a	h	h	h
39930	h	b	b	b	a	h	b	b	b	h	h	a	h	h	a	h	h	b	h	a	b	-	h	b	b	b	h	a	h	b	a	h	b	b	h	b	h	b	h	b	a	h	b	h	h	b	h	h	b
39948	a	a	b	a	h	h	h	a	h	h	a	h	h	b	h	h	h	a	b	h	b	h	h	a	b	b	a	h	b	h	h	-	h	h	h	b	a	h	b	h	h	a	h	a	h	h	h	b	h
39958	a	-	h	a	h	h	h	a	h	h	a	h	h	b	h	h	h	a	b	h	b	h	h	a	b	h	a	h	b	h	h	b	h	h	h	b	a	b	b	h	h	a	h	a	h	h	h	b	h
39963	h	h	a	b	h	h	b	h	h	b	h	h	a	b	h	h	h	b	h	b	h	b	h	a	a	a	h	a	h	h	h	h	b	h	h	h	a	b	b	-	h	a	h	h	h	h	h	h	h
39974	a	b	a	h	h	b	h	h	h	b	a	h	h	a	h	a	h	a	b	h	h	h	h	b	a	h	h	a	h	b	h	h	h	b	a	a	a	a	b	-	b	h	a	h	a	h	h	h	h
39980	a	h	h	h	a	h	b	b	-	h	a	a	a	b	h	h	h	h	b	a	h	b	h	a	h	h	h	h	b	a	b	a	h	h	a	a	h	a	h	h	a	b	h	b	h	a	h	h	h
39983	h	a	h	a	h	h	b	b	b	h	a	h	h	h	h	b	h	b	b	a	a	b	b	h	h	a	h	h	h	h	b	a	h	b	-	h	b	a	b	b	a	b	h	h	h	a	h	h	h
39985	h	b	h	a	b	h	a	h	h	b	h	h	-	b	h	a	a	h	a	h	h	h	h	b	h	a	a	b	b	a	h	a	a	a	h	b	h	h	a	h	h	h	h	a	h	h	h	h	b
40002	h	h	a	a	a	a	a	b	h	h	b	h	a	b	b	h	b	h	h	h	h	h	h	a	h	h	h	h	a	b	b	h	b	h	b	b	h	h	b	-	h	b	h	b	b	a	h	h	h
40078	h	b	h	h	b	b	b	h	b	h	h	b	h	h	a	b	b	a	h	a	h	b	h	b	h	b	a	a	h	h	b	h	h	h	h	a	h	-	h	h	b	h	h	h	h	h	h	a	a
40149	b	h	a	b	a	a	h	a	a	h	b	b	h	h	h	h	a	a	a	h	-	b	h	a	h	h	b	a	b	h	h	a	h	b	b	b	h	a	h	h	h	h	b	b	h	a	h	h	a
40176	h	h	a	b	b	h	h	h	h	b	h	h	a	b	b	h	h	b	h	b	h	h	h	h	a	a	h	h	h	h	h	h	b	h	h	h	a	b	b	-	h	a	h	h	h	h	b	h	h
40226	a	b	h	h	b	h	h	h	h	b	a	h	h	h	h	a	h	a	b	b	h	a	h	b	a	a	h	a	h	b	h	b	h	b	a	a	a	a	h	-	h	h	h	h	a	h	a	a	b
40298	b	h	a	h	h	h	a	b	b	h	h	h	h	h	h	h	h	b	a	h	b	h	h	h	b	a	a	b	h	h	b	h	a	b	b	h	h	a	h	-	b	a	h	h	a	b	a	h	a
40341	a	b	h	-	b	h	h	h	a	b	a	h	b	h	h	h	a	h	h	h	h	a	b	h	a	h	a	h	h	h	b	h	b	h	h	h	a	a	h	h	h	b	b	h	h	h	a	b	h
40347	a	h	h	h	h	h	b	h	h	h	a	a	h	a	b	h	b	h	a	a	h	h	-	a	a	a	a	b	h	h	a	h	b	b	a	a	h	h	h	h	h	h	h	b	b	b	h	h	a
40358	h	h	a	h	h	b	h	b	a	h	h	a	h	a	h	h	h	b	b	a	a	b	h	h	h	b	h	h	h	h	h	h	h	a	b	b	a	h	b	h	h	h	h	h	a	a	a	h	-
40363	a	b	a	b	h	h	-	b	h	a	a	a	b	b	h	h	b	h	a	h	h	h	h	b	a	a	h	h	h	h	a	a	b	h	h	a	b	h	h	h	h	h	h	h	a	a	b	b	a
40366	b	h	a	h	h	h	h	b	b	h	h	h	h	h	a	h	h	b	a	h	b	h	h	h	h	a	a	b	h	b	b	h	a	b	b	b	h	h	h	-	b	a	h	h	a	b	a	h	a
40368	a	h	a	h	a	b	h	a	a	a	a	a	h	b	a	h	b	h	b	h	h	h	h	b	h	b	h	h	b	h	a	a	b	a	b	h	b	h	a	-	a	a	h	b	a	a	a	b	a
40389	h	h	h	b	h	b	h	b	h	b	h	h	b	a	h	h	a	b	a	h	a	a	h	a	a	h	h	h	h	h	h	h	a	b	h	h	h	h	b	-	b	h	b	h	h	b	b	b	h
40392	h	h	a	h	a	a	a	b	h	h	b	h	a	b	h	h	b	h	h	b	h	h	h	a	h	h	a	h	h	b	b	h	b	h	b	b	h	h	b	-	b	b	h	b	b	a	h	a	h
40469	h	h	h	a	h	b	b	b	h	h	a	a	h	a	h	a	a	h	b	h	a	b	h	b	b	b	b	a	h	h	b	h	a	a	a	b	a	h	b	-	h	h	a	b	a	a	b	a	h
40525	h	b	h	h	a	a	b	b	b	h	a	a	a	b	h	h	h	h	b	h	b	a	a	a	a	h	h	h	h	a	h	h	h	h	b	a	a	a	h	b	h	b	b	h	h	h	-	h	h
40543	a	h	h	h	a	h	b	b	b	h	a	a	a	b	h	h	h	h	b	a	h	b	h	a	h	h	h	h	b	a	b	a	h	h	a	a	h	-	h	h	a	b	h	b	h	a	h	h	h
40555	h	h	a	h	h	h	h	b	h	h	h	h	a	a	a	h	h	b	h	h	b	a	h	h	-	a	a	b	b	b	h	h	h	b	b	b	a	b	b	a	b	a	h	h	a	b	a	a	a
40652	b	b	h	h	b	b	b	h	b	h	h	b	a	b	a	b	b	h	h	a	h	b	h	b	h	h	h	a	b	h	b	h	a	h	h	h	h	b	-	h	b	a	a	h	b	b	h	a	h
40659	h	h	h	b	h	h	b	b	h	h	h	h	h	h	a	h	a	b	b	h	h	h	h	b	a	h	a	h	a	h	a	h	b	h	b	h	h	h	a	-	a	a	a	h	a	b	a	b	a
40723	h	h	h	b	h	h	h	b	h	a	h	h	h	h	-	h	a	b	b	h	h	h	h	b	a	h	a	h	h	h	h	h	h	h	h	h	a	h	h	b	a	h	a	h	h	h	a	b	h
40820	a	a	h	a	b	h	h	b	h	h	h	h	a	b	b	h	h	b	h	h	h	b	h	b	-	h	h	h	a	a	b	h	h	b	h	a	a	h	h	h	b	a	h	b	a	h	h	b	a
40847	h	h	h	h	b	a	h	h	h	h	h	a	b	h	h	h	a	b	h	a	b	h	b	h	a	b	b	a	h	h	h	b	b	b	h	h	a	h	h	-	h	b	h	h	h	h	a	h	h
40917	a	h	h	-	a	b	h	h	h	h	h	h	h	a	h	h	h	b	a	b	a	h	h	h	b	h	a	b	b	h	h	h	a	b	h	h	h	h	h	h	b	h	b	a	a	b	h	h	h
40936	b	a	h	h	h	h	b	h	b	h	b	h	h	h	h	h	h	h	-	h	h	b	h	b	a	h	b	h	h	b	a	a	b	h	b	h	b	h	h	h	b	b	a	a	a	h	b	a	a
40941	a	b	h	a	h	h	h	a	a	b	a	b	h	h	h	a	a	h	h	h	a	a	b	h	a	h	a	h	a	h	b	h	h	a	h	h	h	h	h	h	a	b	h	h	b	h	h	-	a
40946	a	h	h	h	a	h	b	b	-	h	a	a	a	b	h	h	h	h	b	a	h	b	h	a	h	h	h	h	b	a	b	a	h	h	a	a	h	a	h	h	a	b	h	b	h	a	h	h	h
40965	h	-	h	a	b	b	b	h	h	b	b	h	h	h	h	a	a	h	h	b	h	a	a	h	a	a	a	h	a	a	a	a	b	h	b	h	h	a	h	h	h	b	h	h	h	h	a	b	h
41004	h	h	h	h	a	h	b	h	h	h	h	b	a	h	h	a	a	a	h	h	b	a	h	b	h	a	b	h	b	b	h	b	b	h	h	h	h	-	h	b	h	b	a	a	b	a	h	a	a
41101	h	b	h	h	a	a	b	b	b	h	a	a	a	h	a	h	h	h	h	h	b	a	a	h	a	h	b	h	h	a	h	h	h	h	b	a	a	a	b	-	h	h	b	h	h	h	a	h	h
41125	b	a	h	h	h	h	b	b	-	h	b	a	b	h	h	h	h	h	b	h	a	h	h	b	a	h	h	h	h	b	a	a	b	h	b	h	h	h	h	h	b	h	a	h	a	b	b	a	a
41165	a	h	h	h	h	h	b	h	b	b	h	a	b	h	h	b	b	b	-	a	b	h	b	h	h	b	h	a	h	a	h	b	a	h	a	b	h	a	h	b	b	a	a	h	h	h	h	h	h
41167	b	b	a	a	h	h	b	h	h	h	b	b	a	a	h	h	h	a	a	a	h	b	h	h	h	h	h	h	h	a	a	h	h	h	h	h	h	h	h	-	b	h	a	a	b	h	a	a	h
41193	h	b	h	h	b	b	b	h	b	h	h	b	a	b	a	b	b	h	h	-	h	b	h	b	h	h	h	a	h	h	b	h	a	h	h	a	h	b	b	h	b	a	h	h	h	b	h	a	h
41319	a	b	a	h	h	h	h	h	h	b	a	h	h	h	h	a	h	a	b	h	h	h	h	b	a	a	h	a	a	b	h	h	h	b	a	a	a	a	h	-	h	h	h	h	a	h	a	h	b
41352	a	a	h	a	h	h	h	b	h	h	h	h	a	b	b	h	a	b	a	h	h	b	a	b	b	h	h	h	h	a	b	h	b	h	a	h	b	h	b	h	b	h	h	b	b	b	-	h	a
41400	a	a	h	a	h	h	h	a	h	h	a	h	h	b	b	h	h	a	h	b	h	h	h	h	b	h	-	h	b	h	h	b	h	h	h	b	a	b	b	h	h	a	h	a	a	h	h	b	h
41452	b	b	a	a	h	h	b	h	h	h	b	b	a	a	h	h	h	a	a	a	h	b	h	h	h	h	h	h	h	a	a	h	h	h	-	h	h	h	h	b	b	h	a	a	b	h	h	a	h
41483	h	h	h	h	a	a	a	h	h	h	b	a	h	b	b	h	b	b	b	h	b	h	h	a	h	b	h	h	a	h	b	h	h	a	b	h	b	h	h	a	h	b	h	h	h	a	-	h	h
41503	b	b	a	a	h	h	b	h	h	h	b	b	a	a	h	h	h	a	a	a	h	b	h	h	h	h	h	h	h	a	a	h	h	h	h	h	h	h	h	b	b	h	a	a	b	h	-	a	h
41651	a	h	b	b	b	h	a	h	b	h	a	h	h	b	a	h	h	h	h	h	h	h	b	h	b	b	a	b	b	h	h	a	h	h	a	b	h	a	b	h	b	h	a	a	h	a	h	-	a
41657	h	b	h	h	a	a	b	b	b	h	a	a	a	h	a	h	h	h	h	h	b	a	a	h	a	h	b	h	h	a	h	h	h	h	b	a	a	a	b	-	h	h	b	h	h	h	a	h	h
41738	b	h	a	b	a	a	h	a	h	h	b	b	h	h	h	h	a	a	a	h	a	b	h	a	h	h	b	a	b	h	h	a	h	b	b	b	h	a	h	h	h	h	b	-	h	a	h	h	a
41741	h	b	h	h	h	a	h	h	h	h	h	h	h	h	h	h	b	h	a	a	h	h	a	b	a	a	h	a	h	h	a	h	b	h	h	h	h	h	h	h	h	h	h	a	-	h	h	h	h
41744	a	b	h	a	h	h	h	a	a	-	a	b	h	h	h	a	a	h	h	h	a	a	b	h	a	h	a	h	a	h	b	h	h	a	h	h	h	h	h	h	a	b	h	h	b	h	h	b	a
41799	h	h	h	h	a	a	a	h	h	h	b	a	h	b	b	h	b	b	b	h	b	h	h	a	h	b	h	h	a	h	b	h	h	a	b	h	b	h	b	-	h	b	h	h	h	a	b	h	h
41802	h	b	b	b	a	h	b	b	b	h	h	a	h	h	a	h	h	b	h	a	b	b	h	b	b	b	h	a	h	b	a	h	b	b	h	b	h	-	h	b	a	h	b	h	h	b	h	h	b
41860	h	b	h	h	a	a	b	b	b	h	a	a	a	b	h	h	h	h	b	h	b	h	a	a	a	h	h	h	h	a	h	h	h	h	b	a	a	a	h	-	h	b	b	b	h	h	a	h	h
41887	a	-	h	a	h	h	h	b	h	h	h	h	h	b	b	h	a	b	a	h	h	b	a	a	b	h	h	h	h	a	b	h	b	h	h	b	b	h	b	h	h	h	b	b	b	b	h	h	a
41906	h	b	h	a	b	a	h	h	a	h	a	h	b	h	h	h	a	h	h	h	b	a	b	b	-	h	h	a	h	h	b	b	b	h	h	h	a	h	h	h	h	b	h	h	h	h	a	h	h
41914	a	h	b	a	h	h	h	h	h	h	a	a	h	a	a	h	b	h	h	h	h	b	-	h	h	h	h	b	h	h	a	a	a	h	b	a	b	a	h	a	a	a	h	h	h	a	a	b	h
41955	h	h	h	h	b	h	-	h	h	a	b	h	h	b	b	h	h	a	b	h	b	h	h	h	h	h	h	h	a	h	a	b	b	h	h	a	b	h	a	h	h	b	h	h	h	a	b	b	h
41971	a	h	h	b	a	b	a	h	b	h	h	h	h	a	h	h	h	h	a	h	h	h	h	h	b	h	a	b	h	h	h	a	a	b	h	h	h	h	h	a	b	h	b	a	a	b	-	h	h
42048	a	h	b	a	h	h	a	a	h	b	a	b	h	h	a	a	a	h	a	b	a	h	b	h	a	h	a	b	a	h	b	h	h	a	b	h	b	h	b	-	a	h	h	h	h	h	h	b	a
42074	h	h	h	b	h	b	h	b	h	b	h	h	b	a	h	h	a	b	a	h	a	a	h	a	-	h	h	h	h	h	a	h	a	b	h	h	h	h	b	b	b	h	b	h	h	b	b	b	h
42122	h	b	h	a	b	h	a	h	-	b	h	h	a	h	h	a	h	h	a	h	h	h	h	b	h	a	a	h	b	a	h	a	a	a	a	b	h	b	a	b	h	h	h	a	h	h	h	h	b
42153	h	h	b	b	h	h	a	b	h	a	a	h	h	h	-	h	h	h	h	b	b	b	a	b	h	b	h	h	h	b	a	h	b	h	a	b	h	h	b	b	h	h	b	b	h	b	a	h	b
42164	b	b	a	a	h	a	h	h	h	h	b	b	h	h	h	h	a	a	a	h	h	b	h	a	h	h	h	a	b	a	a	a	h	b	b	h	h	a	h	-	h	h	a	a	h	h	h	a	a
42198	a	b	a	h	h	h	h	h	b	b	h	a	b	b	h	b	h	b	h	a	h	h	b	h	b	h	h	h	h	h	-	b	a	b	h	b	b	h	h	h	b	h	h	h	a	b	b	a	a
42234	a	-	h	a	b	h	h	b	h	h	h	h	a	b	b	h	a	b	h	h	h	b	a	b	b	h	h	h	a	a	b	h	h	h	h	a	h	h	b	h	b	a	h	b	a	b	b	h	a
42257	h	h	a	b	h	h	b	h	h	b	a	b	b	h	h	h	h	b	h	b	h	b	h	a	h	a	h	a	h	b	a	h	b	h	a	h	a	h	b	-	h	h	a	h	a	h	h	h	h
42261	a	h	a	h	h	b	h	a	-	a	a	a	h	b	a	h	b	h	b	h	h	h	b	b	h	b	h	h	h	h	a	a	b	a	b	a	b	a	a	a	a	a	h	b	a	a	a	b	a
42294	a	b	a	h	h	b	h	h	h	b	a	h	h	a	h	a	h	a	b	h	h	h	h	b	a	h	h	a	h	b	h	h	h	b	-	a	a	a	b	b	b	h	a	h	a	h	h	h	h
42323	h	-	h	b	b	h	h	b	h	a	b	h	h	b	b	h	h	a	h	a	b	h	h	h	h	h	b	h	h	b	a	b	h	h	h	a	b	b	a	h	h	b	h	h	h	a	b	b	h
42335	a	b	a	b	b	h	a	a	h	b	h	a	b	b	b	b	h	b	h	h	h	a	h	h	h	h	b	h	h	h	h	h	a	b	h	h	b	h	h	h	h	h	h	h	a	b	-	a	h
42353	h	h	a	h	a	a	h	b	h	h	b	h	a	b	h	h	b	h	a	b	h	h	h	a	h	h	a	h	h	b	b	h	b	h	b	b	h	h	b	-	b	b	h	b	b	a	h	a	h
42471	a	h	b	b	b	h	a	h	b	h	a	h	h	b	a	h	h	h	h	h	h	h	b	h	b	b	a	-	b	h	h	a	h	b	a	b	h	a	b	h	h	h	a	a	h	a	h	b	a
42545	h	h	h	h	a	h	b	h	h	h	h	b	a	h	h	a	a	a	h	h	b	a	h	b	h	a	b	h	b	b	h	b	b	h	h	h	h	b	h	-	h	b	a	a	b	a	h	a	a
42618	h	h	h	a	a	a	a	h	h	h	b	h	a	b	b	h	b	b	h	h	h	h	b	a	h	b	h	b	a	h	b	h	b	a	b	h	h	h	-	a	h	b	h	h	b	a	h	h	h
42692	a	h	h	h	h	h	h	h	b	h	a	a	h	a	b	h	b	h	a	a	h	h	a	a	h	a	-	b	h	h	a	h	b	b	h	a	h	h	h	h	h	h	a	b	b	a	h	h	h
42706	a	h	h	h	h	a	b	h	h	h	a	a	h	h	b	a	b	h	h	a	a	h	a	h	a	h	a	h	h	a	a	h	b	h	a	a	h	h	h	h	a	a	b	h	b	b	-	a	a
42756	h	b	h	h	h	a	a	h	a	a	h	b	h	b	b	a	b	b	b	b	b	h	b	h	h	h	h	b	h	h	a	h	h	h	a	a	h	b	b	-	a	b	b	h	a	b	h	h	h
42804	a	a	b	a	h	h	h	a	h	b	a	h	h	b	h	h	h	a	b	h	-	h	h	a	b	b	a	h	b	h	h	h	h	b	h	b	h	h	b	h	h	a	h	a	h	h	h	b	h
42810	h	h	h	b	h	b	h	b	h	-	h	h	b	a	a	h	a	b	a	b	a	a	h	a	a	h	h	h	h	h	h	h	a	b	h	h	h	h	b	h	b	h	b	h	h	b	b	b	h
42851	h	b	h	h	a	a	h	h	h	h	b	h	a	b	a	h	h	h	a	b	a	h	h	h	b	h	a	h	h	b	b	h	b	h	b	b	a	h	b	-	b	b	b	b	b	a	h	a	h
42870	h	h	h	b	h	b	h	b	h	h	h	h	b	a	a	h	a	b	a	b	-	a	b	h	a	h	h	h	h	h	h	h	a	b	h	h	h	h	b	h	b	h	b	h	a	b	b	b	h
42880	h	b	h	h	a	a	b	b	b	h	a	a	a	h	a	h	h	h	h	h	b	a	a	h	a	h	b	h	h	a	h	h	h	h	b	a	a	a	b	-	h	h	b	h	h	h	a	h	h
42894	h	h	a	b	h	h	b	h	h	b	-	h	b	h	h	h	h	b	h	b	h	b	h	a	h	a	h	a	h	b	h	h	b	h	a	h	a	h	b	a	h	h	a	h	a	h	h	h	h
42914	h	b	h	h	b	b	b	h	b	h	h	b	h	h	-	b	b	a	h	a	h	b	h	b	h	b	a	a	h	a	b	h	h	h	h	a	h	b	h	a	b	h	h	h	h	h	h	a	a
42962	h	h	a	h	a	a	a	b	h	h	-	h	a	b	h	h	b	h	h	b	h	h	h	a	h	h	a	h	h	b	b	h	b	h	b	b	h	h	b	a	b	b	h	b	b	a	h	a	h
42976	a	a	h	a	h	h	b	b	b	h	a	h	h	h	h	b	h	b	b	a	a	b	b	h	h	a	h	h	h	a	b	a	h	b	a	h	b	-	b	b	a	b	h	h	h	a	h	h	h
43018	h	a	h	a	h	h	b	b	b	h	a	h	h	h	h	b	h	b	b	a	a	b	b	h	h	-	h	h	h	h	b	a	h	b	a	h	b	a	b	b	a	b	h	h	h	a	h	h	h
43037	h	b	h	h	h	a	a	h	a	a	h	b	h	b	b	a	b	b	b	b	b	h	b	h	h	h	h	b	h	h	a	h	h	h	a	a	h	b	b	-	a	b	b	h	a	b	h	h	h
43061	h	h	h	a	h	a	a	b	h	h	h	h	a	b	b	h	h	h	-	b	b	b	a	b	h	b	h	h	h	a	a	b	h	a	a	h	h	h	h	h	h	h	h	b	h	b	a	h	h
43067	h	b	h	h	h	-	a	h	a	a	h	b	h	b	b	a	b	b	b	b	b	h	b	h	h	h	h	b	h	h	a	h	h	h	a	a	h	b	h	b	a	b	b	h	a	b	h	h	h
43086	h	b	h	h	h	h	h	h	h	b	a	h	h	h	h	h	h	h	b	b	h	a	h	h	a	a	h	a	h	h	a	b	h	b	-	h	h	a	h	h	h	b	h	h	h	h	a	a	b
43090	h	b	h	h	-	h	a	h	h	b	h	h	a	b	h	h	a	h	a	h	h	h	h	b	h	a	h	b	b	a	h	a	a	a	h	b	h	h	a	h	b	h	h	a	h	h	h	h	b
43115	h	h	a	h	a	a	h	b	h	h	b	h	a	b	h	h	h	h	a	b	a	h	h	h	b	h	a	h	h	b	b	h	b	h	b	b	a	h	b	-	b	b	b	b	b	a	h	a	h
43149	h	h	h	h	a	h	-	h	h	h	h	b	a	h	h	a	a	a	h	h	b	a	h	b	h	a	b	h	b	b	h	b	b	h	h	h	h	b	h	b	h	b	a	a	b	a	h	a	a
43191	a	h	h	h	h	b	h	h	b	h	h	h	h	b	a	b	h	h	a	a	h	a	h	a	h	a	b	h	h	b	h	a	b	b	h	a	h	-	h	h	h	h	b	b	b	b	a	a	h
43276	a	h	h	h	a	h	b	b	b	h	a	a	a	b	h	h	h	h	b	a	h	b	h	a	h	h	h	h	b	a	b	a	h	h	a	-	h	a	h	h	a	b	h	b	h	a	h	h	h
43309	a	b	h	h	a	a	b	b	b	h	-	a	a	b	h	h	h	h	b	h	b	h	a	a	a	h	h	a	h	a	h	a	h	h	b	h	a	a	h	h	h	b	b	b	h	h	a	h	h
43345	b	b	a	h	a	h	b	h	h	h	h	b	b	a	a	h	h	b	h	h	h	b	a	a	b	h	h	h	h	b	a	h	h	a	a	h	h	h	b	-	h	h	a	h	h	h	h	h	h
43347	a	b	a	h	a	b	h	h	a	a	a	h	b	b	a	a	b	h	h	h	h	h	h	b	h	b	b	h	b	h	h	a	b	a	b	h	b	h	a	-	h	a	h	b	a	a	a	b	h
43378	h	h	h	b	h	h	h	b	h	a	h	h	h	h	a	h	a	b	b	h	h	h	h	b	-	h	a	h	h	h	h	h	h	h	h	h	a	h	h	b	a	h	a	h	h	b	a	b	h
43423	a	b	a	h	h	h	h	h	h	b	a	h	h	h	h	a	h	a	b	h	h	h	h	b	-	a	h	a	a	b	h	h	h	b	a	a	a	a	h	b	h	h	h	h	a	h	a	a	b
43473	h	b	b	h	b	h	h	a	h	h	a	b	b	a	b	a	h	-	h	h	a	h	b	h	b	b	h	h	b	b	a	h	a	h	a	h	h	h	h	h	h	h	b	a	b	h	h	a	b
43485	h	b	a	h	h	h	h	b	h	h	h	h	a	a	a	h	h	b	h	h	b	a	h	h	-	a	a	b	b	b	h	h	h	b	b	b	a	b	b	a	b	a	h	h	a	b	a	a	a
43503	h	h	h	h	b	a	h	h	h	h	a	a	b	h	h	h	a	b	h	a	b	h	b	b	a	b	h	a	h	h	h	b	b	b	h	h	a	h	h	-	h	b	h	h	h	h	a	h	h
43507	b	b	a	a	h	-	b	b	h	h	b	b	a	a	h	h	h	a	a	a	h	b	h	h	h	h	h	h	h	a	a	h	h	h	b	h	h	h	h	b	b	h	a	a	b	h	a	a	h
43546	h	b	b	b	a	h	b	b	-	h	a	a	h	h	a	h	h	b	h	h	b	b	a	b	h	b	h	a	h	b	a	h	b	b	h	b	h	b	h	b	h	h	b	h	h	b	h	h	b
43574	h	b	a	h	h	h	a	b	h	a	h	b	h	b	h	h	b	b	b	h	h	h	b	h	a	a	a	a	h	h	a	a	h	h	a	h	h	b	b	-	h	b	h	h	h	b	b	h	h
43583	b	a	h	h	b	h	b	b	b	h	b	a	b	h	h	h	a	h	b	h	a	h	h	b	a	h	h	h	h	b	a	a	b	h	b	h	h	h	h	h	b	h	a	h	a	b	h	a	-
43632	h	b	h	h	b	h	h	b	h	h	b	b	a	b	h	h	h	h	h	a	h	h	b	h	-	a	a	a	h	h	a	a	h	a	a	h	h	b	h	a	h	b	h	h	b	h	b	h	a
43661	b	a	h	h	h	h	b	h	b	h	b	h	h	h	h	h	h	h	b	h	h	b	h	b	a	h	b	h	h	b	a	a	b	h	b	h	b	h	h	h	b	b	a	a	a	h	b	a	-
43673	b	b	a	a	h	h	b	h	h	h	b	b	a	a	h	h	h	a	a	a	h	b	h	h	h	h	h	h	h	a	a	h	h	h	b	h	h	h	h	b	b	h	a	-	b	h	a	a	h
43686	h	h	a	h	b	h	b	h	h	a	b	h	h	b	h	a	h	h	b	h	b	h	h	h	h	h	h	h	a	h	a	b	b	b	h	h	b	h	a	h	h	b	h	h	b	a	b	b	-
43725	h	a	a	h	b	h	b	h	h	h	b	h	h	b	h	a	h	h	b	h	b	h	h	h	h	h	h	h	a	h	a	h	b	b	h	h	b	h	-	h	h	b	b	a	h	a	h	b	a
43745	a	h	h	b	a	b	h	b	h	h	h	h	h	a	a	h	h	b	a	b	a	h	h	h	h	h	a	b	b	h	h	h	a	b	b	h	h	h	b	h	b	h	b	a	-	b	h	h	h
43787	h	a	a	b	h	h	a	h	h	a	a	a	h	h	h	h	b	a	a	h	h	h	h	h	a	a	-	h	b	h	a	a	h	h	b	a	b	h	h	a	h	h	h	h	h	a	b	h	a
43797	h	a	h	a	b	h	b	h	h	b	b	h	h	b	h	-	a	h	b	b	h	h	a	h	h	a	a	h	a	h	a	h	b	h	b	h	b	a	h	h	h	b	b	a	h	h	a	b	a
43838	h	h	b	a	h	a	a	b	h	a	h	h	a	b	h	h	h	h	a	b	b	b	a	b	h	b	h	h	h	a	a	b	h	a	a	b	h	h	h	b	h	h	b	b	h	b	-	h	h
43933	a	b	h	a	h	h	h	a	a	b	a	b	h	h	h	a	a	h	h	h	a	a	b	h	a	h	a	h	-	h	b	h	h	a	h	h	h	h	h	h	a	b	h	h	b	h	h	b	a
43951	b	h	b	b	a	h	h	b	h	a	a	h	h	h	a	h	h	h	h	b	b	b	a	b	h	b	a	h	h	b	a	h	b	h	a	b	h	-	b	b	h	h	b	b	h	b	h	h	b
43955	h	b	b	h	h	h	h	h	h	h	a	b	b	h	b	a	h	a	h	b	a	a	b	h	h	b	h	b	b	b	a	h	a	h	a	h	h	h	h	h	-	h	b	h	b	h	h	a	b
43972	h	h	a	b	a	h	a	a	a	b	b	b	h	h	h	b	a	-	h	b	a	b	h	h	h	h	b	h	b	h	h	a	b	b	h	b	a	h	b	h	a	h	b	b	a	a	h	h	a
44073	h	b	b	h	h	b	h	h	h	h	a	b	h	h	b	a	h	a	h	b	a	a	-	h	h	b	b	b	b	h	a	h	a	h	a	h	h	b	h	h	b	h	b	h	b	h	h	a	b
44155	a	h	b	a	h	h	h	h	h	h	a	a	h	a	a	h	b	h	h	h	h	-	b	h	h	h	h	b	h	h	a	a	a	h	b	a	b	a	h	a	a	a	h	h	h	a	a	b	h
44198	h	a	h	h	a	h	b	h	h	h	h	b	a	h	h	a	a	a	h	h	b	a	h	b	h	a	b	h	b	h	h	b	b	h	h	h	h	b	h	-	h	b	a	a	b	a	h	h	a
44293	h	b	h	h	b	h	b	a	b	h	h	h	a	h	-	b	b	a	a	a	b	a	a	a	b	a	b	h	a	b	a	a	b	b	h	a	b	b	h	h	a	h	b	h	a	b	h	a	h
44295	a	h	h	h	a	h	b	b	b	h	a	a	a	b	h	h	h	h	-	a	h	b	h	a	h	h	h	h	b	a	b	a	h	h	a	a	h	a	h	h	a	b	h	b	h	a	h	h	h
44314	a	b	h	a	h	h	h	a	h	b	a	b	h	h	h	a	a	h	h	h	a	a	b	h	-	h	a	h	a	h	b	h	h	a	b	h	b	h	h	h	a	h	h	h	b	h	h	b	a
44321	h	b	h	h	h	a	a	h	a	a	h	b	h	b	b	a	b	b	b	b	b	h	b	h	h	h	h	b	h	h	a	a	h	h	a	a	h	b	b	-	a	b	b	h	a	b	h	h	h
44381	h	b	h	a	b	a	h	h	h	h	a	a	b	h	h	h	a	h	h	-	b	a	b	b	a	h	h	a	h	h	b	b	b	h	h	h	a	h	h	h	h	b	h	h	h	h	a	h	h
44383	h	h	h	b	-	h	b	b	h	h	h	h	h	h	a	h	a	b	b	h	h	h	h	b	a	h	a	h	a	h	a	h	b	h	b	h	h	h	a	b	a	a	a	h	a	b	a	b	a
44390	a	h	h	h	a	a	h	h	h	h	h	a	h	h	b	h	b	h	h	h	h	b	a	h	h	h	a	h	h	a	a	h	b	-	a	a	a	b	h	a	h	a	b	a	b	h	h	h	h
44404	a	b	a	h	a	b	h	-	a	a	a	h	b	b	a	a	b	h	h	h	h	h	h	b	h	b	b	h	b	h	h	a	b	a	h	h	b	h	a	a	h	a	h	b	a	a	a	b	h
44411	h	h	h	h	a	a	a	h	h	h	-	h	a	b	b	h	b	b	b	h	b	h	h	a	h	b	h	h	a	h	b	h	b	a	b	h	b	h	b	a	h	b	h	h	b	a	b	h	h
44437	b	b	a	h	a	h	b	h	h	h	h	b	b	a	a	h	h	b	h	h	h	b	a	a	b	h	h	h	h	b	a	h	h	a	a	h	h	h	b	-	h	h	a	h	h	h	h	h	h
44451	h	h	h	a	h	b	b	b	h	h	a	a	h	a	h	a	a	h	b	h	a	b	h	b	b	b	b	a	h	h	b	h	h	a	a	b	a	h	b	-	h	h	a	b	a	a	b	a	h
44461	a	h	b	a	h	h	a	a	h	b	a	b	h	h	a	a	a	h	a	b	a	h	b	h	a	h	a	b	a	h	b	h	h	a	b	h	b	h	b	-	a	h	h	h	h	h	h	b	a
44467	h	b	h	h	a	a	h	h	h	h	b	h	a	b	a	h	h	h	a	b	a	h	h	h	b	h	a	h	h	b	b	a	b	h	b	b	a	h	b	-	b	b	b	b	b	h	h	a	h
44472	h	h	h	b	b	h	b	b	b	h	h	h	h	h	a	h	a	b	b	h	h	h	h	b	a	b	a	h	a	b	a	h	b	h	b	h	h	h	a	b	h	a	a	h	a	b	-	a	a
44494	b	b	a	a	h	a	h	h	h	h	b	b	h	h	h	h	a	a	a	h	h	b	h	a	h	h	h	a	b	a	a	a	h	b	b	h	h	a	h	-	h	h	a	a	h	h	h	a	a
44521	h	b	h	a	b	h	a	h	h	b	h	h	a	b	h	a	a	h	a	h	h	h	h	b	h	a	h	-	b	a	h	a	a	a	h	b	h	h	a	h	h	h	h	a	h	h	h	h	b
44601	a	b	b	h	h	b	h	h	-	h	a	b	h	b	b	a	h	a	a	b	a	a	b	h	h	b	b	b	b	h	a	h	a	h	a	h	h	b	h	h	b	h	h	h	b	h	h	a	b
44604	h	h	h	h	a	h	b	h	h	h	h	b	a	h	h	a	a	a	h	h	b	a	h	-	h	a	b	h	b	b	h	b	b	h	h	h	h	b	h	b	h	b	a	a	b	a	h	a	a
44631	a	h	h	a	h	h	h	h	h	h	a	a	h	h	a	h	b	h	b	h	h	b	b	b	h	b	h	b	h	h	a	a	h	h	b	a	b	a	a	a	a	a	h	h	a	a	a	-	a
44670	h	a	h	a	b	b	b	a	h	b	b	a	h	h	h	a	a	h	h	b	h	a	a	h	a	h	a	h	a	a	h	a	b	h	b	h	h	a	h	-	h	b	h	h	h	h	a	b	h
44685	-	b	h	h	a	a	b	b	b	h	a	a	a	b	h	h	h	h	b	h	b	h	a	a	a	h	h	a	h	a	h	h	h	h	b	a	a	a	h	h	h	b	b	b	h	h	a	h	h
44784	h	b	h	h	b	h	a	a	h	b	h	h	a	b	b	h	a	h	a	h	h	h	h	b	h	a	h	h	b	a	h	a	a	h	-	b	b	h	a	h	b	h	h	a	h	h	h	h	b
44812	a	b	h	h	h	h	h	h	h	b	a	h	h	h	h	a	h	a	b	b	h	h	h	b	a	a	h	a	a	b	h	b	h	b	a	a	a	a	h	-	h	h	h	h	a	h	a	a	b
44814	h	b	a	h	h	h	h	b	h	h	a	h	a	-	a	h	h	b	h	h	b	a	h	h	a	a	h	b	b	b	h	h	h	b	b	b	a	b	b	a	b	a	h	h	a	b	a	a	a
44832	h	b	h	h	h	h	h	a	h	b	h	b	h	b	-	h	h	h	a	a	a	h	h	b	h	h	h	h	b	h	h	h	a	h	b	b	b	h	h	h	b	h	b	h	h	h	b	b	a
44890	a	b	a	h	b	h	h	h	-	b	h	a	b	b	b	b	h	b	h	a	h	h	b	h	b	h	h	h	h	h	h	b	a	b	h	b	b	h	h	h	b	h	h	h	a	b	b	a	h
44961	h	b	b	h	a	b	b	b	h	h	h	h	h	h	a	h	h	h	h	a	h	b	h	a	a	-	a	a	a	a	h	b	h	a	h	h	h	h	h	h	b	h	b	a	h	h	b	h	a
44972	b	b	a	a	h	h	b	h	h	h	b	b	a	a	h	h	h	a	a	a	h	b	h	h	h	h	h	h	h	a	a	h	h	h	h	h	h	h	h	-	b	h	a	a	b	h	a	a	h
44973	h	h	h	h	a	a	a	h	h	h	b	a	h	b	b	h	b	b	b	h	b	h	h	a	h	b	h	h	a	h	b	h	h	a	b	h	b	h	h	-	h	b	h	h	h	a	b	h	h
44991	h	h	b	b	a	h	h	b	h	a	a	h	h	h	a	h	h	h	h	b	b	b	a	b	h	b	h	h	h	b	a	h	b	h	-	b	h	h	b	b	h	h	b	b	h	b	h	h	b
45078	a	a	h	a	h	h	h	a	h	h	a	h	h	b	b	h	h	a	h	b	h	h	h	h	b	h	a	h	b	b	h	b	h	h	h	b	a	b	b	h	h	a	h	-	a	h	h	b	h
45086	a	b	h	a	h	h	h	a	a	b	a	b	h	h	h	a	a	h	h	h	a	a	b	h	a	h	a	h	a	h	b	h	h	a	h	h	h	h	h	h	a	b	h	h	b	h	h	-	a
45095	h	h	a	b	h	h	b	h	h	b	a	h	-	h	h	h	h	b	h	b	h	b	h	a	h	a	h	a	h	b	h	h	b	h	a	h	a	h	b	a	h	h	a	h	h	h	h	h	h
45213	-	b	h	h	h	h	b	h	b	h	h	h	a	b	a	b	h	h	a	a	h	a	h	a	h	a	b	h	h	b	a	a	b	b	h	a	b	b	h	h	h	h	b	h	a	b	h	a	h
45272	a	a	h	a	h	h	h	a	h	h	a	h	h	b	b	h	h	a	h	b	h	h	h	h	-	h	a	h	b	b	h	b	h	h	h	b	a	b	b	h	h	a	h	a	a	h	h	b	h
45330	h	h	a	h	a	a	h	b	h	h	b	h	-	b	h	h	b	h	a	b	h	h	h	a	h	h	a	h	h	b	b	h	b	h	b	b	h	h	b	a	b	b	h	b	b	a	h	a	h
45337	h	h	h	a	a	a	a	h	h	h	b	h	a	b	b	h	b	b	h	h	h	h	b	a	h	b	h	b	a	h	b	h	b	a	b	h	h	h	-	a	h	b	h	h	b	a	h	h	h
45430	a	a	h	a	h	h	h	b	h	h	h	h	h	b	-	h	a	b	a	h	b	h	a	a	b	h	h	h	h	a	b	h	b	h	h	b	b	h	b	b	h	b	b	b	b	b	h	h	h
45448	h	a	a	b	h	b	a	h	h	a	-	a	h	h	h	h	h	a	a	h	a	h	h	h	a	a	b	h	b	h	a	a	h	h	h	a	h	h	h	a	h	h	h	h	h	a	b	h	a
45459	h	h	h	b	h	h	b	b	h	a	h	h	h	h	a	h	a	b	b	h	h	h	h	b	a	h	a	h	-	h	h	h	h	h	b	h	h	h	a	b	a	a	a	h	h	b	a	b	a
45462	h	h	h	b	h	b	h	b	h	h	h	h	b	a	a	h	a	b	a	b	a	h	b	h	a	h	h	h	h	h	h	h	a	b	h	h	h	h	b	h	b	h	b	h	a	b	b	-	h
45472	a	h	h	h	h	h	b	b	b	h	a	a	h	b	h	h	h	h	b	a	h	-	b	a	h	a	h	h	h	a	b	a	h	h	a	a	h	a	h	h	a	b	h	b	h	a	h	h	h
45521	a	h	h	h	h	b	h	h	b	h	b	h	h	b	a	b	h	h	a	a	a	a	h	a	h	a	b	h	h	h	h	a	b	b	h	a	h	-	h	h	h	h	h	b	b	b	a	a	h
45529	h	h	h	a	h	a	a	b	h	h	h	h	a	b	h	h	h	h	a	b	b	b	a	b	h	b	h	h	h	a	a	b	h	a	a	h	h	h	h	-	h	h	h	b	h	b	a	h	h
45563	h	b	h	h	h	h	h	h	h	b	a	h	a	h	b	h	h	h	b	h	h	a	a	h	a	a	b	a	h	h	a	b	a	-	a	h	h	h	h	h	b	b	h	b	h	h	a	a	b
45608	a	h	a	h	a	b	h	a	a	a	a	a	h	b	a	h	b	h	b	h	h	h	h	b	h	b	h	h	h	h	a	a	b	a	b	h	b	a	a	a	a	a	h	b	a	a	a	b	-
45652	h	h	h	h	a	a	a	h	h	h	b	h	a	b	b	h	b	b	b	h	b	h	h	a	h	b	h	h	a	h	b	h	b	a	b	h	b	h	b	-	h	b	h	h	h	a	b	h	h
45656	h	a	h	a	b	b	b	a	h	b	b	a	h	h	h	a	a	h	h	b	h	a	a	h	a	h	a	h	a	a	h	a	b	h	b	h	h	a	b	-	h	b	h	h	h	h	a	b	h
45681	h	b	a	h	a	a	h	b	h	h	b	h	a	b	a	h	h	h	a	b	a	h	h	h	b	h	a	h	h	b	b	h	b	h	b	b	a	h	b	-	b	b	b	b	b	a	h	a	h
45719	h	-	h	h	h	a	h	h	h	h	h	h	h	h	h	h	b	h	a	a	h	h	a	b	a	a	h	a	h	h	a	h	b	h	h	h	h	h	h	h	h	h	h	a	a	h	h	h	h
45759	a	a	b	a	h	h	h	a	h	h	a	h	h	b	h	h	h	a	b	h	b	h	h	a	b	h	a	h	b	h	h	-	h	h	h	b	a	b	b	h	h	a	h	a	h	h	h	b	h
45795	h	h	-	b	h	b	h	b	h	b	h	h	b	a	h	h	a	b	a	h	a	a	h	a	a	h	h	h	h	h	a	h	a	b	h	h	h	h	b	b	b	h	b	h	h	b	b	b	h
45843	b	a	h	h	h	h	b	b	b	h	b	a	b	h	h	h	h	h	b	h	h	b	h	b	a	h	b	h	h	b	a	a	b	h	b	-	b	h	h	h	b	h	a	a	a	h	b	a	a
45847	h	b	h	h	a	a	h	h	h	h	b	h	a	b	a	h	h	h	a	b	-	h	h	h	b	h	a	h	h	b	b	a	b	h	b	h	a	h	b	a	h	b	b	b	b	h	h	a	h
45852	h	h	a	b	h	h	h	h	h	b	h	h	a	b	h	h	h	b	h	b	h	b	h	a	a	a	h	a	h	h	h	h	b	h	h	h	a	b	b	-	h	a	h	h	h	h	h	h	h
45935	h	h	h	h	a	a	a	h	h	h	b	h	-	b	b	h	b	b	b	h	b	h	h	a	h	b	h	h	a	h	b	h	b	a	b	h	b	h	b	a	h	b	h	h	b	a	b	h	h
45968	h	b	h	h	h	h	a	b	h	a	h	b	h	b	h	h	b	b	b	h	h	h	b	h	a	a	a	a	h	h	a	a	h	h	a	h	h	b	b	a	h	b	h	h	h	h	-	h	h
46013	b	h	a	h	h	h	h	b	b	h	h	h	h	a	a	h	h	b	h	h	b	h	h	h	h	a	a	b	b	b	h	h	a	b	b	b	h	h	h	-	b	a	h	h	a	b	a	h	a
46026	a	h	h	h	h	h	b	h	h	h	a	a	h	a	b	h	b	h	a	a	h	h	a	a	a	a	-	b	h	h	a	h	b	b	a	a	h	h	h	h	h	h	h	b	b	h	h	h	a
46040	h	b	b	b	a	h	b	b	b	h	a	a	h	h	a	h	h	b	h	a	b	b	h	b	h	b	h	a	h	b	a	h	b	b	h	b	h	b	h	b	h	h	-	h	h	b	h	h	b
46067	h	h	a	h	h	h	h	b	a	h	h	a	h	a	h	h	h	b	b	h	a	b	h	h	a	b	a	h	b	h	h	h	h	a	b	b	h	h	b	h	a	h	h	h	a	a	a	h	-
46118	h	h	h	b	b	h	b	b	b	h	h	h	h	h	a	h	a	b	b	h	h	h	h	b	a	h	a	h	a	b	a	h	b	h	b	h	h	h	a	b	h	-	a	h	a	b	a	h	a
46146	h	b	b	h	h	b	h	h	b	h	a	b	h	h	b	a	h	a	h	b	a	a	b	h	h	b	b	b	b	h	a	h	a	h	-	h	h	b	h	h	b	h	b	h	b	h	h	a	b
46163	a	a	b	a	h	h	h	a	b	b	a	h	h	b	h	h	h	a	b	h	b	h	h	a	b	b	a	h	b	h	h	h	h	b	h	b	h	h	b	h	h	a	h	a	-	h	h	b	h
46164	h	h	a	a	a	a	a	b	h	h	b	h	a	b	b	h	b	h	h	h	h	h	h	a	h	h	h	h	a	b	b	h	b	h	b	b	h	h	b	-	h	b	h	b	b	a	h	h	h
46186	a	a	h	-	h	h	h	b	h	h	h	h	h	b	b	h	a	b	a	h	b	h	a	a	b	h	h	h	h	a	b	h	b	h	h	b	b	h	b	b	h	b	b	b	b	b	h	h	h
46198	h	b	h	b	b	h	b	b	h	a	b	h	h	b	b	h	h	a	h	a	b	h	h	h	h	h	b	h	h	b	a	b	h	h	h	a	b	h	a	-	h	b	h	h	h	a	b	b	h
46201	h	b	b	h	h	b	h	h	h	h	a	b	h	h	b	a	h	a	h	b	a	a	b	h	h	b	b	b	-	h	a	h	a	h	a	h	h	b	h	h	b	h	b	h	b	h	h	a	b
46251	h	b	a	h	a	a	h	b	h	h	b	h	a	b	a	h	h	h	a	b	a	h	h	h	b	h	a	h	h	b	b	h	b	h	b	b	a	h	b	-	b	b	b	b	b	a	h	a	h
46295	h	b	h	h	b	b	b	h	b	h	h	b	a	b	a	b	b	h	h	a	h	b	h	b	h	h	h	a	h	h	b	h	a	h	h	a	h	-	b	h	b	a	h	h	h	b	h	a	h
46298	a	h	b	a	h	h	h	h	h	h	a	a	h	a	a	h	b	h	h	h	h	b	b	h	h	h	h	b	h	h	a	a	-	h	h	a	b	a	h	a	a	a	h	h	h	a	a	b	h
46331	h	h	a	a	a	a	a	b	h	h	b	h	a	b	b	h	b	h	h	h	h	h	h	a	h	b	h	b	a	b	b	h	b	h	b	b	h	h	b	-	h	b	h	b	b	a	h	h	h
46344	h	-	h	h	b	b	b	h	b	h	h	b	a	b	a	b	b	h	h	a	h	b	h	b	h	h	a	a	h	h	b	h	a	h	h	a	h	b	b	h	b	a	h	h	h	b	h	a	a
46349	b	b	a	h	h	a	h	h	h	h	b	b	h	h	h	h	a	a	a	h	h	b	h	a	h	h	h	a	b	a	a	a	h	-	b	h	h	a	h	b	h	h	a	h	h	h	h	a	a
46388	h	h	a	a	a	a	a	b	-	h	b	h	a	b	b	h	b	b	h	h	h	h	b	a	h	b	h	b	a	h	b	h	b	h	b	b	h	h	b	a	h	b	h	b	b	a	h	h	h
46391	a	h	h	h	h	a	b	h	h	h	h	a	h	h	b	h	b	b	h	h	h	b	a	b	a	h	a	h	b	a	a	h	b	h	a	a	a	-	h	h	h	a	b	h	b	b	a	a	h
46396	h	h	h	h	a	h	b	h	h	h	h	b	a	h	h	a	a	a	h	h	b	-	h	b	h	a	b	h	b	b	h	b	b	h	h	h	h	b	h	b	h	b	a	a	b	a	h	a	a
46505	h	b	a	h	h	h	a	b	h	a	h	b	h	b	h	h	b	b	b	h	h	h	b	h	a	a	a	a	h	h	a	a	h	h	a	h	h	b	b	-	h	b	h	h	h	b	b	h	h
46556	h	-	b	h	b	h	h	a	h	h	a	b	b	a	b	a	h	a	h	h	a	h	b	h	b	b	h	h	b	b	a	h	a	h	a	h	h	h	h	h	h	h	b	a	b	h	h	h	b
46611	a	a	h	a	b	h	h	b	h	h	h	h	a	b	b	h	h	b	h	h	h	b	h	b	b	h	h	h	a	a	b	h	h	b	h	a	a	h	h	h	b	a	h	b	a	h	h	b	-
46670	h	h	h	b	h	h	h	h	a	h	h	h	h	h	h	h	h	h	h	h	a	h	h	h	a	h	a	b	b	h	h	h	h	a	b	b	h	-	b	b	a	h	h	h	a	h	a	b	b
46685	a	a	h	a	b	h	h	b	h	h	h	h	a	b	b	h	h	b	h	h	h	-	h	b	b	h	h	h	a	a	b	h	h	b	h	a	a	h	h	h	b	a	h	b	a	h	h	b	a
46708	h	b	a	h	h	h	a	b	h	a	h	b	h	b	h	h	b	b	b	h	h	h	b	h	a	a	a	a	h	h	a	a	h	h	a	h	h	b	b	-	h	b	h	h	h	b	b	h	h
46765	a	b	h	a	h	h	h	h	a	b	a	h	b	h	h	h	a	h	h	h	a	a	b	h	a	h	a	h	-	h	b	h	b	a	h	h	a	h	h	h	h	b	h	h	h	h	a	b	a
46811	h	h	a	b	a	h	h	a	-	b	b	b	h	h	h	b	a	a	h	h	a	b	h	a	h	h	b	a	b	h	h	a	h	b	b	b	h	a	h	h	a	h	b	b	a	a	h	h	a
46823	h	b	h	h	b	b	b	h	b	h	h	b	a	b	a	b	b	a	h	a	h	b	h	b	h	h	a	a	h	h	b	h	a	h	h	a	h	b	h	h	b	h	h	h	h	h	h	a	-
46915	-	h	b	h	b	h	h	h	b	h	a	h	h	b	h	h	h	h	b	h	h	h	h	a	b	b	a	b	b	h	h	a	h	b	h	b	h	a	b	h	h	a	h	a	h	a	h	b	a
46950	h	b	h	h	h	a	a	h	a	a	h	b	h	b	b	a	b	b	b	b	b	h	b	h	h	h	h	b	h	h	a	h	h	h	a	a	h	b	h	-	a	b	b	h	a	b	h	h	h
46994	h	a	h	b	a	a	b	h	h	h	h	b	h	h	h	h	a	a	b	h	a	a	h	b	h	a	b	b	b	h	h	h	b	a	h	h	h	b	h	-	h	b	h	h	a	h	b	h	a
47207	h	b	h	h	a	a	b	b	b	h	a	a	a	h	a	h	h	h	h	h	b	a	a	h	a	h	b	h	h	a	h	h	h	h	b	a	a	a	b	-	h	h	b	h	h	h	a	h	h
47241	h	b	h	h	a	a	h	h	h	h	b	h	a	b	a	h	h	h	a	b	a	h	h	h	b	h	a	h	h	b	b	a	b	h	b	b	a	h	b	-	b	b	b	b	b	a	h	a	h
47329	a	h	a	h	a	b	h	a	a	a	a	a	h	b	a	h	b	h	b	h	h	h	h	b	h	b	h	h	h	h	a	a	b	a	b	h	b	a	a	-	a	a	h	b	a	a	a	b	a
47348	h	b	h	h	a	a	b	b	b	h	a	a	a	b	a	h	h	h	h	h	b	a	a	a	a	h	h	h	h	a	h	h	h	h	b	a	a	a	h	-	h	b	b	h	h	h	a	h	h
47374	h	h	a	b	h	h	b	h	h	b	a	h	b	h	h	h	h	b	h	b	h	b	h	a	h	a	h	a	h	b	a	h	b	h	a	h	a	h	b	-	h	h	a	h	a	h	h	h	h
47375	a	b	a	h	h	b	h	h	h	b	a	a	b	a	h	a	h	h	b	h	h	h	h	b	a	h	h	a	h	b	h	h	h	b	a	a	a	a	b	-	b	h	a	h	a	h	h	h	h
47421	h	h	a	b	h	h	b	h	h	b	h	h	h	b	h	h	h	b	-	b	h	b	h	a	h	a	h	a	h	h	h	h	b	h	a	h	a	h	b	a	h	h	h	h	h	h	h	h	h
47454	b	b	-	h	h	a	h	h	h	h	b	b	h	h	h	h	a	a	a	h	h	b	h	a	h	h	h	a	b	a	a	a	h	b	b	h	h	a	h	b	h	h	a	h	h	h	h	a	a
47522	a	a	h	a	h	h	h	a	h	h	-	h	h	b	b	h	h	a	h	b	h	h	h	h	b	h	a	h	b	b	h	b	h	h	h	b	a	b	b	h	h	a	h	a	a	h	h	b	h
47597	a	h	b	b	b	a	a	h	b	h	-	h	h	b	a	h	h	h	h	a	h	h	b	h	b	b	h	b	b	a	h	a	h	h	a	b	h	a	b	h	b	h	a	a	h	a	h	b	a
47689	a	h	h	b	a	b	a	h	b	h	h	h	h	a	h	h	h	h	a	h	h	h	h	h	-	h	a	b	h	h	h	a	a	b	h	h	h	h	h	a	b	h	b	a	a	h	a	h	h
47696	h	h	h	b	b	h	b	b	-	h	h	h	h	h	a	h	a	b	b	h	h	h	h	b	a	h	a	h	a	b	a	h	b	h	b	h	h	h	a	b	h	a	a	h	a	b	a	h	a
47698	h	h	a	b	h	h	b	h	h	b	h	h	h	b	h	h	h	b	h	b	h	b	h	a	h	a	h	a	h	h	h	h	b	h	a	h	a	h	b	-	h	h	a	h	h	h	h	h	h
47720	a	h	b	b	b	h	h	h	b	h	a	h	h	b	a	h	h	h	-	h	h	h	h	h	b	b	a	b	b	h	h	a	h	b	a	b	h	a	b	h	h	h	a	a	h	a	h	b	a
47721	a	h	h	a	h	h	h	h	h	h	a	a	h	h	a	h	b	h	b	h	h	b	b	b	h	h	h	b	h	h	a	a	a	h	b	a	b	a	a	a	a	a	h	h	h	a	-	b	h
47793	a	h	a	h	a	b	h	a	a	a	a	a	h	b	a	h	b	h	b	h	h	h	h	b	h	b	-	h	b	h	a	a	b	a	b	h	b	h	a	a	a	a	h	b	a	a	a	b	a
47882	a	a	h	a	b	h	h	b	h	h	h	h	a	b	b	h	h	-	h	h	h	b	h	b	b	h	h	h	a	a	b	h	h	h	h	a	a	h	h	h	b	a	h	b	a	b	h	h	a
47885	h	h	h	h	a	a	a	h	h	h	b	a	h	b	b	h	b	b	b	h	b	h	h	a	h	b	h	h	a	h	b	h	h	a	b	h	b	h	h	-	h	b	h	h	h	a	b	h	h
47924	h	b	h	h	h	h	h	a	h	b	h	b	h	b	b	h	h	h	a	a	a	h	h	b	h	h	h	h	b	h	h	h	a	h	b	b	b	h	h	h	b	h	b	h	h	h	b	b	-
47941	h	a	h	h	a	h	b	h	h	h	h	b	h	b	h	h	a	a	b	h	h	-	h	b	h	a	b	h	b	h	h	b	b	a	h	h	h	b	h	b	h	b	h	h	a	a	b	h	a
48004	h	h	h	h	a	a	a	h	h	h	b	a	h	b	b	h	b	b	b	h	b	h	h	a	h	b	h	h	a	h	b	h	h	a	b	h	b	h	b	-	h	b	h	h	h	a	b	h	h
48034	h	-	h	h	h	a	h	h	h	h	h	h	h	h	h	h	b	h	a	a	h	h	a	b	a	a	h	a	h	h	a	h	b	h	h	h	h	h	h	h	h	h	h	a	a	h	h	h	h
48094	a	h	b	b	b	h	a	h	b	h	a	h	h	b	a	h	h	h	h	h	h	h	b	h	-	b	a	b	b	h	h	a	h	b	a	b	h	a	b	h	h	h	a	a	h	a	h	b	a
48131	h	b	h	h	b	h	a	a	h	b	h	h	a	b	b	h	a	h	-	h	h	h	h	b	h	a	h	h	b	a	h	a	a	h	b	b	b	h	a	h	b	h	h	a	h	h	h	h	h
48143	h	h	h	b	h	h	b	b	h	a	h	h	h	h	a	h	a	b	b	h	h	h	h	b	a	h	a	h	h	h	h	h	h	h	b	h	a	h	h	-	a	h	a	h	h	b	a	b	a
48171	h	h	a	b	a	a	h	a	a	b	b	b	h	h	h	b	a	a	a	h	a	b	h	a	h	h	b	a	b	h	h	a	h	b	b	b	h	-	h	h	h	h	b	b	a	a	h	h	a
48222	a	h	h	h	a	a	h	h	h	h	h	a	h	h	b	h	b	h	h	h	h	b	a	h	h	h	a	h	h	a	a	h	b	a	a	a	a	-	h	a	h	a	b	a	b	h	h	h	h
48224	b	h	a	h	h	h	h	b	b	h	h	h	h	h	a	h	h	b	a	h	b	h	h	h	h	a	a	b	h	b	b	h	a	b	b	b	h	h	h	-	b	a	h	h	a	b	a	h	a
48259	-	h	b	a	a	h	h	h	h	b	a	h	h	h	h	h	h	h	h	h	h	b	h	a	a	h	h	h	a	a	h	b	h	a	h	h	h	h	h	h	b	h	b	a	a	h	b	h	a
48299	h	h	a	b	h	h	b	h	h	b	h	h	h	b	h	h	h	b	h	b	h	b	h	a	-	a	h	a	h	h	h	h	b	h	a	h	a	h	b	a	h	a	h	h	h	h	h	h	h
48389	a	-	h	a	h	h	h	a	a	b	a	b	h	h	h	a	a	h	h	h	a	a	b	h	a	h	a	h	a	h	b	h	h	a	h	h	b	h	h	h	a	b	h	h	b	h	h	b	a
48406	a	a	b	a	h	h	h	a	b	h	a	h	h	b	h	h	h	a	b	h	h	h	h	a	b	b	a	h	b	h	h	h	h	b	h	b	h	h	b	h	h	a	h	-	h	h	h	b	h
48424	a	h	h	h	a	h	-	b	b	h	a	a	a	b	h	h	h	h	b	a	h	b	h	a	h	h	h	h	b	a	b	a	h	h	a	a	h	a	h	h	a	b	h	b	h	a	h	h	h
48448	b	b	a	h	a	h	b	h	h	h	h	b	b	a	a	h	h	b	h	h	h	b	a	a	b	h	h	h	h	b	a	h	h	a	a	h	h	h	b	a	h	h	-	h	h	h	h	h	h
48465	h	h	a	h	h	h	h	b	a	h	h	a	h	a	h	h	h	b	b	h	a	b	h	h	-	b	a	h	h	h	h	h	h	a	b	b	h	h	b	h	a	h	h	h	a	a	a	h	b
48470	h	b	h	h	h	h	h	h	h	b	a	h	h	h	h	h	h	h	b	b	h	a	h	h	-	a	h	a	h	h	a	b	h	b	a	h	h	a	h	h	h	b	h	h	a	h	a	a	b
48471	h	h	-	a	h	a	a	b	h	a	h	h	a	b	h	h	h	h	a	b	b	b	a	b	h	b	h	h	h	a	a	b	h	a	a	b	h	h	h	b	h	h	b	b	h	b	a	h	h
48494	a	h	h	b	a	b	h	b	h	h	h	-	h	a	a	h	a	b	a	b	a	h	b	h	h	h	a	b	b	h	h	h	a	b	h	h	h	h	b	h	b	h	b	a	a	b	h	h	h
48517	b	b	a	h	a	h	b	h	h	b	h	b	b	a	a	h	h	b	h	b	h	b	a	a	b	a	h	h	h	b	a	h	b	h	-	h	a	h	b	a	h	h	a	h	h	b	a	h	h
48569	h	b	b	b	a	h	b	b	b	h	h	a	h	h	a	h	h	b	h	a	b	b	h	-	b	b	h	a	h	b	a	h	b	b	h	b	h	b	h	b	a	h	b	h	h	b	h	h	b
48573	a	b	b	h	h	b	h	h	b	h	a	b	h	b	b	a	h	a	h	b	a	-	b	h	h	b	b	b	b	h	a	h	a	h	a	h	h	b	h	h	b	h	h	h	b	h	h	a	b
48626	a	h	b	a	h	h	h	h	h	h	a	a	h	a	a	h	b	h	h	h	h	b	b	h	h	h	h	h	h	h	a	a	a	h	h	a	b	a	h	a	h	a	h	h	h	a	-	b	h
48676	h	a	b	b	a	a	b	h	h	b	h	h	h	a	a	h	a	a	h	b	a	h	a	a	b	a	a	h	h	h	h	h	h	-	a	h	b	b	b	h	h	h	b	h	a	b	b	a	a
48707	b	h	a	b	a	h	b	h	h	b	h	b	b	h	a	h	a	b	h	b	h	b	a	a	b	a	h	h	h	b	a	h	b	h	a	h	a	h	b	a	h	h	-	h	a	h	a	h	h
48716	h	h	h	b	h	h	h	b	h	a	h	h	h	h	a	h	a	b	b	h	h	h	h	b	a	h	a	h	h	h	h	h	h	h	h	h	a	h	h	-	a	h	a	h	h	h	a	b	h
48721	h	h	h	h	-	a	h	h	h	h	h	a	b	h	h	h	a	b	h	a	b	h	b	h	a	b	b	a	h	h	h	b	b	b	h	h	a	h	h	b	h	b	h	h	h	h	a	h	h
48871	a	b	a	h	h	h	h	h	-	b	h	a	b	h	h	b	h	b	h	a	h	h	b	h	b	h	h	a	h	h	h	b	a	h	h	b	b	a	h	b	b	a	a	h	a	b	h	a	a
48904	b	h	a	h	a	a	h	h	h	h	b	b	h	h	h	h	a	a	a	h	a	b	h	a	h	h	h	a	b	h	a	-	h	b	b	b	h	a	h	b	h	h	h	h	h	h	h	h	a
48914	a	a	h	a	h	h	h	a	h	h	a	h	h	b	h	h	h	a	b	h	b	h	h	h	-	h	a	h	b	h	h	b	h	h	h	b	a	b	b	h	h	a	h	a	a	h	h	b	h
48938	h	h	a	h	a	a	h	b	h	h	b	h	a	b	a	h	h	h	a	b	a	h	h	h	b	h	-	h	h	b	b	h	b	h	b	b	a	h	b	a	b	b	b	b	b	a	h	a	h
48974	h	h	a	a	a	a	a	b	h	h	b	h	a	b	b	h	b	h	h	h	h	h	h	a	h	h	h	h	a	b	b	h	b	h	b	b	h	h	b	-	h	b	h	b	b	a	h	h	h
48978	h	h	h	a	h	a	a	b	h	h	h	h	a	b	h	h	h	h	a	b	b	b	a	b	h	b	h	h	h	a	a	b	h	a	a	h	h	h	h	b	h	h	h	-	h	b	a	h	h
48997	a	b	b	h	h	b	h	h	-	h	a	b	h	b	b	a	a	a	a	b	a	a	b	h	h	b	b	b	b	h	a	h	a	h	a	h	h	b	h	h	b	h	a	h	b	h	h	a	b
49000	a	h	h	a	h	h	h	h	h	h	a	a	h	a	a	h	b	h	b	h	h	b	b	b	h	h	h	b	h	h	a	-	a	h	b	a	b	a	h	a	a	a	h	h	h	a	a	b	h
49006	a	h	h	h	h	a	b	h	h	h	a	a	h	h	b	a	b	h	a	a	a	h	a	h	a	a	a	-	h	a	a	h	b	h	a	a	h	h	h	h	a	a	b	h	b	b	a	a	a
49035	h	b	h	h	b	b	b	h	b	h	h	b	h	h	a	b	b	a	h	a	h	b	h	b	h	b	a	a	h	a	b	h	h	h	h	a	h	b	h	a	b	h	h	h	h	h	h	a	-
49090	a	b	h	h	h	a	h	b	h	h	a	a	b	b	h	h	b	h	a	a	h	h	a	b	a	a	h	h	h	h	a	a	b	h	h	-	b	h	h	h	h	h	h	a	a	h	b	b	h
49148	h	b	h	h	b	h	h	b	h	h	b	b	a	h	h	h	h	h	h	a	h	h	b	a	a	a	h	a	h	h	a	a	h	a	a	h	h	h	h	-	h	b	h	h	b	h	b	h	a
49156	h	b	h	h	a	a	b	b	b	h	a	a	a	h	a	h	h	h	h	h	b	a	a	h	a	h	b	h	h	a	h	h	h	h	b	a	a	a	b	-	h	h	b	h	h	h	a	h	h
49166	h	b	h	h	h	h	h	h	h	b	a	h	a	h	-	h	h	h	b	h	h	a	h	h	a	a	b	a	h	h	a	b	h	b	a	h	h	a	h	h	b	b	h	b	h	h	a	a	b
49167	a	b	a	h	a	b	h	h	a	a	a	h	b	b	a	a	b	h	h	h	h	h	h	b	h	b	b	h	b	h	h	a	b	a	b	h	b	h	a	-	h	a	h	b	a	a	a	b	h
49172	a	b	h	a	h	h	h	a	h	b	a	b	h	h	h	a	a	h	h	h	a	a	b	h	a	h	a	h	a	h	b	h	h	a	b	h	b	h	h	h	a	h	h	h	b	h	h	b	-
49273	a	h	h	h	h	h	b	h	h	h	-	a	h	a	b	a	b	h	a	a	h	h	a	a	a	a	a	b	h	h	a	h	b	b	a	a	h	h	h	h	h	h	h	b	b	b	a	h	a
49297	h	h	a	b	a	h	a	a	a	b	b	b	h	h	h	b	a	a	h	b	a	b	h	h	h	h	b	h	b	h	h	a	b	b	h	b	a	h	b	h	a	h	b	b	a	a	h	h	-
49325	a	h	h	b	a	b	h	b	h	h	h	b	h	a	a	h	a	b	a	b	a	h	b	h	h	h	a	b	b	h	h	h	a	b	h	h	h	h	b	h	b	h	b	-	a	b	h	h	h
49397	a	b	b	h	h	b	h	b	b	h	a	b	h	b	b	a	a	a	a	b	h	a	b	h	h	b	b	b	h	h	a	h	a	h	a	h	h	b	h	h	b	h	a	h	-	h	h	a	b
49413	a	h	h	b	a	b	h	b	h	h	h	h	h	a	a	h	a	b	a	b	a	h	b	h	a	h	h	h	h	h	h	h	a	b	h	h	h	h	-	h	b	h	b	h	a	b	h	h	h
49429	h	h	a	a	h	b	h	b	a	a	a	a	h	a	a	h	h	h	b	a	a	-	h	h	h	b	h	a	h	h	b	a	h	a	h	b	a	h	b	h	h	b	h	b	a	a	h	h	b
49483	b	b	a	h	a	h	b	h	h	h	h	b	b	a	a	h	h	b	h	h	h	b	a	a	b	a	h	h	h	b	a	h	h	-	a	h	h	h	b	a	h	h	a	h	h	h	a	h	h
49496	a	b	a	h	h	b	h	h	h	b	a	a	b	a	h	a	h	h	b	h	h	h	h	-	a	h	h	a	h	b	h	h	h	b	h	a	a	a	b	b	b	h	a	a	a	h	h	h	h
49516	a	h	h	h	a	h	b	b	b	h	a	a	a	b	h	h	h	h	b	a	b	b	h	a	-	h	h	h	b	a	b	a	h	h	a	a	h	a	h	h	a	b	h	b	h	a	h	h	h
49541	b	b	a	h	a	h	b	h	h	h	h	b	b	a	a	h	h	b	h	h	h	b	a	a	b	h	h	h	h	b	a	h	h	a	a	h	h	h	b	-	h	h	a	h	h	h	h	h	h
49558	h	h	h	a	a	a	a	h	h	h	b	h	a	b	-	h	b	b	h	h	h	h	b	a	h	b	h	b	a	h	b	h	b	a	b	h	h	h	b	a	h	b	h	h	b	a	h	h	h
49608	h	-	h	h	b	h	a	a	h	b	h	h	a	b	b	h	a	h	a	h	h	h	h	b	h	a	h	h	b	a	h	a	a	h	b	b	b	h	a	h	b	h	h	a	h	h	h	h	h
49666	b	b	a	h	a	h	b	h	h	b	h	b	b	h	a	h	h	b	h	b	h	b	a	a	b	a	h	h	h	b	a	h	b	h	a	h	a	h	b	-	h	h	a	h	a	b	a	h	h
49672	h	a	h	a	b	h	b	h	h	b	b	h	h	b	h	a	a	h	b	b	h	h	a	h	a	a	a	h	a	h	a	-	b	h	b	h	h	a	h	h	h	b	b	a	h	h	a	b	h
49700	a	h	h	b	h	h	a	h	h	h	h	h	h	a	h	h	h	h	a	h	h	h	h	h	b	h	h	-	h	h	b	a	a	b	h	h	a	h	h	a	h	h	b	a	a	a	a	h	h
49745	h	b	a	h	h	h	h	b	h	h	a	h	a	a	a	h	h	b	h	h	b	a	b	h	a	a	h	h	b	b	h	h	h	b	b	h	a	-	b	a	b	a	h	h	a	b	a	a	a
49809	h	h	h	h	-	a	h	h	h	h	h	a	b	h	h	h	a	b	h	a	b	h	b	h	a	b	b	a	h	h	h	b	b	b	h	h	a	h	h	b	h	b	h	h	h	h	a	h	h
49818	a	h	h	b	h	h	-	h	h	h	h	h	h	a	h	h	h	h	a	h	h	h	h	h	b	h	h	b	h	h	b	a	a	b	h	h	a	b	h	a	h	h	b	a	a	a	a	h	h
49904	a	h	h	a	h	h	h	h	h	-	a	a	h	h	a	h	b	h	b	h	h	b	b	b	b	b	h	b	h	h	a	a	a	h	b	a	b	a	a	a	a	a	h	h	h	a	a	b	h
49908	h	h	h	b	h	b	h	b	h	b	h	h	b	a	h	h	a	b	a	h	a	a	h	a	-	h	h	h	h	h	a	h	a	b	h	h	h	h	b	b	b	h	b	h	h	b	b	b	h
49934	h	a	a	b	h	b	a	h	h	a	a	a	h	h	h	h	b	-	a	h	h	h	h	h	a	a	b	h	b	h	a	a	h	h	h	a	h	h	h	a	h	h	h	h	h	a	b	h	a
50033	h	b	h	h	a	a	b	b	b	h	a	a	a	b	a	h	h	h	h	h	b	a	a	h	a	h	b	h	h	a	h	h	h	h	b	a	a	a	h	-	h	h	b	h	h	h	a	h	h
50035	h	h	b	b	a	h	b	b	b	h	a	a	h	h	a	h	h	b	h	h	b	b	a	b	h	b	a	a	h	b	a	h	b	b	a	b	h	-	b	b	h	h	b	b	h	b	h	h	b
50048	h	b	h	h	b	h	h	b	h	h	b	b	a	b	h	h	h	h	h	a	h	h	b	h	a	a	a	a	h	h	a	a	h	a	a	h	h	b	h	-	h	b	h	h	b	h	b	h	a
50088	h	b	h	h	h	a	a	h	a	a	h	b	h	b	b	a	b	b	-	b	h	h	b	h	a	h	h	b	h	h	a	a	h	h	a	h	h	b	b	h	a	b	b	h	h	b	h	h	h
50147	h	b	h	h	a	a	b	b	b	h	a	a	a	h	a	h	h	h	h	h	b	a	a	h	a	h	b	h	h	a	h	h	h	h	b	a	a	a	b	-	h	h	b	h	h	h	a	h	h
50161	a	b	h	h	h	a	h	b	h	h	a	a	b	b	h	h	b	h	a	a	h	h	a	b	a	-	h	h	h	h	a	a	b	h	h	a	b	h	h	h	h	h	h	a	a	h	b	b	h
50173	a	h	h	h	h	h	b	h	b	b	h	a	b	h	h	b	b	b	a	a	b	h	b	h	h	b	h	a	h	a	h	b	a	h	a	-	h	a	h	b	b	a	h	h	h	h	h	h	h
50226	a	a	h	a	h	h	h	a	h	h	a	h	h	b	b	h	h	a	h	b	h	h	h	h	b	h	a	h	b	b	h	b	h	h	h	b	a	b	b	h	h	-	h	a	a	h	h	b	h
50234	a	b	a	h	h	h	h	h	b	b	h	a	b	h	h	b	h	b	h	a	h	h	b	h	b	h	h	h	h	h	h	b	a	b	h	b	-	a	h	b	b	a	a	h	a	b	h	a	a
50250	a	b	a	h	h	b	h	h	h	b	a	a	b	a	h	a	h	h	b	h	h	h	h	b	a	h	h	a	h	b	h	h	h	b	a	a	a	a	b	-	b	h	a	h	a	h	h	h	h
50263	b	b	a	a	h	a	h	h	h	h	b	b	h	h	h	h	a	a	a	h	h	b	h	a	h	h	h	a	b	-	a	a	h	b	b	h	h	a	h	b	h	h	a	h	h	h	h	a	a
50298	a	b	h	h	h	a	h	b	h	h	a	a	b	b	h	h	b	h	a	h	h	h	a	b	a	a	h	h	h	h	a	a	b	h	h	-	b	h	h	h	h	h	h	a	a	a	b	b	a
50307	b	b	a	h	a	h	b	h	h	h	h	b	b	a	a	h	h	b	h	h	h	b	a	a	b	a	h	h	h	b	a	h	h	a	-	h	h	h	b	a	h	h	a	h	h	h	a	h	h
50313	b	b	a	h	a	h	b	h	h	h	h	b	b	a	a	h	h	b	h	h	h	b	a	a	b	h	h	h	h	b	a	h	h	a	a	h	h	h	b	-	h	h	a	h	h	h	h	h	h
50338	h	b	h	h	b	b	b	h	b	h	h	b	a	h	-	b	b	a	h	a	h	b	h	b	h	b	a	a	h	h	b	h	a	h	h	a	h	b	h	h	b	h	h	h	h	h	h	a	a
50356	h	b	b	h	h	h	h	h	h	b	a	h	a	h	b	h	h	h	h	h	h	a	a	h	-	a	b	a	h	h	a	b	a	b	a	h	h	h	h	h	b	b	h	b	h	h	a	a	b
50384	h	a	h	h	a	h	b	h	h	h	h	b	a	h	h	a	a	a	b	h	b	a	h	b	h	a	b	h	b	h	h	b	b	h	h	h	h	b	h	-	h	b	a	h	h	a	b	h	a
50398	h	h	a	b	h	h	b	h	h	b	a	b	b	h	h	h	h	b	h	b	h	b	h	a	h	a	h	a	h	b	-	h	b	h	a	h	a	h	b	a	h	h	a	h	a	h	h	h	h
50416	b	h	a	h	h	b	h	b	-	h	h	h	h	a	a	h	h	b	h	h	b	h	h	h	h	a	a	b	b	b	h	h	a	b	b	b	h	h	h	a	b	a	h	h	a	b	a	h	a
50434	h	h	h	b	h	h	b	b	h	a	h	h	h	h	a	h	a	b	b	h	h	h	h	b	a	h	a	h	h	h	h	h	h	h	b	h	a	h	h	b	a	a	a	h	h	b	a	b	-
50449	a	h	h	h	h	b	h	h	b	h	h	h	h	b	a	b	h	h	a	a	h	a	h	a	h	a	b	h	h	h	h	a	b	b	h	a	h	-	h	h	h	h	b	b	b	b	a	a	h
50467	a	b	h	h	h	h	h	h	h	b	a	h	h	h	h	h	h	h	b	b	h	-	h	b	a	a	h	a	h	h	a	b	h	b	a	h	a	a	h	b	h	h	h	h	a	h	a	a	b
50474	a	h	h	b	a	b	h	h	h	h	h	h	h	a	h	h	h	b	a	b	a	h	h	h	b	h	a	b	-	h	h	h	a	b	b	h	h	h	h	h	b	h	b	a	a	b	h	h	h
50479	a	h	a	h	a	b	h	a	a	a	a	h	h	b	a	h	b	h	b	h	h	h	h	b	h	b	b	h	b	h	a	a	b	a	b	h	b	h	a	-	a	a	h	b	a	a	a	b	a
50509	a	b	a	h	a	b	h	h	a	a	-	h	b	b	a	a	b	h	h	h	h	h	h	b	h	b	b	h	b	h	h	a	b	a	h	h	b	h	a	a	h	a	h	b	a	a	a	b	h
50582	a	a	h	a	b	h	h	b	h	h	h	h	a	b	b	h	a	b	h	h	h	b	h	b	b	h	h	h	a	a	b	h	h	h	h	a	h	h	b	h	b	-	h	b	a	b	b	h	a
50614	a	a	b	a	a	h	h	h	b	h	h	h	b	a	b	h	a	b	h	a	b	a	h	a	h	h	a	h	h	h	b	h	b	a	h	b	b	h	b	b	h	b	h	h	b	h	h	a	-
50641	b	b	a	a	h	h	b	h	h	h	b	b	a	a	h	h	h	a	a	a	h	b	h	h	h	h	h	h	h	a	a	h	h	h	-	h	h	h	h	b	b	h	a	a	b	h	a	a	h
50677	h	b	b	h	h	b	h	h	b	h	a	b	h	h	b	a	h	a	h	b	a	a	-	h	h	b	b	b	b	h	a	h	a	h	a	h	h	b	h	h	b	h	b	h	b	h	h	a	b
50698	h	h	a	h	a	a	h	b	h	h	b	h	a	b	h	h	b	h	a	b	h	h	h	h	h	h	a	h	h	b	b	h	b	h	b	b	a	h	b	-	b	b	h	b	b	a	h	a	h
50707	h	a	h	a	b	h	b	h	h	b	b	h	h	b	h	a	a	h	b	b	h	h	a	h	h	a	-	h	a	h	a	h	b	h	b	h	b	a	h	h	h	b	b	a	h	h	a	b	a
50765	a	h	a	h	h	b	h	h	h	a	a	a	h	b	a	h	b	h	b	h	h	h	b	b	h	b	h	h	h	h	a	a	b	h	b	a	b	a	a	a	a	a	h	b	a	a	-	b	a
50783	a	h	h	h	h	h	b	b	b	h	a	a	h	b	h	b	h	b	b	a	h	b	b	h	h	a	h	h	h	a	b	a	h	b	a	h	h	a	b	h	a	b	h	b	h	-	h	h	h
50784	h	b	h	h	h	h	h	a	h	b	h	b	h	b	b	h	h	h	a	a	a	h	h	b	h	h	h	h	-	a	h	h	a	h	b	b	b	h	h	h	b	h	b	h	h	h	b	b	a
50785	a	b	a	h	h	h	h	h	b	b	h	a	b	b	h	b	h	b	h	a	h	h	b	h	b	h	h	h	h	h	h	b	a	b	h	b	b	h	h	b	b	a	a	h	a	b	h	-	a
50794	b	h	a	h	h	h	h	b	b	h	h	h	h	h	a	h	h	b	a	h	b	h	h	h	h	a	a	b	h	b	h	h	a	b	b	b	h	h	h	-	b	a	h	h	a	b	a	h	a
50799	h	b	h	h	b	b	b	h	b	h	h	b	a	b	a	b	b	h	h	a	h	b	h	b	h	h	h	a	h	h	b	h	a	h	h	a	h	-	b	h	b	a	h	h	h	b	h	a	a
50812	h	h	a	h	a	a	h	b	h	h	b	h	a	b	h	h	h	h	a	b	h	h	h	h	h	h	a	h	h	b	b	h	b	h	b	b	a	h	b	-	b	b	b	b	b	a	h	a	h
50856	h	h	a	h	h	b	h	b	a	h	h	a	h	a	h	h	h	b	b	a	-	b	h	h	h	b	h	h	h	h	h	h	h	a	b	b	a	h	b	h	h	h	h	h	a	a	a	h	b
50955	h	b	h	h	a	a	b	b	b	h	a	a	a	h	a	h	h	h	h	h	b	a	a	h	a	h	b	h	h	-	h	h	h	h	b	a	a	a	b	b	h	h	b	h	h	h	a	h	h
50964	h	a	h	a	h	h	b	b	b	h	a	h	h	h	h	b	h	b	b	a	a	b	b	h	h	a	h	h	h	h	b	a	h	b	a	h	b	-	b	b	a	b	h	h	h	a	h	h	h
50989	a	h	a	h	a	b	h	a	a	a	a	a	h	b	a	h	b	h	b	h	h	h	h	b	h	b	h	h	h	h	a	a	b	a	b	h	b	a	a	a	a	a	h	b	a	a	-	b	a
50994	h	b	h	h	a	a	b	b	b	h	a	a	a	h	a	h	h	h	h	h	b	a	a	h	a	h	b	h	h	a	h	h	h	h	b	a	a	a	b	-	h	h	b	h	h	h	a	h	h
51013	a	-	b	h	b	b	h	b	b	h	a	b	h	b	b	a	a	a	a	b	h	a	h	b	h	b	b	b	h	h	h	h	h	h	a	h	h	h	h	h	b	h	a	h	b	h	h	a	b
51028	a	h	h	h	a	h	b	b	-	h	a	a	a	b	h	h	h	h	b	a	h	b	h	a	h	h	h	h	b	a	b	a	h	h	a	a	h	a	h	h	a	b	h	b	h	a	h	h	h
51055	h	b	h	a	b	a	h	h	h	h	a	a	b	h	h	h	a	h	h	a	b	a	b	b	-	b	h	a	h	h	b	b	b	h	h	h	a	h	h	h	h	b	h	h	h	h	a	h	h
51068	h	b	h	h	h	a	h	h	h	h	h	h	h	h	h	h	b	h	a	a	h	h	a	b	-	a	h	a	h	h	a	h	b	h	h	h	h	h	h	h	h	h	h	a	a	h	h	h	h
51215	h	b	h	h	a	a	b	b	b	h	a	a	a	b	a	h	h	h	h	h	b	a	a	h	a	h	b	h	h	a	h	h	h	h	b	a	a	a	h	-	h	h	b	h	h	h	a	h	h
51285	h	h	h	b	h	h	b	b	h	a	h	h	h	h	a	h	a	b	b	h	h	h	h	b	-	h	a	h	h	h	h	h	h	h	b	h	a	h	h	b	a	h	a	h	h	b	a	b	a
51309	h	h	h	a	h	b	h	b	a	h	-	a	h	a	h	a	h	h	b	a	a	b	h	h	b	b	h	a	h	h	b	h	a	a	h	b	a	h	b	h	h	h	h	b	a	a	b	a	b
51379	h	h	h	b	h	h	h	h	a	h	h	h	h	h	h	h	h	h	h	h	a	h	h	h	a	h	a	b	b	h	h	h	h	a	-	b	h	b	b	b	a	h	h	h	a	h	a	b	b
51395	h	b	b	h	a	b	b	b	h	h	h	-	h	h	a	h	h	a	h	a	h	b	h	a	a	b	a	a	a	a	b	b	h	h	h	h	h	h	h	a	b	h	h	a	h	h	b	h	a
51454	b	h	a	h	h	b	h	b	b	h	h	h	h	a	a	h	h	b	h	h	b	h	h	h	h	a	a	b	b	b	h	h	a	b	b	b	h	h	h	-	b	a	h	h	a	b	a	h	a
51497	h	h	h	b	h	b	h	b	h	h	h	h	b	a	a	h	a	b	a	b	a	a	b	a	a	h	h	h	h	h	h	h	a	b	h	h	h	h	b	h	-	h	b	h	a	b	b	b	h
51559	a	h	h	h	h	b	h	h	b	h	h	h	a	b	a	b	h	h	-	a	h	a	h	a	h	a	b	h	h	b	h	a	b	b	h	a	h	b	h	h	h	h	b	b	h	b	a	a	h
51634	b	b	a	a	h	h	b	h	h	h	b	b	a	a	h	h	h	-	a	a	h	b	h	h	h	h	h	h	h	a	a	h	h	h	h	h	h	h	h	b	b	h	a	a	b	h	a	a	h
51660	a	b	a	h	h	h	h	b	b	b	h	a	b	h	h	b	h	b	h	a	h	h	b	h	b	h	h	h	h	h	h	b	a	h	h	b	b	-	h	b	b	a	a	h	a	b	h	a	a
51682	h	h	h	b	h	h	h	b	h	a	h	h	h	h	a	h	a	b	b	h	h	h	h	b	a	h	a	h	h	h	h	h	h	h	h	h	a	h	h	-	a	h	a	h	h	h	a	b	h
51691	a	h	h	h	h	h	b	h	b	b	h	a	b	h	h	b	b	b	a	a	b	h	b	h	h	b	h	a	h	a	h	b	a	h	a	b	b	-	h	b	b	a	a	h	h	h	h	a	a
51698	h	h	h	b	h	h	b	b	h	a	h	h	h	h	a	h	a	b	b	h	h	h	h	b	-	h	a	h	a	h	h	h	h	h	b	h	h	h	a	b	a	a	a	h	h	b	a	b	a
51734	b	b	a	a	h	h	b	h	h	h	b	b	a	a	h	h	h	a	a	a	h	b	h	h	h	h	h	h	h	a	a	h	h	h	h	h	h	h	h	b	b	h	a	a	b	h	a	-	h
51805	a	-	b	a	h	h	h	a	h	b	a	h	h	b	h	h	h	a	b	h	b	h	h	a	b	b	a	h	b	h	h	b	h	h	h	b	a	h	b	h	h	a	h	a	h	h	h	b	h
51825	a	h	h	h	h	a	b	h	h	h	h	a	h	h	b	a	b	b	h	a	h	h	a	b	a	h	a	h	b	a	a	h	b	h	a	a	a	-	h	h	h	a	b	h	b	b	a	a	a
51836	h	b	h	h	b	h	a	a	h	b	h	h	-	b	b	h	h	h	a	h	a	h	h	b	h	a	h	h	b	a	h	h	a	h	b	b	b	h	h	h	b	h	h	h	h	h	b	h	a
51846	a	h	b	a	h	h	a	a	h	b	a	b	h	h	a	a	a	h	a	b	a	h	b	h	a	h	a	b	-	h	b	h	h	a	b	h	b	h	b	a	a	h	h	h	h	h	h	b	a
51850	h	h	a	b	a	h	h	a	a	b	b	b	h	h	h	b	a	a	h	h	a	b	h	h	h	h	b	h	b	h	h	a	b	b	b	b	a	h	h	h	a	h	-	b	a	a	h	h	a
51884	a	h	b	a	h	h	a	a	h	b	a	b	h	h	a	a	a	h	a	b	a	h	b	h	a	h	a	b	a	h	b	h	h	a	b	h	b	h	b	-	a	h	h	h	h	h	h	b	a
51906	h	a	h	a	h	h	b	b	b	h	a	h	h	h	h	b	h	b	b	a	a	b	b	h	h	a	h	h	h	h	b	a	h	b	a	-	b	a	b	b	a	b	h	h	h	a	h	h	h
51909	a	h	h	b	h	h	a	h	h	h	h	h	h	a	h	h	h	h	a	h	h	h	h	h	-	h	h	b	h	h	b	a	h	b	h	h	a	b	h	a	h	h	b	a	a	a	a	h	h
51964	a	b	a	h	h	h	h	h	h	b	a	h	h	h	h	a	h	a	-	h	h	h	h	b	a	a	h	a	a	b	h	h	h	b	a	a	a	a	h	b	h	h	h	h	a	h	a	a	b
51988	h	b	b	b	a	h	b	b	b	h	h	a	h	h	a	h	h	b	h	a	b	b	h	b	b	b	h	a	h	b	a	h	b	b	h	-	h	b	h	b	a	h	b	h	h	b	h	h	b
52023	h	h	a	b	h	h	b	h	h	b	h	h	h	b	h	h	h	b	h	b	h	b	h	a	h	a	h	a	h	h	h	h	-	h	a	h	a	h	b	a	h	h	h	h	h	h	h	h	h
52035	b	b	a	h	a	h	b	h	h	h	h	b	b	a	a	h	h	b	h	h	h	b	a	a	b	h	h	h	h	b	a	h	h	a	a	h	h	h	b	-	h	h	a	h	h	h	h	h	h
52047	b	a	h	h	h	h	b	b	b	h	b	a	b	h	h	h	h	h	b	h	a	h	h	b	-	h	h	h	h	b	a	a	b	h	b	h	h	h	h	h	b	h	a	h	a	b	h	a	a
52059	a	h	b	a	b	h	h	a	b	h	a	h	h	b	h	h	h	a	b	h	h	h	h	a	-	b	a	b	b	h	h	h	h	b	h	b	h	h	b	h	h	a	h	a	h	h	h	b	h
52064	b	h	a	h	h	h	h	b	b	h	h	h	h	a	a	h	h	b	h	h	b	h	h	h	h	a	a	b	b	b	h	h	a	b	b	b	h	h	h	-	b	a	h	h	a	b	a	h	a
52065	h	b	b	h	h	h	h	h	h	b	a	h	a	h	b	h	h	h	h	h	h	a	a	h	a	a	b	a	h	h	a	b	a	b	a	h	h	h	h	h	b	b	h	b	h	h	a	a	-
52115	h	h	a	b	h	h	b	h	h	b	a	h	b	h	h	h	h	b	h	b	h	b	h	a	h	a	h	a	h	b	h	h	b	h	a	h	a	h	-	a	h	h	a	h	a	h	h	h	h
52119	b	b	a	a	h	h	b	h	h	h	b	b	h	a	h	h	a	a	a	a	h	b	h	a	h	h	h	a	b	a	a	a	a	b	b	h	h	h	h	-	b	h	a	a	b	h	h	a	h
52174	-	b	h	h	h	h	b	h	b	b	h	h	h	h	a	b	b	b	a	h	b	b	b	h	h	b	h	a	h	a	h	b	h	h	h	b	h	a	h	h	h	h	h	h	h	h	h	h	h
52207	h	b	b	h	h	h	h	h	h	h	a	b	b	a	b	a	h	a	h	h	a	h	b	h	b	b	h	h	b	b	a	h	a	h	a	h	h	-	h	h	b	h	b	a	b	h	h	a	b
52249	h	h	h	b	b	h	b	b	b	h	h	h	h	h	a	h	a	b	b	h	h	h	h	b	-	h	a	h	a	h	a	h	b	h	b	h	h	h	a	b	a	a	a	h	a	b	a	b	a
52284	h	b	h	a	b	a	h	h	h	h	a	a	b	h	h	h	a	h	h	a	b	a	-	b	a	b	h	a	h	h	b	b	b	h	h	h	a	h	h	h	h	b	h	h	h	h	a	h	h
52285	b	b	a	b	a	h	b	h	h	b	h	b	b	h	a	h	a	b	h	b	h	b	a	a	b	a	h	h	h	b	a	h	b	h	a	h	a	h	b	-	h	h	a	h	a	b	a	h	h
52300	h	h	a	a	a	a	a	b	h	h	b	h	a	b	b	h	b	h	h	h	h	h	h	a	h	h	h	h	h	b	b	h	b	h	b	b	h	h	b	-	h	b	h	b	b	a	h	h	h
52338	h	h	h	b	h	b	h	b	h	h	h	h	b	a	a	h	a	b	a	b	a	h	b	h	-	h	h	h	h	h	h	h	a	b	h	h	h	h	b	h	b	h	b	h	a	b	b	b	h
52418	a	b	a	b	b	h	a	a	h	b	h	a	b	b	b	b	h	b	h	h	h	a	h	h	h	h	b	h	h	h	h	h	a	b	h	h	-	h	h	h	h	h	h	h	a	b	b	a	h
52491	h	b	h	h	-	b	b	h	b	h	h	b	h	h	a	b	b	a	h	a	h	b	h	b	h	b	a	a	h	a	b	h	h	h	h	a	h	b	h	a	b	h	h	h	h	h	h	a	a
52492	a	h	a	b	h	h	h	b	h	a	a	a	h	b	h	h	b	h	a	h	h	h	h	b	a	a	h	h	h	h	a	a	b	h	h	a	-	h	h	h	h	h	h	h	a	a	b	b	a
52502	h	b	h	h	a	a	b	b	b	h	a	a	a	b	a	h	h	h	h	h	b	a	a	h	a	h	-	h	h	a	h	h	h	h	b	a	a	a	h	b	h	h	b	h	h	h	a	h	h
52516	a	a	h	a	h	h	h	a	h	h	a	h	h	b	b	h	h	a	h	b	h	h	h	h	b	h	a	h	b	b	h	b	h	h	h	b	a	-	b	h	h	a	b	a	a	h	h	b	h
52532	h	h	b	b	a	h	h	b	h	a	a	h	h	h	a	h	h	h	h	b	b	b	a	b	h	b	h	h	h	b	a	h	b	h	a	b	h	b	b	-	h	h	b	b	h	b	h	h	b
52547	a	b	a	h	h	b	h	h	h	b	a	h	h	h	h	a	h	a	b	h	h	h	h	b	a	h	h	a	h	b	h	-	h	b	a	a	a	a	b	b	b	h	a	h	a	h	h	h	b
52652	h	b	h	h	a	a	b	b	b	h	a	a	a	b	a	h	h	h	h	h	b	a	a	h	a	h	h	h	h	a	h	h	h	h	b	a	a	a	h	-	h	b	b	h	h	h	a	h	h
52687	a	h	h	h	h	h	b	h	b	b	h	h	b	h	h	b	b	b	a	h	b	h	b	h	h	b	h	a	h	a	h	b	a	h	a	b	h	-	h	b	b	a	h	h	h	h	h	h	h
52695	h	b	b	h	a	b	b	b	h	h	h	b	h	h	a	h	h	h	h	a	h	b	h	a	a	b	a	a	a	a	b	b	h	h	h	h	h	h	h	-	b	h	b	a	h	h	b	h	a
52743	a	h	b	a	a	h	h	h	h	b	a	h	h	h	h	h	h	h	h	h	h	b	h	a	a	h	h	h	a	a	h	b	h	a	h	h	h	a	h	h	h	h	b	-	a	h	h	h	a
52794	h	b	h	h	b	h	a	h	h	b	h	h	a	b	h	h	a	h	a	h	h	h	h	b	h	a	h	h	b	a	h	a	a	a	-	b	b	h	a	h	b	h	h	a	h	h	h	h	b
52832	-	h	b	b	b	h	a	h	b	h	a	h	h	b	a	h	h	h	h	a	h	h	b	h	b	b	a	b	b	h	h	a	h	h	a	b	h	a	b	h	b	h	a	a	h	a	h	b	a
52837	h	h	a	b	a	a	h	a	a	b	-	b	h	h	h	b	a	a	a	h	a	b	h	a	h	h	b	a	b	h	h	a	h	b	b	b	h	a	h	h	h	h	b	b	h	a	h	h	a
52859	h	a	a	a	b	h	b	h	h	b	b	h	h	b	h	a	h	h	b	b	h	h	a	h	h	a	h	h	a	h	a	h	b	h	b	h	b	h	h	h	h	b	-	a	h	h	a	b	a
52934	a	h	a	h	h	b	h	h	h	a	a	a	h	b	a	h	b	h	b	h	h	h	b	b	h	-	h	h	h	h	a	a	h	h	b	a	b	a	a	a	a	a	h	b	a	a	a	b	a
52955	h	b	a	h	h	h	a	h	h	a	h	b	h	b	b	h	b	b	b	h	h	h	b	h	a	a	h	b	h	h	a	a	h	h	a	h	h	-	b	h	a	b	b	h	h	b	h	h	h
52957	h	b	b	b	a	h	b	b	-	h	h	a	h	h	a	h	h	b	h	a	b	b	h	b	b	b	h	a	h	b	a	h	b	b	h	b	h	b	h	b	a	h	b	h	h	b	h	h	b
52989	h	b	h	b	b	h	h	b	h	a	b	h	h	b	b	h	h	a	h	a	b	h	h	h	h	h	b	h	h	b	a	b	h	h	h	a	b	b	a	h	h	b	h	h	h	a	-	b	h
53005	h	h	h	b	h	h	b	b	h	a	h	h	h	h	a	h	a	b	b	h	h	h	h	b	a	h	a	h	h	h	h	h	h	h	b	h	a	h	h	b	a	a	a	h	h	b	a	b	-
53010	b	b	a	a	h	h	b	h	h	h	b	-	h	a	h	h	a	a	a	h	h	b	h	a	h	h	h	a	b	a	a	a	a	b	b	h	h	h	h	b	b	h	a	a	h	h	h	a	h
53014	h	h	h	a	h	h	a	h	h	h	h	h	a	b	b	h	h	h	-	b	h	h	a	b	h	b	h	a	b	a	a	b	h	a	a	h	h	h	h	h	h	b	h	b	h	b	a	h	h
53103	a	-	a	h	a	b	h	h	a	a	a	h	b	b	a	a	b	h	h	h	h	h	h	b	h	b	b	h	b	h	h	h	b	a	h	h	b	h	a	a	h	a	h	b	a	a	a	b	h
53104	b	b	a	h	a	h	b	h	h	h	h	b	b	a	-	h	h	b	h	h	h	b	a	a	b	h	h	h	h	b	a	h	h	a	a	h	h	h	b	a	h	h	a	h	h	h	h	h	h
53171	a	b	h	h	a	a	b	b	b	h	a	a	a	b	h	h	h	h	b	h	b	h	a	a	-	h	h	a	h	a	h	a	h	h	h	h	a	a	h	h	h	b	b	b	h	h	a	h	h
53224	h	h	a	h	a	a	h	b	h	h	b	h	a	b	h	h	b	h	a	b	h	h	h	a	h	h	a	h	h	b	b	h	b	h	b	b	h	h	b	-	b	b	h	b	b	a	h	a	h
53311	a	h	a	b	h	h	h	b	h	a	a	a	h	b	h	h	b	h	a	h	h	h	h	b	a	a	h	h	h	h	a	a	b	h	b	a	b	h	h	h	h	h	h	h	a	a	-	b	a
53339	h	h	a	a	a	a	a	b	h	h	b	h	a	b	b	h	b	h	h	h	h	h	h	a	h	h	h	h	h	b	b	h	b	h	b	b	h	h	b	-	h	b	h	b	b	a	h	h	h
53353	b	a	h	h	h	h	b	b	b	-	b	a	b	h	h	h	h	b	b	h	h	h	h	b	a	h	b	h	h	b	a	a	b	h	b	h	b	h	h	h	b	h	a	a	a	b	b	a	a
53393	b	h	a	h	h	h	h	b	b	h	h	h	h	a	a	h	h	b	a	h	b	h	h	h	h	a	a	b	-	b	h	h	a	b	b	b	h	h	h	a	b	a	h	h	a	b	a	h	a
53469	a	b	h	b	h	a	h	b	h	h	a	a	b	b	h	h	b	h	a	h	h	h	a	b	a	a	h	h	h	h	a	a	b	h	h	a	b	h	h	h	h	h	h	h	a	a	b	b	-
53486	b	b	a	a	h	h	b	h	h	h	b	b	a	a	h	h	h	a	a	a	h	b	h	h	h	h	h	h	h	a	a	h	h	h	h	h	h	h	h	-	b	h	a	a	b	h	a	a	h
53510	a	h	h	h	a	h	b	b	b	h	a	a	a	b	h	h	h	h	b	h	b	h	h	a	a	h	h	a	b	a	h	a	h	h	a	h	a	-	h	h	h	b	h	b	h	a	h	h	h
53581	h	a	h	b	a	a	b	h	h	h	h	b	h	h	h	h	a	a	b	h	a	a	h	b	h	a	b	b	-	h	h	h	b	a	h	h	h	b	h	b	h	b	h	h	a	h	b	h	a
53588	a	b	h	h	h	h	b	h	b	h	h	h	a	h	a	b	h	h	a	a	h	a	a	a	h	a	b	-	h	b	a	a	b	b	h	a	b	b	h	h	a	h	b	h	a	b	h	a	h
53639	h	-	h	h	b	a	b	a	b	h	h	h	a	h	a	b	b	a	a	a	b	a	a	a	b	a	b	h	a	b	a	a	b	h	h	a	b	b	h	h	a	h	b	h	a	b	h	a	h
53653	a	b	a	h	h	b	h	h	h	b	a	a	b	a	h	a	h	h	b	h	h	h	h	b	a	h	h	a	h	b	h	h	h	b	a	a	a	-	b	b	b	h	a	h	a	h	h	h	h
53697	h	a	a	h	b	h	b	h	h	h	b	h	h	b	h	a	h	h	b	h	b	h	h	h	h	h	h	h	a	h	a	h	b	b	h	h	b	h	a	h	h	b	b	a	h	a	h	-	a
53698	h	h	h	h	a	h	b	h	h	h	h	b	a	h	h	a	a	a	h	h	b	a	h	b	h	a	b	h	b	b	h	b	b	h	h	h	h	b	h	-	h	b	a	a	b	a	h	a	a
53721	h	h	a	h	a	a	a	b	h	h	b	h	a	b	h	h	b	h	h	b	h	h	h	a	h	h	a	h	h	b	b	h	b	h	b	b	h	h	-	a	b	b	h	b	b	a	h	a	h
53726	a	a	h	b	h	h	b	h	h	h	a	b	h	h	h	h	h	h	b	a	a	h	h	b	h	a	b	b	b	a	h	a	b	h	a	h	h	-	h	b	a	b	h	h	h	a	b	h	h
53780	h	a	h	h	a	h	b	h	h	h	h	b	h	b	h	h	a	a	b	h	h	a	h	b	h	a	b	h	b	h	h	h	b	a	h	h	h	b	h	-	h	b	h	h	a	h	b	h	a
53813	b	b	a	h	a	h	b	h	h	h	h	b	b	a	a	h	h	b	h	h	h	b	a	a	b	h	h	h	h	b	a	h	h	a	a	h	h	h	b	-	h	h	a	h	h	h	h	h	h
53830	h	h	h	a	h	b	b	b	h	h	a	a	h	a	h	a	a	h	b	h	a	b	h	b	b	b	b	a	h	h	b	h	h	a	a	b	a	h	b	-	h	h	a	b	a	a	b	a	h
53835	h	h	h	h	a	a	a	h	h	h	b	a	h	b	b	h	b	b	b	h	b	h	h	a	h	b	h	h	a	h	b	h	h	a	-	h	b	h	h	a	h	b	h	h	h	a	b	h	h
53836	h	b	a	h	h	h	h	b	h	h	a	h	a	a	a	h	h	b	h	h	b	a	b	h	a	a	h	h	b	b	h	h	h	b	b	h	a	-	b	a	b	a	h	h	a	b	a	a	a
53843	-	h	h	h	h	a	b	h	h	h	h	a	h	h	b	a	b	b	h	a	h	h	a	b	a	h	a	h	b	a	a	h	b	h	a	a	a	b	h	h	h	a	b	h	b	b	a	a	h
53860	h	h	a	h	h	-	h	b	a	h	h	a	h	a	h	h	h	b	b	a	a	b	h	h	h	b	h	h	h	h	h	h	h	a	b	b	a	h	b	h	h	b	h	h	a	a	a	h	b
53871	h	h	h	h	a	h	b	h	h	h	h	b	a	h	h	a	a	a	h	h	b	a	h	b	h	a	b	h	b	b	h	b	b	h	h	h	h	-	h	b	h	b	a	a	b	a	h	a	a
53914	a	b	h	-	h	h	h	h	a	b	a	b	b	h	h	h	a	h	h	h	a	a	b	h	a	h	a	h	a	h	b	h	b	a	h	h	a	h	h	h	h	b	h	h	h	h	a	b	a
53932	h	h	a	b	b	h	h	h	h	b	h	h	a	b	b	h	h	b	h	b	h	h	h	a	a	a	h	h	h	h	h	h	b	h	h	h	a	b	b	-	h	a	h	h	h	h	b	h	h
53934	a	b	b	h	h	b	h	h	b	h	a	b	h	-	b	a	a	a	a	b	a	a	b	h	h	b	b	b	h	h	a	h	a	h	a	h	h	b	h	h	b	h	a	h	b	h	h	a	b
54012	h	b	b	h	b	h	h	a	h	h	a	b	b	a	b	a	h	a	h	h	a	h	b	h	b	b	h	h	b	b	a	h	a	h	a	h	h	h	h	h	h	h	b	a	b	h	h	h	-
54061	b	h	a	b	a	a	h	h	h	h	b	b	h	h	h	h	a	a	a	h	a	b	h	a	h	h	b	a	b	h	h	a	h	b	b	b	h	-	h	h	h	h	h	h	h	a	h	h	a
54107	h	b	h	h	h	a	a	h	a	a	h	b	h	b	b	a	b	b	b	b	b	h	b	h	h	h	h	b	h	h	a	h	h	h	a	a	h	b	h	-	a	b	b	h	a	b	h	h	h
54128	a	h	a	b	h	h	h	b	h	a	a	a	b	b	h	h	b	h	a	h	h	h	h	b	a	a	h	h	h	h	a	a	-	h	h	a	b	h	h	h	h	h	h	h	a	a	b	b	a
54142	a	-	a	b	b	h	a	h	h	b	h	a	b	b	b	b	h	b	h	h	h	a	h	h	h	h	h	h	h	h	h	h	a	b	h	h	b	h	h	h	h	h	h	h	a	b	b	a	h
54166	h	b	h	h	a	a	b	b	b	h	a	a	a	h	a	h	h	h	h	h	b	a	a	h	a	h	b	h	h	a	h	h	h	h	b	a	a	a	b	-	h	h	b	h	h	h	a	h	h
54228	b	h	a	h	h	h	h	b	b	h	h	h	h	h	a	h	h	b	a	h	b	h	h	h	h	a	a	b	h	b	b	h	a	b	b	b	h	h	h	-	b	a	h	h	a	b	a	h	a
54229	a	h	h	a	h	b	h	b	h	h	-	h	h	b	b	a	h	h	a	h	h	h	h	b	h	b	h	b	h	h	h	h	h	a	a	h	h	h	h	h	h	h	a	h	b	b	b	a	b
54257	a	b	h	a	h	h	h	h	a	b	a	h	b	h	h	h	a	h	h	h	a	-	b	h	a	h	a	h	a	h	b	h	b	a	h	h	a	h	h	h	h	b	h	h	h	h	a	b	a
54271	a	h	h	h	a	h	b	b	b	h	a	a	a	b	h	h	h	h	b	a	h	b	h	a	h	h	h	h	b	a	b	a	h	h	a	a	h	a	h	h	a	-	h	b	h	a	h	h	h
54309	b	h	a	b	a	a	h	a	a	b	b	b	h	h	h	h	a	a	a	h	a	b	h	a	h	h	b	a	b	h	h	a	h	-	b	b	h	a	h	h	h	h	b	b	h	a	h	h	a
54335	b	a	h	h	h	h	b	b	b	h	b	a	b	h	h	h	h	h	b	h	a	h	h	b	a	h	h	h	h	b	a	a	b	h	b	h	h	h	h	h	b	h	a	h	a	b	b	a	-
54365	a	b	a	h	h	b	h	h	h	b	a	a	b	a	h	a	h	h	b	h	h	h	h	b	a	h	h	a	h	b	h	h	h	b	a	a	a	a	b	-	b	h	a	h	a	h	h	h	h
54422	a	h	h	h	h	a	b	h	h	h	a	a	h	h	b	a	b	h	a	a	a	h	a	h	a	a	a	h	h	a	a	h	b	h	a	-	h	h	b	h	a	a	b	h	b	b	a	a	a
54437	b	h	h	h	b	h	a	b	b	h	h	h	h	h	h	h	h	b	a	h	b	h	h	a	b	h	a	b	h	h	b	h	a	h	b	h	h	a	h	-	b	a	b	h	a	b	a	h	h
54452	a	h	h	a	h	h	h	h	h	h	a	a	h	h	a	h	b	h	b	h	h	b	b	b	h	h	h	b	h	h	a	a	a	h	b	a	b	a	-	a	a	a	h	h	h	a	a	b	h
54505	b	h	a	h	h	h	h	b	b	h	h	h	h	h	a	h	h	b	a	h	b	h	h	h	h	a	a	b	h	b	b	h	a	-	b	b	h	h	h	a	b	a	h	h	a	b	a	h	a
54564	h	h	h	b	h	b	h	b	h	b	h	h	b	a	h	h	a	b	a	h	a	a	h	a	a	h	h	h	h	h	a	h	a	b	h	h	h	h	b	-	b	h	b	h	h	b	b	b	h
54574	b	h	a	h	h	h	h	b	b	h	h	h	h	h	a	h	h	b	a	h	b	h	h	h	h	a	a	b	h	b	b	h	a	b	b	b	h	h	h	-	b	a	h	h	a	b	a	h	a
54583	h	b	b	h	h	b	b	b	h	h	h	b	h	h	a	h	h	a	h	a	h	b	h	a	a	b	a	a	a	a	b	b	h	h	h	h	h	h	h	-	b	h	h	h	h	h	b	h	a
54598	h	h	h	a	a	a	a	h	h	h	b	h	a	b	b	h	b	b	h	h	h	h	h	a	h	b	h	b	a	h	b	h	b	a	b	h	h	h	b	a	h	b	h	h	b	-	h	h	h
54600	h	h	b	b	h	h	a	b	h	a	a	h	h	b	a	h	h	h	h	b	b	b	a	b	h	b	h	h	h	b	a	h	h	-	a	b	h	h	b	b	h	h	b	b	h	b	a	h	b
54656	b	b	a	a	h	h	-	h	h	h	b	b	a	a	h	h	h	a	a	a	h	b	h	a	h	h	h	a	b	a	a	h	a	h	b	h	h	h	h	b	b	h	a	a	b	h	h	a	h
54678	a	h	h	h	h	a	b	h	h	h	h	a	h	h	b	h	b	b	h	h	h	b	a	b	a	h	a	h	b	a	a	h	b	h	a	a	a	b	h	h	h	a	b	h	b	-	a	h	h
54697	h	-	h	b	b	h	h	b	h	a	b	h	h	b	b	h	h	a	h	a	b	h	h	h	h	h	b	h	h	b	a	b	h	h	h	a	b	b	a	h	h	b	h	h	h	a	b	b	h
54702	h	-	h	h	b	b	b	b	b	h	h	b	h	h	a	b	b	a	h	a	h	b	h	h	h	b	a	a	h	a	b	h	h	h	h	a	h	b	h	a	b	h	h	h	h	h	h	a	a
54740	a	b	h	a	h	h	h	h	-	b	a	b	b	h	h	h	a	h	h	h	a	a	b	h	a	h	a	h	a	h	b	h	b	a	h	h	a	h	h	h	h	b	h	h	h	h	a	b	a
54742	a	-	h	a	h	h	h	b	h	h	h	h	a	b	b	h	a	b	a	h	h	b	a	b	b	h	h	h	h	a	b	h	b	h	a	a	b	h	b	h	b	a	h	b	h	b	b	h	a
54816	h	h	b	b	h	h	a	b	h	a	a	h	h	b	a	h	h	h	h	b	b	b	a	b	h	b	h	h	h	h	a	h	h	a	a	b	h	h	b	b	h	h	-	b	h	b	a	h	b
54835	h	b	h	h	b	h	h	b	h	h	b	b	a	b	h	h	h	h	h	a	h	h	b	h	a	a	a	a	h	h	a	a	h	-	a	h	h	b	h	a	h	b	h	a	b	h	b	h	a
54861	a	h	h	h	h	h	b	h	b	h	a	a	h	a	b	h	b	h	a	a	h	h	a	a	h	-	a	b	h	h	a	h	b	b	a	a	h	h	h	h	h	h	h	b	b	h	h	h	a
54892	a	a	h	a	h	h	h	a	h	h	a	h	h	b	b	h	-	a	h	b	h	h	h	h	b	h	a	h	b	b	h	b	h	h	h	b	a	b	b	h	h	a	b	a	a	h	h	b	h
54897	h	a	h	a	b	h	b	h	h	b	b	h	h	b	h	a	a	h	b	b	h	h	a	h	h	a	a	h	a	h	a	h	b	h	b	h	b	a	h	h	h	b	b	a	h	h	a	b	-
54904	h	h	a	h	a	a	h	b	h	h	b	h	a	b	h	h	h	h	a	b	a	h	h	h	b	h	a	h	h	b	b	h	b	h	b	b	a	h	b	-	b	b	b	b	b	a	h	a	h
54952	a	b	a	h	h	h	h	h	h	b	a	h	h	h	h	a	h	a	b	h	h	h	h	b	a	a	h	a	a	b	h	h	h	b	a	a	a	a	h	-	h	h	h	h	a	h	a	h	b
54982	h	h	h	b	h	h	b	b	h	a	h	h	h	h	a	h	a	b	b	h	h	h	h	b	a	h	a	h	a	h	h	h	h	h	b	h	h	h	-	b	a	a	a	h	h	b	a	b	a
55006	h	b	b	h	h	h	h	h	h	h	-	b	b	a	b	a	h	a	h	h	a	h	b	h	b	b	h	h	b	b	a	h	a	h	a	h	h	h	h	h	b	h	b	a	b	h	h	a	b
55063	a	b	b	a	h	h	a	a	h	b	a	b	h	h	a	a	a	h	h	h	a	a	b	h	a	h	a	b	a	h	b	h	h	a	b	h	b	h	h	-	a	h	h	h	h	h	h	b	a
55077	b	h	a	h	h	h	h	b	b	h	h	h	h	h	a	h	h	b	a	h	b	h	h	h	h	a	a	b	h	b	b	h	a	b	b	h	h	h	h	-	b	a	h	h	a	b	a	h	a
55085	a	h	a	h	a	b	h	a	a	a	a	a	h	b	a	h	b	h	b	h	h	h	h	b	h	b	h	h	b	h	a	a	b	a	b	h	b	h	a	-	a	a	h	b	a	a	a	b	a
55144	h	h	a	b	a	h	h	a	-	b	b	b	h	h	h	b	a	a	h	h	a	b	h	a	h	h	b	a	b	h	h	a	h	b	b	b	h	a	h	h	a	h	b	b	a	a	h	h	a
55190	h	b	h	h	b	a	b	a	b	h	h	h	a	h	a	b	b	a	a	a	b	a	a	a	b	a	b	h	a	b	a	a	b	h	h	a	b	-	h	h	a	h	b	h	a	b	h	a	h
55315	h	a	h	a	b	h	b	h	h	b	b	h	h	b	h	a	a	h	-	b	h	h	a	h	h	a	a	h	a	h	a	h	b	h	b	h	b	a	h	h	h	b	b	a	h	h	a	b	a
55346	a	h	h	h	a	h	b	b	b	h	a	a	a	b	h	h	h	h	b	a	h	b	h	a	h	h	h	h	b	a	b	a	h	h	a	a	h	a	h	h	a	b	h	-	h	a	h	h	h
55348	h	b	h	h	b	h	h	b	h	h	b	b	a	h	h	h	h	h	h	a	h	h	b	a	a	a	h	a	h	h	a	a	h	a	a	h	h	h	h	-	h	b	h	h	b	h	b	h	a
55368	h	b	h	h	h	h	h	a	h	b	h	b	h	b	b	h	h	h	a	a	a	h	h	b	h	h	h	h	b	a	h	h	a	h	b	b	b	h	h	h	b	h	b	h	h	h	b	b	-
55416	h	b	a	h	h	h	a	h	h	a	h	b	h	b	h	h	b	b	b	h	h	h	b	h	a	a	h	b	h	h	a	a	h	h	a	h	h	-	b	h	a	b	b	h	h	b	h	h	h
55455	h	a	h	h	a	h	b	h	h	h	h	b	h	b	h	h	a	a	b	h	h	a	h	b	h	a	b	h	b	h	h	b	b	a	h	h	h	b	h	-	h	b	h	h	a	a	b	h	a
55461	b	b	a	h	a	h	b	h	h	h	h	b	b	a	a	h	h	b	h	-	h	b	a	a	b	h	h	h	h	b	a	h	h	a	a	h	h	h	b	a	h	h	a	h	h	h	h	h	h
55480	h	h	h	a	h	b	b	b	h	h	a	a	h	a	h	a	a	h	b	h	a	b	h	b	b	b	-	a	h	h	b	h	a	a	a	b	a	h	b	h	h	h	a	b	a	a	b	a	h
55485	h	b	h	h	b	a	h	a	b	h	h	h	a	h	a	h	b	a	-	a	b	a	a	a	b	a	b	h	a	b	a	a	b	h	h	a	b	h	h	h	a	h	b	h	a	b	h	a	a
55489	b	a	h	h	h	h	b	b	b	h	-	a	b	h	h	h	h	h	b	h	a	h	h	b	a	h	h	h	h	b	a	a	b	h	b	h	h	h	h	h	b	h	a	h	a	b	b	a	a
55674	a	b	b	h	h	b	h	b	b	h	a	b	h	b	b	a	a	a	a	b	h	a	b	h	h	-	b	b	h	h	a	h	a	h	a	h	h	b	h	h	b	h	a	h	b	h	h	a	b
55701	a	b	a	h	h	b	h	h	h	b	a	h	h	a	h	a	h	a	b	h	h	h	h	b	a	h	h	a	h	b	h	h	h	b	a	a	a	a	b	-	b	h	a	h	a	h	h	h	h
55719	a	a	b	a	a	h	h	h	b	h	h	h	b	a	b	h	a	b	h	a	b	a	h	a	h	h	a	h	h	h	b	h	b	a	h	b	b	h	b	b	h	b	h	h	b	h	h	a	-
55734	a	h	h	h	a	h	b	b	b	b	a	a	a	b	h	a	h	h	b	a	h	b	h	-	h	h	h	h	b	a	b	a	h	h	a	a	h	a	h	h	a	b	h	b	h	a	h	h	h
55742	h	h	h	h	b	a	h	h	h	h	h	a	b	h	h	h	a	b	h	a	b	h	b	h	a	b	b	a	h	h	h	b	b	b	h	h	a	h	h	b	h	b	h	h	h	h	-	h	h
55760	h	b	h	h	h	a	a	h	a	a	h	b	h	b	b	a	b	b	b	b	b	h	b	h	h	h	h	b	h	h	a	h	h	h	a	a	h	b	h	-	a	b	b	h	a	b	h	h	h
55776	h	h	-	a	a	a	a	b	h	h	b	h	a	b	b	h	b	b	h	h	h	h	b	a	h	b	h	b	a	h	b	h	b	h	b	b	h	h	b	a	h	b	h	b	b	a	h	h	h
55794	h	a	h	h	a	h	b	h	h	h	h	b	h	b	h	h	a	a	b	h	h	a	h	b	h	a	b	h	b	h	h	h	b	a	h	h	h	b	h	b	h	b	h	h	-	h	b	h	a
55823	a	a	h	a	h	h	h	b	h	h	h	h	a	b	b	h	a	b	a	h	h	-	a	b	b	h	h	h	h	a	b	h	b	h	a	a	b	h	b	h	b	a	h	b	b	b	b	h	a
55853	a	h	h	h	h	a	b	h	h	h	a	a	h	h	b	a	b	h	a	a	a	h	a	h	a	h	a	h	h	a	a	h	b	h	a	a	h	h	h	h	a	-	b	h	b	b	a	a	a
55872	h	b	h	h	a	a	b	b	b	h	a	a	a	h	a	h	h	h	h	h	b	a	a	h	a	h	b	h	h	a	h	h	h	h	b	a	a	a	b	-	h	h	b	h	h	h	a	h	h
55875	h	h	h	b	h	b	h	b	h	h	h	h	b	a	a	h	a	b	a	b	a	a	b	h	-	h	h	h	h	h	h	h	a	b	h	h	h	h	b	h	b	h	b	h	a	b	b	b	h
55878	h	b	h	a	b	h	a	h	b	b	h	h	a	h	h	a	h	h	a	h	h	h	h	b	h	a	a	h	b	a	b	a	a	a	a	b	h	b	a	b	h	h	h	a	h	h	h	h	-
55934	b	h	b	b	a	h	h	b	h	a	a	h	h	h	a	h	h	h	h	b	b	b	a	b	h	b	a	h	h	b	a	h	b	h	a	b	h	-	b	b	h	h	b	b	h	b	h	h	b
55982	h	b	b	b	a	h	b	b	b	h	a	a	h	h	a	h	h	b	h	h	b	b	a	b	h	b	h	a	h	b	a	h	b	b	a	b	h	b	h	b	h	h	b	h	h	b	h	h	-
56026	a	b	a	h	h	b	h	h	h	b	a	a	b	a	h	a	h	h	b	h	h	h	h	b	a	h	h	a	h	b	h	h	h	b	h	a	a	a	b	-	b	h	a	a	a	h	h	h	h
56074	a	h	h	b	a	b	h	b	h	h	h	h	h	a	a	h	h	b	a	b	a	h	h	h	h	h	a	b	b	h	h	h	a	b	h	h	h	h	b	h	b	h	b	a	a	-	h	h	h
56108	h	b	h	h	h	a	a	h	a	a	h	b	h	b	b	a	b	b	b	b	b	h	b	h	a	h	h	b	h	h	a	a	h	h	a	a	h	b	b	-	a	b	b	h	h	b	h	h	h
56140	h	b	h	h	a	a	b	b	b	h	a	a	a	h	a	h	h	h	h	h	b	a	a	h	a	h	b	h	h	a	h	h	h	h	b	-	a	a	b	b	h	h	b	h	h	h	a	h	h
56270	h	b	h	h	b	h	h	b	h	h	b	b	a	b	h	h	h	h	h	a	h	h	b	h	-	a	a	a	h	h	a	a	h	a	a	h	h	b	h	a	h	b	h	h	b	h	b	h	a
56327	a	a	h	a	b	h	h	b	h	h	h	h	a	b	b	h	h	b	h	h	h	b	h	b	b	h	h	h	a	-	b	h	h	b	h	a	a	h	h	h	b	a	h	b	a	h	h	b	a
56386	a	b	a	h	h	b	h	h	h	b	a	a	b	a	h	a	h	h	b	h	h	h	h	b	a	h	h	a	h	b	h	h	h	b	h	a	a	a	b	-	b	h	a	a	a	h	h	h	h
56388	h	b	h	h	h	h	h	a	h	b	h	b	h	-	b	h	h	h	a	a	a	h	h	b	h	h	h	h	b	h	h	h	a	h	b	b	b	h	h	h	b	h	b	h	h	h	b	b	a
56463	h	h	h	b	h	h	h	b	h	a	h	h	h	h	a	h	a	b	b	h	h	h	h	b	a	h	a	h	h	h	h	h	h	h	h	h	a	h	h	-	a	h	a	h	h	b	a	b	h
56491	h	b	a	h	h	h	h	b	h	h	a	b	a	a	a	h	h	b	h	h	b	a	b	h	a	a	h	h	b	b	h	h	b	b	b	h	a	b	b	-	b	a	h	a	h	b	a	a	a
56569	a	h	h	h	h	h	b	h	h	h	a	a	h	a	b	h	b	h	a	a	h	h	a	-	a	a	a	b	h	h	a	h	b	b	a	a	h	h	h	h	h	h	h	b	b	h	h	h	a
56591	h	h	h	b	h	h	h	h	a	h	h	h	h	h	h	h	h	h	h	h	a	h	h	h	a	h	a	b	b	h	h	h	h	a	b	b	h	-	b	b	a	h	h	h	a	h	a	b	b
56680	h	h	h	b	h	h	h	h	a	h	h	h	h	h	h	h	h	h	h	h	a	h	h	h	a	h	a	b	b	h	h	h	h	a	b	b	h	-	b	b	a	h	h	h	a	h	a	b	b
56713	a	b	a	h	a	b	h	h	a	a	a	h	-	b	a	a	b	h	h	h	h	h	h	b	h	b	b	h	b	h	h	h	b	a	h	h	b	h	a	a	h	a	h	b	a	a	a	b	h
56770	a	a	b	a	a	h	h	h	b	h	h	h	b	a	b	h	a	b	h	a	b	a	h	a	h	h	-	h	h	h	b	h	b	a	h	b	b	h	b	b	h	b	h	h	b	h	h	a	b
56810	b	h	a	b	a	a	h	a	-	b	b	b	h	h	h	h	a	a	a	h	a	b	h	a	h	h	b	a	b	h	h	a	h	b	b	b	h	a	h	h	h	h	b	b	h	a	h	h	a
56843	b	a	h	h	h	h	-	h	b	h	b	h	h	h	h	h	h	h	b	h	h	b	h	b	a	h	b	h	h	b	a	a	b	h	b	h	b	h	h	h	b	b	a	a	a	h	b	a	a
56874	a	a	h	a	a	h	h	b	h	h	h	h	h	h	b	h	a	b	h	a	b	a	h	a	h	h	a	h	h	h	b	h	b	a	h	b	b	h	b	b	h	b	h	h	b	h	h	a	-
56876	a	h	h	b	a	b	a	h	b	h	h	h	h	a	h	h	h	b	-	h	h	h	h	h	b	h	a	b	h	h	h	h	a	b	h	h	h	h	h	a	b	h	b	a	a	b	h	h	h
56878	a	b	a	b	b	h	a	h	b	b	h	a	b	b	b	-	h	b	h	h	h	h	h	h	h	h	h	h	h	h	h	h	a	b	h	h	b	h	h	h	h	h	h	h	a	b	b	a	h
56908	h	b	h	h	h	a	a	h	a	a	h	b	h	b	b	a	b	b	b	b	b	h	b	h	a	h	h	b	h	h	a	a	h	h	a	a	h	b	b	-	a	b	b	h	h	b	h	h	h
56939	b	b	-	h	a	h	b	h	h	h	h	b	b	a	a	h	h	b	h	h	h	b	a	a	b	h	h	h	h	b	a	h	h	a	a	h	h	h	b	a	h	h	a	h	h	h	h	h	h
56954	a	h	h	b	a	b	a	h	b	h	h	h	h	a	h	h	h	h	a	h	h	h	h	h	b	h	a	b	h	h	h	a	a	b	h	h	h	h	h	-	b	h	b	a	a	b	a	h	h
56991	h	a	h	a	b	h	b	h	h	b	b	h	h	b	h	a	a	h	b	b	h	a	a	h	a	a	-	h	a	a	a	a	b	h	b	h	h	a	h	h	h	b	b	h	h	h	a	b	h
56998	h	h	b	b	h	a	a	b	h	a	h	h	a	b	h	h	h	h	a	b	b	-	a	b	h	b	h	h	h	a	a	h	h	a	a	b	h	h	h	b	h	h	b	b	h	b	a	h	h
57023	h	h	a	b	h	h	b	h	h	b	h	h	a	b	h	h	h	b	h	b	h	b	h	a	a	a	h	a	h	h	h	h	b	h	a	h	a	h	b	-	h	a	h	h	h	h	h	h	h
57086	a	a	h	h	h	h	b	b	b	h	a	h	h	b	h	b	h	b	b	a	a	b	b	h	h	-	h	h	h	a	b	a	h	b	a	h	h	a	b	h	a	b	h	b	h	a	h	h	h
57092	a	h	b	a	h	h	h	h	h	h	a	a	h	a	a	h	b	h	h	h	h	b	b	h	h	h	h	b	h	h	a	a	a	h	b	a	b	a	h	a	-	a	h	h	h	a	a	b	h
57106	b	h	h	h	b	h	a	b	b	h	h	h	h	h	h	h	h	b	a	h	b	h	h	h	b	a	a	b	h	h	b	h	a	h	b	h	h	a	h	a	b	a	b	h	a	b	-	h	a
57125	h	b	h	h	b	b	b	h	b	h	h	b	a	b	a	-	b	h	h	a	h	b	h	b	h	h	h	a	b	h	b	h	a	h	h	a	h	b	b	h	b	a	a	h	b	b	h	a	h
57148	a	h	h	h	h	a	b	h	h	h	a	a	h	h	b	a	b	h	a	a	a	h	a	h	a	a	a	h	h	a	a	h	b	h	a	-	h	h	b	h	a	a	b	h	b	b	a	a	a
57236	a	b	h	h	h	h	-	h	b	h	h	h	a	h	a	b	h	h	a	a	h	a	a	a	h	a	b	h	h	b	a	a	b	b	h	a	b	b	h	h	a	h	b	h	a	b	h	a	h
57240	a	a	h	a	b	h	h	b	h	h	h	h	a	b	b	h	a	b	h	h	h	b	h	b	b	h	h	h	-	a	b	h	h	h	h	a	a	h	b	h	b	a	h	b	a	b	b	h	a
57245	h	b	a	h	h	h	h	b	h	h	a	h	a	a	a	h	h	b	h	h	b	a	h	h	a	a	h	b	b	b	h	h	h	b	b	b	a	-	b	a	b	a	h	h	a	b	a	a	a
57293	a	h	h	h	a	h	b	b	b	h	a	a	a	b	h	h	h	h	b	a	h	b	h	a	h	h	h	h	b	a	b	a	h	h	a	a	h	-	h	h	a	b	h	b	h	a	h	h	h
57302	b	b	a	a	h	h	b	h	h	h	b	b	a	a	h	h	h	a	a	a	h	b	h	h	h	h	h	h	h	a	a	h	h	h	h	h	h	h	h	-	b	h	a	a	b	h	a	a	h
57364	h	b	b	b	a	h	b	b	b	h	h	-	h	h	a	h	h	b	h	a	b	b	h	b	b	b	h	a	h	b	a	h	b	b	h	b	h	b	h	b	a	h	b	h	h	b	h	h	b
57372	a	b	a	h	h	h	h	h	b	b	h	a	b	h	h	-	h	b	h	a	h	h	b	h	b	h	h	h	h	h	h	b	a	b	h	b	b	a	h	b	b	a	a	h	a	b	h	a	a
57406	b	h	h	b	b	h	a	b	b	h	h	h	h	h	h	b	h	b	a	h	b	h	h	a	-	h	a	b	h	h	b	h	a	h	b	h	h	a	h	a	b	a	b	h	a	b	a	h	h
57409	a	b	h	h	a	a	b	b	-	h	a	a	a	b	h	h	h	h	b	h	b	h	a	a	a	h	h	a	h	a	h	a	h	h	h	h	a	a	h	h	h	b	h	b	h	a	a	h	h
57460	h	b	a	h	a	a	h	b	h	h	b	h	a	b	a	h	h	h	a	b	a	h	h	h	b	h	a	h	h	b	b	h	b	h	b	b	a	h	b	-	b	b	b	b	b	a	h	a	h
57470	h	h	h	a	h	a	a	b	h	h	h	h	a	b	b	h	h	h	a	b	b	b	a	b	h	b	h	h	h	a	a	b	h	a	a	h	h	h	h	b	h	h	h	-	h	b	a	h	h
57492	h	a	h	h	-	h	b	h	h	h	h	b	h	b	h	h	a	a	b	h	h	a	h	b	h	a	b	h	b	h	h	b	b	a	h	h	h	b	h	b	h	b	h	h	a	a	b	h	a
57526	a	b	h	a	h	h	h	a	a	b	a	b	h	h	h	a	a	h	h	h	-	a	b	h	a	h	a	h	a	h	b	h	h	a	h	h	b	h	h	h	a	b	h	h	b	h	h	b	a
57547	h	a	b	b	a	a	b	h	h	b	h	h	h	a	a	h	a	a	h	b	a	h	a	a	-	a	a	h	h	h	h	h	h	a	a	h	b	b	b	h	h	h	b	h	a	b	b	a	a
57561	h	h	h	a	h	b	b	b	h	h	a	a	h	a	h	a	a	h	b	h	a	b	h	b	b	b	b	a	h	h	-	h	h	a	a	b	a	h	b	a	h	h	a	b	a	a	b	a	h
57635	b	h	a	h	h	h	a	b	b	h	h	h	h	h	h	h	h	b	a	h	b	h	h	h	h	a	a	b	h	b	b	h	a	b	b	h	h	h	h	-	b	a	h	h	a	b	a	h	a
57638	h	b	h	h	b	a	h	a	b	a	h	h	a	h	a	h	h	a	a	h	b	a	a	a	-	a	b	h	a	b	a	a	b	h	h	a	b	h	h	h	a	h	b	h	a	b	h	a	a
57647	b	b	a	a	h	h	b	h	h	h	b	b	a	a	h	h	h	a	a	a	h	b	h	a	h	h	h	a	b	a	a	h	a	h	b	h	h	h	h	-	b	h	a	a	b	h	h	a	h
57710	a	b	a	h	h	h	h	h	h	b	a	h	h	h	h	a	h	a	b	h	h	h	h	b	-	a	h	a	a	b	h	h	h	b	a	a	a	a	h	b	h	h	h	h	a	h	a	h	b
57723	h	b	b	h	h	h	h	h	h	b	a	h	a	h	b	h	h	h	h	h	h	a	a	h	a	a	b	a	h	h	a	b	a	b	a	h	h	h	h	h	b	b	h	b	h	h	a	-	b
57747	h	b	h	h	a	a	b	b	b	h	a	a	a	h	a	h	h	h	h	h	b	a	a	h	a	h	b	h	h	a	h	h	h	h	b	-	a	a	b	b	h	h	b	h	h	h	a	h	h
57782	a	h	h	a	h	h	h	h	h	h	a	a	h	h	a	h	b	h	b	h	h	b	b	b	b	b	h	b	h	h	a	a	a	h	b	a	b	a	a	a	a	-	h	h	h	a	a	b	h
57848	a	b	h	h	h	h	h	h	h	b	a	h	h	h	h	h	h	h	b	b	h	a	h	b	a	a	h	a	h	h	a	b	h	b	a	h	a	a	h	-	h	h	h	h	a	h	a	a	b
57910	h	a	b	b	-	a	b	h	h	b	h	h	h	h	a	h	a	a	h	b	a	h	a	h	h	a	h	h	h	h	h	b	h	a	a	h	b	b	h	h	h	h	b	h	a	b	b	a	a
57923	a	b	h	h	b	h	h	h	h	b	a	h	h	h	h	a	h	a	b	b	h	h	h	b	a	a	h	a	a	b	h	b	h	b	a	a	a	a	h	-	h	h	h	h	a	h	a	a	b
57926	a	b	h	h	h	a	h	b	h	h	a	a	b	b	h	h	b	h	-	h	h	h	a	b	a	a	h	h	h	h	a	a	b	h	h	a	b	h	h	h	h	h	h	a	a	a	b	b	a
57979	a	a	b	a	a	h	h	h	-	h	h	h	b	a	b	h	a	b	h	a	b	a	h	a	h	h	a	h	h	h	b	h	b	a	h	b	b	h	b	b	h	b	h	h	b	h	h	a	b
58030	h	h	h	h	b	h	b	h	h	a	b	h	h	b	b	h	h	a	b	h	b	h	h	h	h	h	h	h	a	h	a	b	b	h	h	-	b	h	a	h	h	b	h	h	h	a	b	b	h
58045	a	h	h	h	h	h	b	h	b	b	h	h	h	h	-	b	b	b	a	h	b	b	b	h	h	b	h	a	h	a	h	b	h	h	h	b	h	a	h	h	h	h	h	h	h	h	h	h	h
58066	h	b	b	h	h	b	h	h	h	h	a	b	h	h	b	a	h	a	h	b	a	a	b	h	h	b	b	b	b	h	a	h	a	h	a	h	h	-	h	h	b	h	b	h	b	h	h	a	b
58115	h	a	h	a	b	h	b	h	h	b	b	h	h	b	h	a	a	h	b	b	h	a	a	h	a	-	a	h	a	a	a	a	b	h	b	h	h	a	h	h	h	b	b	h	h	h	a	b	h
58147	h	h	h	h	a	h	b	h	h	h	h	b	a	h	h	a	a	a	h	h	b	a	h	b	h	a	b	h	b	b	h	b	b	h	h	h	h	b	h	-	h	b	a	a	b	a	h	a	a
58151	h	a	h	b	a	a	b	h	h	h	h	b	h	h	h	h	a	a	b	h	h	a	h	b	h	a	b	b	-	h	h	h	b	a	h	h	h	b	h	b	h	b	h	h	a	h	b	h	a
58163	a	h	h	b	h	h	a	h	h	h	h	h	h	a	h	h	h	h	a	h	h	h	h	h	b	h	h	b	h	h	b	a	a	b	h	h	a	b	h	a	h	h	b	a	-	a	a	h	h
58173	h	b	a	h	h	h	h	b	h	h	h	h	a	a	a	h	h	b	h	h	b	a	h	h	a	a	a	b	b	b	h	h	h	b	b	b	a	b	b	-	b	a	h	h	a	b	a	a	a
58176	h	b	h	h	h	a	a	h	a	a	h	b	h	b	b	a	b	b	b	b	b	h	b	h	h	h	h	b	h	h	-	h	h	h	a	a	h	b	h	b	a	b	b	h	a	b	h	b	h
58215	h	h	h	b	h	b	h	b	h	h	h	h	b	a	a	h	a	b	a	b	a	h	b	h	-	h	h	h	h	h	h	h	a	b	h	h	h	h	b	h	b	h	b	h	a	b	b	b	h
58225	h	b	h	h	h	a	a	h	a	a	h	b	h	b	b	a	b	b	b	b	b	h	b	h	h	h	h	b	h	h	a	h	h	h	a	a	h	b	h	-	a	b	b	h	a	b	h	h	h
58251	b	h	a	h	h	b	h	b	b	h	h	h	h	a	a	h	h	b	h	h	b	h	h	h	h	a	a	b	b	b	h	h	a	b	b	b	h	h	h	-	b	a	h	h	a	b	a	h	a
58322	h	h	h	b	h	b	h	b	h	b	h	h	b	a	h	h	-	b	a	h	a	a	h	a	a	h	h	h	h	h	a	h	a	b	h	h	h	h	b	b	b	h	b	h	h	b	b	b	h
58354	h	h	h	a	h	b	b	b	h	h	a	a	h	a	h	a	a	h	b	h	a	b	h	b	b	b	b	a	h	h	b	h	h	a	a	b	a	h	-	a	h	h	a	b	a	a	b	a	h
58363	a	h	a	b	h	h	h	h	h	a	a	a	h	b	h	h	b	h	a	h	h	h	h	h	a	a	h	h	h	h	a	a	h	h	-	a	b	h	h	h	h	h	h	h	a	a	b	b	a
58394	h	h	a	b	h	h	h	b	a	h	h	h	h	a	h	h	h	b	b	h	a	b	h	h	a	h	a	b	b	h	h	h	h	a	b	b	h	h	b	b	-	h	h	h	a	h	a	b	b
58440	a	h	h	h	h	a	b	h	h	h	h	a	h	h	b	h	b	b	h	h	h	b	a	b	a	h	a	h	b	a	a	h	b	h	a	a	a	-	h	h	h	a	b	h	b	b	a	h	h
58462	a	h	b	b	b	h	a	h	b	h	a	h	h	b	a	h	h	h	h	h	h	h	b	h	b	b	a	b	b	h	h	a	h	h	a	b	h	-	b	h	b	h	a	a	h	a	h	b	a
58468	a	h	h	h	h	h	b	h	b	b	h	a	b	h	h	b	b	b	a	a	b	h	b	h	h	b	h	a	h	a	h	b	a	h	a	b	b	a	h	-	b	a	a	h	h	h	h	h	h
58518	h	h	h	b	a	b	h	b	h	h	h	h	h	a	a	h	a	b	a	b	a	h	b	h	a	h	h	h	h	h	h	h	-	b	h	h	h	h	b	h	b	h	b	h	a	b	h	h	h
58527	a	h	h	a	h	h	h	h	h	h	a	a	h	a	a	h	b	h	b	h	h	b	b	b	h	h	h	b	h	h	a	a	a	h	b	a	b	a	a	a	-	a	h	h	h	a	a	b	h
58557	-	h	b	b	b	h	a	h	b	h	a	h	h	b	a	h	h	h	h	h	h	h	b	h	b	b	a	b	b	h	h	a	h	b	a	b	h	a	b	h	h	h	a	a	h	a	h	b	a
58568	a	h	b	h	a	h	h	h	h	b	a	h	h	h	h	h	h	h	h	h	h	b	h	a	a	h	a	a	a	a	h	-	h	a	h	h	h	h	h	h	b	h	b	a	a	h	b	h	a
58593	h	h	h	h	b	a	h	h	h	h	h	a	b	h	h	h	a	b	h	a	b	h	b	h	a	b	b	a	h	h	h	b	b	b	h	h	a	h	h	-	h	b	h	h	h	h	a	h	h
58603	h	b	b	h	h	-	h	h	h	h	a	b	h	h	b	a	h	a	h	b	a	a	b	h	h	b	b	b	b	h	a	h	a	h	a	h	h	b	h	h	b	h	b	h	b	h	h	a	b
58620	a	h	h	h	h	h	b	h	b	b	h	h	b	h	h	b	b	b	a	h	b	h	b	h	h	b	h	a	h	a	h	b	a	h	a	b	h	a	h	-	b	a	h	h	h	h	h	h	h
58682	h	b	h	h	h	h	h	a	h	b	h	b	h	b	b	h	h	h	a	a	a	h	h	b	h	h	h	h	b	h	h	h	a	h	b	-	b	h	h	h	b	h	b	h	h	h	b	b	a
58700	h	b	h	h	a	a	b	b	b	h	a	a	a	h	a	h	h	h	h	h	b	a	a	h	a	h	b	h	h	a	h	h	h	h	b	a	a	a	b	-	h	h	b	h	h	h	a	h	h
58705	a	h	h	h	h	h	h	h	b	h	h	h	a	b	a	b	h	h	a	a	h	a	h	a	h	a	b	h	h	b	a	a	b	b	h	a	b	b	h	h	h	h	-	h	h	b	h	a	h
58720	h	a	h	h	a	h	b	h	h	h	h	b	a	h	h	a	a	a	h	h	b	a	h	b	h	a	b	h	b	h	h	-	b	h	h	h	h	b	h	b	h	b	a	a	b	a	b	h	a
58764	h	b	b	h	h	h	h	h	h	b	a	h	a	h	b	h	h	h	h	h	h	a	a	h	a	a	b	a	h	h	a	b	a	b	a	h	h	h	h	h	-	b	h	b	h	h	a	a	b
58801	h	h	h	b	h	b	h	b	h	b	h	h	b	a	a	h	a	b	a	b	a	a	h	a	a	h	h	h	h	h	h	h	a	b	h	h	h	h	b	h	b	h	-	h	h	b	b	b	h
58864	h	b	h	h	h	h	h	h	h	b	a	h	h	h	h	h	h	h	b	b	h	a	h	h	a	a	h	a	h	h	a	-	h	b	a	h	h	a	h	h	h	b	h	h	a	h	a	a	b
58883	h	h	h	a	h	b	b	b	h	h	a	a	h	a	h	a	a	h	b	h	a	b	h	b	b	b	b	a	h	h	b	h	h	a	a	b	a	h	b	-	h	h	a	b	a	a	b	a	h
58887	a	b	a	h	a	b	h	h	a	a	a	h	b	b	a	a	b	h	h	h	h	h	h	b	h	b	b	h	b	h	h	h	b	a	h	h	b	h	a	a	h	a	h	b	a	a	-	b	h
58920	a	b	a	h	h	b	h	h	h	b	a	h	h	a	h	a	h	a	b	h	h	h	h	b	a	h	h	a	h	b	h	h	h	b	a	a	a	-	b	b	b	h	a	h	a	h	h	h	h
58927	h	h	h	b	h	h	h	h	a	h	h	h	h	h	h	h	h	h	h	h	a	h	h	h	-	h	a	b	b	h	h	h	h	a	b	b	h	b	b	b	a	h	h	h	a	h	a	b	b
58951	h	b	h	h	a	a	b	b	b	h	a	a	a	b	a	h	h	h	h	h	b	a	a	h	a	h	b	h	h	a	h	h	h	h	b	a	a	a	h	-	h	h	b	h	h	h	a	h	h
59018	a	b	h	h	h	h	h	h	h	b	a	h	h	h	h	h	h	h	b	b	h	a	h	b	a	a	h	a	h	h	a	b	h	b	a	h	a	a	h	h	h	h	h	h	a	h	-	a	b
59056	a	h	h	b	a	b	a	h	b	h	h	h	h	a	h	h	h	b	a	h	h	h	h	h	b	h	a	b	h	h	h	h	a	b	h	h	h	h	h	a	-	h	b	a	a	b	h	h	h
59061	h	h	h	b	h	h	b	b	h	a	h	h	h	h	a	h	a	b	b	h	h	h	h	b	a	h	a	h	-	h	h	h	h	h	b	h	h	h	a	b	a	a	a	h	h	b	a	b	a
59066	a	b	h	h	a	a	b	b	b	h	a	a	a	b	h	h	h	h	b	h	b	h	a	-	a	h	h	a	h	a	h	a	h	h	h	h	a	a	h	h	h	b	h	b	h	a	a	h	h
59081	a	h	b	b	b	h	h	h	b	h	a	h	h	b	h	h	h	h	b	h	h	h	h	a	-	b	a	b	b	h	h	a	h	b	h	b	h	a	b	b	h	a	h	a	h	a	h	b	a
59123	h	b	h	h	a	a	b	b	b	h	a	a	a	b	a	h	h	h	b	h	b	a	a	a	a	h	h	h	h	a	h	h	h	h	b	a	a	a	h	-	h	b	b	h	h	h	a	h	h
59135	b	b	a	h	a	h	b	h	h	b	h	b	b	a	a	h	h	b	h	b	h	b	a	a	b	a	h	h	h	b	a	h	b	h	a	h	a	h	b	-	h	h	a	h	h	b	a	h	h
59140	h	h	a	b	h	h	b	h	h	b	h	h	a	b	h	h	h	b	h	b	h	b	h	a	a	a	h	a	h	h	h	h	b	h	h	h	a	b	b	-	h	a	h	h	h	h	h	h	h
59221	h	a	b	b	a	a	b	h	h	b	h	h	h	a	h	h	h	a	h	b	a	h	a	a	b	a	a	h	-	a	h	h	h	a	a	a	b	h	b	h	h	a	b	h	a	b	b	a	a
59222	a	b	a	h	h	h	h	h	h	b	-	h	h	h	h	a	h	a	b	h	h	h	h	b	a	h	h	a	a	b	h	h	h	b	a	a	a	a	h	b	h	h	a	h	a	h	h	h	b
59297	a	h	h	h	h	b	h	h	b	h	h	h	a	b	a	b	h	h	a	a	h	a	h	a	h	a	b	h	h	b	h	a	b	b	h	a	h	b	h	h	h	h	-	b	h	b	a	a	h
59318	a	b	h	h	b	h	h	h	h	b	a	h	h	h	h	a	h	a	b	b	h	a	h	b	a	a	h	a	h	b	h	b	h	b	a	a	a	a	h	-	h	h	h	h	a	h	a	a	b
59319	a	-	h	h	h	h	h	h	h	b	a	h	h	h	h	h	h	h	b	b	h	a	h	b	a	a	h	a	h	h	a	b	h	b	a	h	a	a	h	b	h	h	h	h	a	h	a	a	b
59346	b	h	a	h	h	b	h	b	b	h	h	h	h	a	a	h	h	b	h	h	b	h	h	h	h	a	a	b	b	b	h	h	a	b	b	b	h	h	b	-	b	a	h	h	a	b	a	h	a
59349	a	b	h	a	h	h	h	a	-	b	a	b	h	h	h	a	a	h	h	h	a	a	b	h	a	h	a	h	a	h	b	h	h	a	h	h	b	h	h	h	a	b	h	h	b	h	h	b	a
59354	h	b	h	h	h	h	-	b	h	a	h	b	h	b	h	h	b	b	b	h	h	h	b	h	a	a	a	a	h	h	a	a	h	h	a	h	h	b	b	a	h	b	h	a	h	h	b	h	h
59414	h	b	h	h	b	h	a	a	h	b	h	h	a	b	h	h	a	h	a	h	h	h	h	-	h	a	h	h	b	a	h	a	a	a	b	b	b	h	a	h	b	h	h	a	h	h	h	h	b
59510	a	b	a	h	h	b	h	h	h	b	a	h	h	a	h	a	h	a	b	h	h	h	h	b	a	h	h	a	h	b	h	h	h	b	a	a	a	a	b	-	b	h	a	h	a	h	h	h	h
59522	b	b	a	h	a	h	b	h	h	h	h	b	b	a	a	h	h	b	h	h	h	b	a	a	b	a	h	h	h	b	a	h	h	a	a	h	h	h	b	-	h	h	a	h	h	b	a	h	h
59555	h	b	h	h	h	h	h	h	h	b	a	h	h	h	h	h	h	h	b	b	h	a	h	h	a	a	h	a	h	h	a	b	h	b	-	h	h	a	h	h	h	b	h	h	a	h	a	a	b
59627	h	b	h	h	a	a	h	h	h	h	b	h	a	b	a	h	h	h	a	b	a	h	h	h	b	h	a	h	h	b	b	a	b	h	b	h	a	b	b	a	h	-	b	b	b	h	h	a	h
59647	a	a	h	a	a	h	h	b	h	h	h	h	h	b	b	h	a	b	a	a	b	a	a	a	b	h	a	-	h	h	b	h	b	a	h	b	b	h	b	b	h	b	h	h	b	b	h	h	h
59682	h	b	b	b	a	h	b	b	b	h	h	a	h	h	a	h	h	b	h	a	b	b	h	b	b	b	h	a	h	b	a	h	b	b	h	b	h	-	h	b	a	h	b	h	h	b	h	h	b
59683	h	b	b	b	a	h	b	b	b	h	a	a	h	h	a	h	h	b	h	h	b	b	a	b	h	b	h	a	h	b	a	h	b	b	a	b	h	-	h	b	h	h	b	h	h	b	h	h	b
59692	h	b	h	h	a	a	b	b	b	h	a	a	a	h	a	h	h	h	h	h	b	a	a	h	a	h	b	h	h	a	h	h	h	h	b	a	a	a	-	b	h	h	b	h	h	h	a	h	h
59736	a	b	h	h	a	a	b	b	b	h	-	a	a	b	h	h	h	h	b	h	b	h	a	a	a	h	h	a	h	a	h	a	h	h	h	h	a	a	h	h	h	b	h	b	h	a	h	h	h
59776	h	-	b	h	h	h	h	h	h	h	a	b	b	a	b	a	h	a	h	h	a	h	b	h	b	b	h	h	b	b	a	h	a	h	a	h	h	h	h	h	h	h	b	a	b	h	h	a	b
59794	h	b	a	h	h	h	h	b	h	h	a	b	a	a	a	h	h	b	h	h	b	a	b	h	a	a	h	h	h	b	h	h	b	b	b	h	a	-	b	a	b	a	h	a	h	b	a	a	a
59811	a	b	h	a	h	h	h	a	h	b	a	b	h	h	a	a	a	h	h	h	a	a	b	h	a	h	a	h	a	h	b	h	h	a	b	h	b	h	h	-	a	h	h	h	b	h	h	b	a
59814	a	h	h	h	h	h	h	h	-	a	a	a	b	a	h	h	b	h	a	a	h	h	a	a	h	a	a	h	h	b	a	a	b	h	h	a	h	h	h	h	h	h	a	b	b	a	h	h	h
59855	h	b	h	h	h	-	a	a	h	b	h	b	h	b	b	h	h	h	a	h	a	h	h	b	h	h	h	h	b	a	h	h	a	h	b	b	b	h	h	h	b	h	b	h	h	h	b	b	a
59857	h	b	h	h	h	a	h	b	h	h	a	h	h	h	h	h	b	h	a	a	h	h	a	b	-	a	h	a	h	h	a	a	b	h	h	h	h	h	h	h	h	h	h	a	a	h	b	b	h
60040	h	-	a	h	a	a	h	b	h	h	b	h	a	b	a	h	h	h	a	b	a	h	h	h	b	h	a	h	h	b	b	h	b	h	b	b	a	h	b	a	b	b	b	b	b	a	h	a	h
60069	h	b	a	h	h	h	h	b	h	h	a	b	a	a	a	h	h	b	h	h	b	a	b	h	a	a	h	h	h	b	h	h	b	b	b	h	a	b	b	-	b	a	h	a	h	b	a	a	a
60084	b	h	h	h	b	h	a	b	b	h	h	h	h	h	h	h	h	b	a	h	b	h	h	a	b	h	a	b	h	h	b	h	a	h	b	h	h	a	h	a	b	a	b	h	-	b	a	h	h
60110	a	a	h	a	b	h	h	b	h	h	h	h	a	b	b	h	h	b	h	h	h	b	h	b	-	h	h	h	a	a	b	h	h	h	h	a	a	h	h	h	b	a	h	b	a	b	h	h	a
60121	b	a	h	h	h	h	b	h	b	h	b	h	h	h	h	h	h	h	b	h	h	b	h	b	a	h	b	h	h	b	a	a	b	h	b	h	b	h	h	h	b	b	a	-	a	h	b	a	a
60142	h	b	h	h	a	a	h	h	h	h	b	h	a	b	a	h	h	h	a	b	a	h	h	h	b	h	a	h	h	b	b	a	b	h	b	h	a	b	b	a	h	-	b	b	b	h	h	a	h
60148	a	b	h	a	h	h	h	a	a	b	a	b	b	h	h	h	a	h	h	h	-	a	b	h	a	h	a	h	a	h	b	h	b	a	h	h	h	h	h	h	a	b	h	h	b	h	a	b	a
60201	h	b	h	h	a	a	h	h	h	h	b	h	a	b	a	h	h	h	a	b	a	h	h	h	-	h	a	h	h	b	b	a	b	h	b	h	a	b	b	a	h	b	b	b	b	h	h	a	h
60230	b	-	a	h	a	h	b	h	h	h	h	b	b	a	a	h	h	b	h	h	h	b	a	a	b	h	h	h	h	b	a	h	h	a	a	h	h	h	b	a	h	h	a	h	h	h	h	h	h
60245	h	h	h	b	h	h	b	b	h	a	h	h	h	h	a	h	a	b	b	h	h	h	h	b	a	h	a	h	a	h	h	h	h	h	b	h	h	h	a	b	a	a	a	h	h	-	a	b	a
60263	b	h	a	h	h	h	a	b	b	h	h	h	h	h	h	h	h	b	a	h	b	h	h	h	h	a	a	b	h	b	b	h	a	b	b	h	h	h	h	-	b	a	h	h	a	b	a	h	a
60307	h	h	a	b	h	h	h	h	a	h	h	h	h	h	h	h	h	h	h	h	a	b	h	h	-	h	a	b	b	h	h	h	h	a	b	b	h	b	b	b	a	h	h	h	a	h	a	b	b
60376	a	h	b	-	b	h	h	h	b	h	a	h	h	b	h	h	h	h	b	h	h	h	h	a	b	b	a	b	b	h	h	a	h	b	h	b	h	a	b	b	h	a	h	a	h	a	h	b	a
60391	h	b	a	h	h	h	a	h	h	a	h	b	h	b	h	h	b	b	b	h	h	h	b	h	a	a	a	h	h	h	a	a	h	h	a	h	h	-	b	h	a	b	h	h	h	b	h	h	h
60548	b	a	h	h	h	h	b	b	b	h	b	a	b	h	h	h	h	h	b	h	a	h	h	b	a	h	h	h	h	b	a	a	b	h	b	h	h	h	h	h	-	h	a	h	a	b	b	a	a
60577	h	b	h	h	b	b	b	h	b	h	h	b	h	h	a	b	b	a	h	a	h	b	h	b	h	b	a	a	h	h	b	h	h	h	h	a	h	-	h	h	b	h	h	h	h	h	h	a	a
60658	h	b	a	h	a	a	h	b	h	h	b	h	a	b	a	h	h	h	a	b	a	h	h	h	b	h	a	h	h	b	b	h	b	h	b	b	a	h	b	a	b	b	b	-	b	a	h	a	h
17	h	h	a	b	b	h	h	h	h	b	h	h	a	b	b	h	h	b	h	b	h	h	h	h	a	a	h	h	h	h	h	h	b	h	h	h	a	b	b	a	h	a	h	b	h	h	b	h	h
18	h	b	h	h	b	b	b	b	b	h	h	b	h	h	a	b	b	a	h	a	h	b	h	a	h	b	a	a	a	a	b	b	h	h	h	a	h	h	h	a	b	h	h	h	h	h	b	a	a
19	a	h	h	h	h	h	b	h	h	h	a	a	h	a	b	a	b	h	a	a	h	h	a	a	a	a	a	h	h	h	a	h	b	b	a	a	h	h	h	h	a	a	b	b	b	b	a	h	a
28	h	h	h	h	a	a	a	h	h	h	b	a	h	b	b	h	b	b	b	h	b	h	h	a	h	b	h	h	a	h	b	h	h	a	b	h	b	h	h	a	h	b	h	h	h	a	b	h	h
38	a	h	b	h	h	b	h	h	h	h	b	h	h	b	a	b	h	h	a	a	a	a	h	a	h	a	b	h	h	h	h	a	b	b	h	a	h	b	h	h	h	h	h	b	b	b	a	a	h
46	a	a	h	a	a	h	h	b	h	h	h	h	h	a	b	h	a	b	h	a	b	a	h	a	h	h	a	h	h	h	b	h	b	a	h	b	b	h	b	b	h	b	h	h	b	h	h	a	b
55	h	h	h	h	a	a	a	h	h	h	b	a	h	b	b	h	b	b	b	h	b	h	h	a	h	b	h	h	a	h	b	h	h	a	b	h	b	h	h	h	h	b	h	h	h	a	b	h	h
58	a	b	h	h	h	a	h	b	h	h	a	a	b	h	h	h	b	h	a	a	h	h	a	b	a	a	h	a	h	h	a	a	b	h	h	a	h	h	h	h	h	h	h	a	a	h	b	b	h
62	b	h	a	b	a	a	h	a	a	h	b	b	h	h	h	h	a	a	a	h	a	b	h	a	h	h	b	a	b	h	h	a	h	b	b	b	h	a	h	h	h	h	b	b	h	a	h	h	a
63	h	b	h	h	b	a	h	a	b	a	h	h	a	h	a	h	h	a	a	h	b	a	a	a	b	a	b	h	a	b	a	a	b	h	h	a	b	h	h	h	a	h	b	h	a	b	h	a	a
71	a	b	h	h	h	a	h	b	h	h	a	a	b	b	h	h	b	h	a	a	h	h	a	b	a	a	h	h	h	h	a	a	b	h	h	a	b	h	h	h	h	h	h	a	a	h	b	b	h
89	a	h	h	h	a	a	h	h	h	h	h	a	h	h	b	h	b	h	h	h	h	b	a	h	h	h	a	h	h	a	a	h	b	a	a	a	a	b	h	a	h	a	b	a	b	h	h	h	h
90	a	a	h	a	h	h	h	b	h	h	h	h	h	b	b	h	a	b	a	h	h	b	a	h	b	h	h	h	h	a	b	h	b	h	a	h	b	h	b	h	b	h	h	b	b	b	b	h	a
95	a	h	a	h	a	b	h	a	a	a	a	a	h	b	a	h	b	h	b	h	h	h	h	b	h	b	h	h	b	h	a	a	b	a	b	h	b	h	a	a	a	a	h	b	a	a	a	b	a
106	a	h	a	b	h	h	h	h	h	a	a	a	h	b	h	h	b	h	a	h	h	h	h	h	a	a	h	h	h	h	a	a	h	h	b	a	b	h	h	a	h	h	h	h	a	a	b	h	a
118	a	b	a	h	b	h	a	h	b	b	h	a	b	b	b	b	h	b	h	a	h	h	b	h	b	h	h	h	h	h	h	b	a	b	h	b	b	h	h	h	h	h	h	h	a	b	b	a	h
120	h	b	h	h	b	a	h	a	b	a	h	h	a	h	a	h	h	a	a	h	b	a	a	a	b	a	b	h	a	b	a	a	b	h	h	a	b	h	h	h	a	h	b	h	a	b	h	a	a
125	h	h	a	h	h	h	h	b	a	h	h	a	h	a	h	h	h	b	b	h	a	b	h	h	h	b	a	h	h	h	h	h	h	a	b	b	h	h	b	h	a	h	h	h	a	a	a	h	b
126	a	b	h	a	h	h	h	a	h	b	a	b	h	h	a	a	a	h	h	h	a	a	b	h	a	h	a	h	a	h	b	h	h	a	b	h	b	h	h	a	a	h	h	h	b	h	h	b	a
137	b	b	a	a	h	a	h	h	h	h	b	b	h	h	h	h	a	a	a	h	h	b	h	a	h	h	h	a	b	a	a	a	h	b	b	h	h	a	h	b	h	h	a	h	h	h	h	a	a
145	b	b	a	a	h	a	h	h	h	h	b	b	h	h	h	h	a	a	a	h	h	b	h	a	h	h	h	a	b	a	a	a	h	b	b	h	h	a	h	b	h	h	a	h	h	h	h	a	a
147	h	b	h	h	h	a	h	h	h	h	h	h	h	h	h	h	b	h	a	a	h	h	a	b	a	a	h	a	h	h	a	h	b	h	h	h	h	h	h	h	h	h	h	a	a	h	h	h	h
149	a	h	b	h	b	b	h	b	h	h	a	h	h	b	b	a	a	h	a	h	h	h	h	b	h	b	h	b	h	h	h	h	h	a	a	h	h	h	h	h	h	h	a	h	b	b	h	a	b
153	a	b	a	h	h	h	h	h	b	b	h	a	b	b	h	b	h	b	h	a	h	h	b	h	b	h	h	h	h	h	h	b	a	b	h	b	b	a	h	b	b	a	a	h	a	b	h	a	a
162	a	h	h	h	h	h	b	h	b	b	h	h	h	h	h	b	b	b	a	h	b	h	b	h	h	b	h	a	h	a	h	b	a	h	h	b	h	a	h	b	b	a	h	h	h	h	h	h	h
170	h	b	h	h	a	a	b	b	b	h	a	a	a	h	a	h	h	h	h	h	b	a	a	h	a	h	b	h	h	a	h	h	h	h	b	a	a	a	b	h	h	h	b	h	h	h	a	h	h
175	h	b	h	b	b	h	h	b	h	a	b	h	h	b	b	h	h	a	h	a	b	h	h	h	h	h	b	h	h	b	a	b	h	h	h	a	b	b	a	h	h	b	h	h	h	a	b	b	h
180	b	h	a	h	h	h	h	b	b	h	h	h	h	h	a	h	h	b	a	h	b	h	h	h	h	a	a	b	h	b	h	h	a	b	b	b	h	h	h	a	b	a	h	h	a	b	a	h	a
181	b	a	h	h	b	h	b	b	b	h	b	a	b	h	h	h	a	h	b	h	a	h	h	b	a	h	h	h	h	b	a	a	b	h	b	h	h	h	h	h	b	h	a	h	a	b	h	a	a
186	a	b	h	h	a	a	b	b	b	h	a	a	a	b	h	h	h	h	b	h	b	h	a	a	a	h	h	a	h	a	h	h	h	h	b	a	a	a	h	h	h	b	b	b	h	h	a	h	h
192	h	h	b	b	h	h	a	b	h	a	a	h	h	b	a	h	h	h	h	b	b	b	a	b	h	b	h	h	h	h	a	h	h	a	a	b	h	h	b	b	h	h	b	b	h	b	a	h	b
199	a	a	h	b	a	a	b	h	h	h	h	h	h	h	a	h	a	a	h	b	a	a	h	h	h	a	h	b	h	h	h	h	h	a	a	h	b	b	h	h	h	h	h	h	a	h	b	h	a
216	a	b	a	h	b	h	a	h	b	b	h	a	b	b	b	b	h	b	h	a	h	h	b	h	h	h	h	h	h	h	h	b	a	b	h	b	b	h	h	h	h	h	h	h	a	b	b	a	h
224	a	h	a	h	a	b	h	a	a	a	a	a	h	b	a	h	b	h	b	h	h	h	h	b	h	b	b	h	b	h	a	a	b	a	b	h	b	h	a	a	a	a	h	b	a	a	a	b	a
228	h	b	h	a	b	a	h	h	h	h	a	a	b	h	h	h	a	h	h	a	b	a	b	b	a	b	h	a	h	h	b	b	b	h	h	h	a	h	h	h	h	b	h	h	h	h	a	h	h
229	b	h	a	h	h	h	a	b	b	h	h	h	h	h	h	h	h	b	a	h	b	h	h	h	h	a	a	b	h	b	b	h	a	b	b	h	h	h	h	a	b	a	h	h	a	b	a	h	a
230	a	h	h	h	a	h	b	b	b	h	a	a	a	b	h	h	h	h	b	a	h	b	h	a	h	h	h	h	b	a	b	a	h	h	a	a	h	a	h	h	a	b	h	b	h	a	h	h	h
234	h	h	h	h	b	a	h	h	h	h	h	a	b	h	h	h	a	b	h	a	b	h	b	b	a	b	h	a	h	h	h	b	b	b	h	h	a	h	h	b	h	b	h	h	h	h	a	h	h
244	h	a	h	h	a	h	b	h	h	h	h	b	a	h	h	a	a	a	h	h	b	a	h	b	h	a	b	h	b	h	h	b	b	h	h	h	h	b	h	b	h	b	a	a	b	a	b	h	a
252	b	b	a	a	h	h	b	h	h	h	b	b	h	a	h	h	a	a	a	a	h	b	h	a	h	h	h	a	b	a	a	a	a	b	b	h	h	h	h	b	b	h	a	a	b	h	h	a	h
258	b	b	a	a	h	h	b	h	h	h	b	b	h	a	h	h	a	a	a	a	h	b	h	a	h	h	h	a	b	a	a	a	a	b	b	h	h	h	h	b	b	h	a	a	b	h	h	a	h
267	a	h	b	b	b	a	a	h	b	h	a	h	h	b	a	h	h	h	h	a	h	h	b	h	b	b	h	b	b	a	h	a	h	h	a	b	h	a	b	h	b	h	a	a	h	a	h	b	a
287	a	h	h	h	a	h	b	b	b	h	a	a	a	b	h	h	h	h	b	a	h	b	h	a	h	h	h	h	b	a	b	a	h	h	a	a	h	a	h	h	a	b	h	b	h	a	h	h	h
307	a	h	b	a	h	h	h	h	h	h	a	a	h	a	a	h	b	h	h	h	h	b	b	h	h	h	h	b	h	h	a	a	a	h	b	a	b	a	h	a	a	a	h	h	h	a	a	b	h
315	h	a	h	b	b	h	b	b	b	h	b	h	h	h	h	h	a	h	b	h	h	h	h	b	a	b	a	h	a	b	a	h	b	h	b	h	h	h	a	h	h	a	a	h	a	b	a	a	a
320	a	b	h	h	h	h	b	h	b	h	h	h	a	h	a	b	h	h	a	a	h	a	a	a	h	a	b	h	h	b	a	a	b	b	h	a	b	b	h	h	a	h	b	h	a	b	h	a	h
324	h	h	b	b	a	h	a	b	h	a	a	h	h	h	a	h	h	h	h	b	b	b	a	b	h	b	h	h	h	b	a	h	b	h	a	b	h	h	b	b	h	h	b	b	h	b	h	h	b
329	a	h	b	b	b	h	a	h	b	h	a	h	h	b	a	h	h	h	h	h	h	h	h	h	b	b	a	b	b	h	h	a	h	b	a	b	h	a	b	h	h	h	a	a	h	a	h	b	a
337	a	h	h	b	h	h	a	h	b	h	h	h	h	a	h	h	h	h	a	h	h	h	h	h	b	h	a	b	h	h	b	a	a	b	h	h	a	h	h	a	h	h	b	a	a	a	a	h	h
369	a	h	h	h	h	a	h	h	h	h	h	a	h	h	b	h	b	b	h	h	h	b	a	h	h	h	a	h	h	a	a	h	b	a	a	a	a	b	h	h	h	a	b	h	b	b	h	h	h
402	h	h	h	b	h	h	h	b	h	a	h	h	h	h	a	h	a	b	b	h	h	h	h	b	a	h	a	h	h	h	h	h	h	h	h	h	a	h	h	b	a	h	a	h	h	h	a	b	h
417	b	b	a	h	a	h	b	h	h	h	h	b	b	a	a	h	h	b	h	h	h	b	a	a	b	h	h	h	h	b	a	h	h	a	a	h	h	h	b	a	h	h	a	h	h	h	h	h	h
436	h	h	h	h	a	a	a	h	h	h	b	h	a	b	b	h	b	b	b	h	b	h	h	a	h	b	h	h	a	h	b	h	b	a	b	h	b	h	b	a	h	b	h	h	b	a	b	h	h
437	h	h	h	h	a	h	b	h	h	h	h	b	a	h	h	a	a	a	h	h	b	a	h	b	h	a	b	h	b	b	h	b	b	h	h	h	h	b	h	b	h	b	a	a	b	a	h	a	a
439	h	b	b	b	a	h	b	b	b	h	a	a	h	h	a	h	h	b	h	h	b	b	a	b	h	b	h	a	h	b	a	h	b	b	a	b	h	b	h	b	h	h	b	h	h	b	h	h	b
457	h	b	h	h	b	b	b	h	b	h	h	b	a	b	a	b	b	h	h	a	h	b	h	b	h	h	h	a	h	h	b	h	a	h	h	a	h	b	b	h	b	a	a	h	h	b	h	a	h
458	a	h	h	h	h	a	b	h	h	h	h	a	h	h	b	h	b	b	h	h	h	b	a	b	h	h	a	h	h	a	a	h	b	h	a	a	a	b	h	h	h	a	b	h	b	b	h	h	h
460	a	b	a	b	b	h	a	a	h	b	h	a	b	b	b	b	h	b	h	h	h	a	h	h	h	h	b	h	h	h	h	h	a	b	h	h	b	h	h	h	h	h	h	h	a	b	b	a	h
464	h	b	a	h	h	h	a	h	h	a	h	b	h	b	b	h	b	b	b	h	h	h	b	h	a	a	h	b	h	h	a	a	h	h	a	h	h	b	b	h	a	b	b	h	h	b	h	h	h
465	h	b	h	h	b	b	b	h	b	h	h	b	h	h	a	b	b	a	h	a	h	b	h	b	h	b	a	a	h	a	b	h	h	h	h	a	h	b	h	a	b	h	h	h	h	h	h	a	a
470	h	b	h	a	b	h	a	h	b	b	h	h	a	h	h	a	h	h	a	h	h	h	h	h	h	a	a	h	b	a	h	a	a	a	a	b	h	b	a	b	h	h	h	a	h	h	h	h	b
485	h	h	b	b	a	h	b	b	b	h	a	a	h	h	a	h	h	b	h	h	b	b	a	b	h	b	a	a	h	b	a	h	b	b	a	b	h	b	b	b	h	h	b	b	h	b	h	h	b
493	a	a	a	b	h	h	h	h	h	a	a	a	h	b	h	h	b	a	a	h	h	h	h	h	a	a	h	h	b	h	a	a	h	h	b	a	b	h	h	a	h	h	h	h	h	a	b	h	a
495	a	b	b	h	h	b	h	b	b	h	a	b	h	b	b	a	a	a	a	b	a	a	b	h	h	b	b	b	h	h	a	h	a	h	a	h	h	b	h	h	b	h	a	h	b	h	h	a	b
509	a	b	h	b	h	a	h	b	h	h	a	a	b	b	h	h	b	h	a	h	h	h	h	b	a	a	h	h	h	h	a	a	b	h	h	a	b	h	h	h	h	h	h	h	a	a	b	b	a
515	h	a	h	b	a	a	b	h	h	h	h	b	h	h	h	h	a	a	b	h	h	a	h	b	h	a	b	b	b	h	h	h	b	a	h	h	h	b	h	b	h	b	h	h	a	h	b	h	a
520	a	b	a	h	a	b	h	h	a	a	a	h	b	b	a	a	b	h	h	h	h	h	h	b	h	b	b	h	b	h	h	h	b	a	h	h	b	h	a	a	h	a	h	b	a	a	a	b	h
522	a	h	h	h	h	h	b	b	b	h	a	a	h	b	h	h	h	h	b	a	h	b	b	a	h	a	h	h	h	a	b	a	h	b	a	a	h	a	h	h	a	b	h	b	h	a	h	h	h
525	h	b	b	h	h	h	h	h	h	h	a	b	b	h	b	a	h	a	h	b	a	a	b	h	h	b	h	h	b	b	a	h	a	h	a	h	h	h	h	h	b	h	b	h	b	h	h	a	b
534	h	h	h	h	a	a	a	h	h	h	b	a	h	b	b	h	b	b	b	h	b	h	h	a	h	b	h	h	a	h	b	h	h	a	b	h	b	h	h	a	h	b	h	h	h	a	b	h	h
543	a	a	h	a	h	h	h	b	h	h	h	h	h	b	b	h	a	b	a	h	h	b	a	h	b	h	h	h	h	a	b	h	b	h	a	h	b	h	b	h	b	h	h	b	b	b	b	h	a
551	b	h	h	b	b	h	a	b	b	h	h	h	h	h	h	h	h	b	a	h	b	h	h	a	b	h	a	b	h	h	b	h	a	h	b	h	h	a	h	a	b	a	b	h	a	b	a	h	h
557	a	b	h	h	a	a	b	b	b	h	a	a	a	b	h	h	h	h	b	h	b	h	a	a	a	h	h	a	h	a	h	a	h	h	h	h	a	a	h	h	h	b	h	b	h	a	a	h	h
573	h	a	h	a	b	b	b	a	h	b	b	a	h	h	h	a	a	h	h	b	h	a	a	h	a	h	a	h	a	a	h	a	b	h	b	h	h	a	b	a	h	b	h	h	h	h	a	b	h
584	h	h	h	b	h	b	h	b	h	h	h	h	b	a	a	h	a	b	a	b	a	a	b	h	a	h	h	h	h	h	h	h	a	b	h	h	h	h	b	h	b	h	b	h	a	b	b	b	h
594	h	h	h	h	b	h	b	h	h	a	b	h	h	b	b	h	h	a	b	h	b	h	h	h	h	h	h	h	a	h	a	b	b	h	h	a	b	h	a	h	h	b	h	h	h	a	b	b	h
602	h	h	a	b	h	h	b	h	h	b	h	h	h	b	h	h	h	b	h	b	h	b	h	a	h	a	h	a	h	h	h	h	b	h	a	h	a	h	b	a	h	h	a	h	h	h	h	h	h
603	a	h	h	h	h	a	b	h	h	h	h	a	h	h	b	h	b	b	h	h	h	b	a	b	a	h	a	h	b	a	a	h	b	h	a	a	a	b	h	h	h	a	b	h	b	b	a	h	h
605	h	b	h	h	h	a	a	h	a	a	h	b	h	b	b	a	b	b	b	b	b	h	b	h	h	h	h	b	h	h	a	h	h	h	a	a	h	b	h	h	a	b	b	h	a	b	h	h	h
607	a	a	h	a	h	h	h	b	h	h	h	h	h	b	b	h	a	b	a	h	h	b	a	h	b	h	h	h	h	a	b	h	b	h	a	h	b	h	b	h	b	h	h	b	b	b	b	h	a
610	h	b	h	h	a	a	b	b	b	h	a	a	a	h	a	h	h	h	h	h	b	a	a	h	a	h	b	h	h	a	h	h	h	h	b	a	a	a	b	b	h	h	b	h	h	h	a	h	h
615	h	h	h	h	b	a	h	h	h	h	h	a	b	h	h	h	a	b	h	a	b	h	b	h	a	b	b	a	h	h	h	b	b	b	h	h	a	h	h	b	h	b	h	h	h	h	a	h	h
623	a	h	h	h	h	h	h	h	h	h	a	a	h	h	a	h	b	h	b	h	h	b	b	b	h	b	h	b	h	h	a	a	h	h	b	a	b	a	a	a	a	a	h	h	a	a	a	b	a
707	h	b	h	h	b	a	h	h	h	h	a	a	b	h	h	h	a	b	h	a	b	h	b	b	a	b	h	a	h	h	h	b	b	b	h	h	a	h	h	h	h	b	h	h	h	h	a	h	h
709	b	a	h	h	b	h	b	b	b	h	b	a	b	h	h	h	a	h	b	h	a	h	h	b	a	h	h	h	h	b	a	a	b	h	b	h	h	h	h	h	b	h	a	h	a	b	h	a	a
717	h	b	h	h	a	a	h	h	h	h	b	h	a	b	a	h	h	h	a	b	a	h	h	h	b	h	a	h	h	b	b	h	b	h	b	b	a	h	b	a	b	b	b	b	b	a	h	a	h
732	h	b	h	h	a	a	b	b	b	h	a	a	a	b	h	h	h	h	b	h	b	h	a	a	a	h	h	h	h	a	h	h	h	h	b	a	a	a	h	b	h	b	b	h	h	h	a	h	h
733	a	h	h	h	a	h	b	b	b	h	a	a	a	b	h	h	h	h	b	a	h	b	b	a	h	h	h	h	b	a	b	a	h	h	a	a	h	a	h	h	a	b	h	b	h	a	h	h	h
734	h	h	h	a	h	b	b	b	h	h	a	a	h	a	h	a	a	h	b	h	a	b	h	b	b	b	b	a	h	h	b	h	h	a	a	b	a	h	b	a	h	h	a	b	a	a	b	a	h
736	a	a	h	a	a	h	h	b	h	h	h	h	h	b	b	h	a	b	h	a	b	a	a	a	b	h	a	h	h	h	b	h	b	a	h	b	b	h	b	b	h	b	h	h	b	b	h	h	h
749	h	h	h	b	b	h	h	h	h	b	h	h	a	b	b	h	h	b	h	b	h	h	h	h	a	a	h	h	h	h	h	h	b	h	h	h	a	b	b	a	h	a	h	b	h	h	b	h	h
773	a	h	h	h	h	a	h	h	h	h	h	a	h	h	b	h	b	b	h	h	h	b	a	h	h	h	a	h	h	a	a	h	b	a	a	a	a	b	h	h	h	a	b	h	b	b	h	h	h
774	h	b	h	h	b	b	b	h	b	h	h	b	a	b	a	b	b	h	h	a	h	b	h	b	h	h	a	a	h	h	b	h	a	h	h	a	h	b	b	h	b	a	h	h	h	b	h	a	a
775	b	h	a	b	a	a	h	a	a	b	b	b	h	h	h	h	a	a	a	h	a	b	h	a	h	h	b	a	b	h	h	a	h	b	b	b	h	a	h	h	h	h	b	b	h	a	h	h	a
776	a	h	h	h	h	h	b	h	b	b	h	h	b	h	h	b	b	b	a	h	b	h	b	h	h	b	h	a	h	a	h	b	a	h	a	b	h	a	h	b	b	a	h	h	h	h	h	h	h
780	h	b	b	h	a	b	b	b	h	h	h	b	h	h	a	h	h	a	h	a	h	b	h	a	a	b	a	a	a	a	b	b	h	h	h	h	h	h	h	a	b	h	h	a	h	h	b	h	a
785	h	a	a	h	b	h	b	h	h	h	b	h	h	b	h	a	h	h	b	h	b	h	h	h	h	h	h	h	a	h	a	h	b	b	h	h	b	h	a	h	h	b	b	a	h	a	h	b	a
789	b	b	a	a	h	a	h	h	h	h	b	b	h	h	h	h	a	a	a	h	h	b	h	a	h	h	h	a	b	a	a	a	h	b	b	h	h	a	h	b	h	h	a	a	h	h	h	a	a
797	h	b	h	h	b	b	b	h	b	h	h	b	a	h	a	b	b	a	h	a	h	b	h	b	h	b	a	a	h	h	b	h	a	h	h	a	h	b	h	h	b	h	h	h	h	h	h	a	a
811	a	h	b	b	b	h	a	h	b	h	a	h	h	b	a	h	h	h	h	h	h	h	b	h	b	b	a	b	b	h	h	a	h	b	a	b	h	a	b	h	h	h	a	a	h	a	h	b	a
820	a	h	h	b	h	h	a	h	h	h	h	h	h	a	h	h	h	h	a	h	h	h	h	h	b	h	h	b	h	h	b	a	a	b	h	h	a	h	h	a	h	h	b	a	a	a	a	h	h
821	h	h	h	h	b	h	b	h	h	a	b	h	h	b	b	h	h	a	b	h	b	h	h	h	h	h	h	h	a	h	a	b	b	h	h	a	b	h	a	h	h	b	h	h	h	a	b	b	h
823	a	h	b	a	h	h	h	h	h	h	a	a	h	a	a	h	b	h	h	h	h	b	b	h	h	h	h	b	h	h	a	a	a	h	b	a	b	a	h	a	a	a	h	h	h	a	a	b	h
825	h	b	h	h	h	a	a	h	a	a	h	b	h	b	b	a	b	b	b	b	h	h	b	h	a	a	h	b	h	h	a	a	h	h	a	h	h	b	b	h	a	b	b	h	h	b	h	h	h
831	b	b	a	a	h	h	b	h	h	h	b	b	a	a	h	h	h	a	a	a	h	b	h	h	h	h	h	h	h	a	a	h	h	h	h	h	h	h	h	b	b	h	a	a	b	h	a	a	h
835	h	b	h	h	b	h	h	b	h	h	b	b	a	b	h	h	h	h	h	a	h	h	b	a	a	a	h	a	h	h	a	a	h	a	a	h	h	h	h	a	h	b	h	h	b	h	b	h	a
836	h	h	h	b	b	h	b	b	h	h	h	h	h	h	a	h	a	b	b	h	h	h	h	b	a	h	a	h	a	h	a	h	b	h	b	h	h	h	a	b	a	a	a	h	a	b	a	b	a
841	h	a	a	b	h	b	a	h	h	a	a	a	h	h	h	h	h	a	a	h	a	h	h	h	a	a	b	h	b	h	a	a	h	h	h	a	h	h	h	a	h	h	h	h	h	a	b	h	a
846	h	h	b	a	h	a	a	b	h	a	h	h	a	b	h	h	h	h	a	b	b	b	a	b	h	b	h	h	h	a	a	b	h	a	a	b	h	h	h	b	h	h	b	b	h	b	a	h	h
865	a	b	h	h	h	h	b	h	b	h	h	h	a	h	a	b	h	h	a	a	h	a	a	a	h	a	b	h	a	b	a	a	b	b	h	a	b	b	h	h	a	h	b	h	a	b	h	a	h
869	h	b	h	a	b	a	h	h	h	h	a	a	b	h	h	h	a	h	h	a	b	a	b	b	a	h	h	a	h	h	b	b	b	h	h	h	a	h	h	h	h	b	h	h	h	h	a	h	h
881	a	h	b	b	b	a	a	h	b	h	a	h	h	b	a	h	h	h	h	a	h	h	b	h	b	b	h	b	b	a	h	a	h	h	a	b	h	a	b	h	b	h	a	a	h	a	h	b	a
898	a	h	h	h	h	h	h	h	b	h	h	h	a	b	a	b	h	h	a	a	h	a	h	a	h	a	b	h	h	b	a	a	b	b	h	a	b	b	h	h	h	h	b	h	a	b	h	a	h
900	a	b	b	h	b	b	h	b	b	h	a	b	h	b	b	a	a	a	a	b	h	a	h	b	h	b	b	b	h	h	h	h	h	h	a	h	h	b	h	h	b	h	a	h	b	h	h	a	b
918	h	h	a	b	h	h	b	h	h	b	a	h	h	h	h	h	h	b	h	b	h	b	h	a	h	a	h	a	h	h	h	h	b	h	a	h	a	h	b	a	h	h	a	h	h	h	h	h	h
936	h	b	h	h	h	h	a	b	h	h	h	b	h	b	h	h	b	b	b	h	h	h	b	h	a	a	a	a	h	h	a	a	h	h	a	h	h	b	b	a	h	b	h	a	h	h	b	h	a
950	b	b	a	h	h	a	h	h	h	h	b	b	h	h	h	h	a	a	a	h	h	b	h	a	h	h	h	a	b	a	a	a	h	b	b	h	h	a	h	b	h	h	a	h	h	h	h	a	a
1026	h	h	h	h	a	a	a	h	h	h	b	h	a	b	b	h	b	b	b	h	b	h	h	a	h	b	h	h	a	h	b	h	b	a	b	h	b	h	b	a	h	b	h	h	h	a	b	h	h
1028	h	b	h	h	h	h	h	h	h	b	a	h	a	h	b	h	h	h	b	h	h	a	a	h	a	a	b	a	h	h	a	b	a	b	a	h	h	h	h	h	b	b	h	b	h	h	a	a	b
1032	a	a	h	a	b	h	h	b	h	h	h	h	a	b	b	h	h	b	h	h	h	b	h	b	b	h	h	h	a	a	b	h	h	b	h	a	a	h	h	h	b	a	h	b	a	b	h	h	a
1050	b	h	a	b	a	h	b	h	h	b	h	b	b	h	h	h	a	b	h	b	h	b	a	a	b	a	h	h	h	b	a	h	b	h	a	h	a	h	b	a	h	h	a	h	a	h	h	h	h
1052	a	a	b	a	a	h	h	h	b	h	h	h	b	a	b	h	a	b	h	a	b	a	h	a	h	h	a	h	h	h	b	h	b	a	h	b	b	h	b	b	h	b	h	h	b	h	h	a	b
1079	h	a	h	h	a	h	b	h	h	h	h	b	a	h	h	a	a	a	h	h	b	a	h	b	h	a	b	h	b	h	h	b	b	h	h	h	h	b	h	b	h	b	a	a	b	a	h	h	a
1085	h	h	a	b	h	h	b	h	h	b	h	h	h	b	h	h	h	b	h	b	h	b	h	a	h	a	h	a	h	h	h	h	b	h	a	h	a	h	b	a	h	h	h	h	h	h	h	h	h
1090	h	b	b	h	h	h	h	h	h	b	a	h	a	h	b	h	h	h	h	h	h	a	a	h	a	a	b	a	h	h	a	b	a	b	a	h	h	h	h	h	b	b	h	b	h	h	a	a	b
1094	h	b	h	h	h	h	h	a	h	b	h	b	h	b	b	h	h	h	a	a	a	h	h	b	h	h	h	h	b	h	h	h	a	h	b	b	b	h	h	h	b	h	b	h	h	h	b	b	a
1105	a	h	h	h	a	a	h	h	h	h	h	a	h	h	b	h	b	h	h	h	h	b	a	h	h	h	a	h	h	a	a	h	b	a	a	a	a	b	h	a	h	a	b	a	b	h	h	h	h
1115	a	b	h	a	b	h	h	h	a	b	a	h	b	h	h	h	a	h	h	h	h	a	b	h	a	h	a	h	h	h	b	h	b	a	h	h	a	a	h	h	h	b	h	h	h	h	a	b	a
1124	a	a	h	a	a	h	h	b	h	h	h	h	h	b	b	h	a	b	a	a	b	a	a	a	b	h	a	h	h	h	b	h	b	a	h	b	b	h	b	b	h	b	h	h	b	b	h	h	h
1129	a	h	h	h	a	a	h	h	h	h	h	a	h	h	b	h	b	h	h	h	h	b	a	h	h	h	a	h	h	a	a	h	b	a	a	a	a	b	h	a	h	a	b	a	b	h	h	h	h
1130	a	a	h	a	b	h	h	b	h	h	h	h	a	b	b	h	a	b	h	h	h	b	h	b	b	h	h	h	a	a	b	h	h	h	h	a	h	h	b	h	b	a	h	b	a	b	b	h	a
1143	h	h	h	h	a	a	a	h	h	h	b	h	a	b	b	h	b	b	b	h	b	h	h	a	h	b	h	h	a	h	b	h	b	a	b	h	b	h	b	a	h	b	h	h	b	a	b	h	h
1158	h	h	b	b	h	a	a	b	h	a	h	h	a	b	h	h	h	h	a	b	b	b	a	b	h	b	h	h	h	a	a	h	h	a	a	b	h	h	b	b	h	h	b	b	h	b	a	h	h
1189	a	h	h	h	a	a	h	h	h	h	h	a	h	h	b	h	b	h	h	h	h	b	a	h	h	h	a	h	h	a	a	h	b	a	a	a	a	b	h	a	h	a	b	a	b	h	h	h	h
1201	h	h	h	b	h	b	h	b	h	h	h	h	b	a	a	h	a	b	a	b	a	h	b	h	a	h	h	h	h	h	h	h	a	b	h	h	h	h	b	h	b	h	b	h	a	b	b	b	h
1202	h	b	a	h	h	h	a	h	h	a	h	b	h	b	b	h	b	b	b	h	h	h	b	h	a	a	h	b	h	h	a	a	h	h	a	h	h	b	b	h	a	b	b	h	h	b	h	h	h
1208	a	h	h	h	h	h	b	h	h	h	a	a	h	h	b	a	b	h	a	a	h	h	a	a	a	a	a	h	h	h	a	h	b	b	a	a	h	h	h	h	a	a	b	b	b	b	a	h	a
1212	h	h	b	b	h	h	a	b	h	a	a	h	h	b	a	h	h	h	h	b	b	b	a	b	h	b	h	h	h	b	a	h	h	a	a	b	h	h	b	b	h	h	b	b	h	b	a	h	b
1213	h	b	h	h	a	a	b	b	b	h	a	a	a	b	h	h	h	h	b	h	b	h	a	a	a	h	h	h	h	a	h	h	h	h	b	a	a	a	h	b	h	b	b	h	h	h	a	h	h
1224	a	b	h	h	h	a	h	b	h	h	a	h	h	h	h	h	b	h	a	a	h	h	a	b	a	a	h	a	h	h	a	a	b	h	h	a	h	h	h	h	h	h	h	a	a	h	b	b	h
1225	h	b	h	h	h	a	a	h	a	a	h	b	h	b	b	a	b	b	b	b	b	h	b	h	h	h	h	b	h	h	a	h	h	h	a	a	h	b	h	b	a	b	b	h	a	b	h	h	h
1230	a	b	h	a	h	h	h	a	a	b	a	b	h	h	h	a	a	h	h	h	a	a	b	h	a	h	a	h	a	h	b	h	h	a	h	h	b	h	h	h	a	b	h	h	b	h	h	b	a
1235	h	a	h	a	h	h	b	b	b	h	a	h	h	h	h	b	h	b	b	a	a	b	b	h	h	a	h	h	h	h	b	a	h	b	a	h	b	a	b	b	a	b	h	h	h	a	h	h	h
1252	a	a	h	a	h	h	h	a	h	h	a	h	h	b	b	h	h	a	h	b	h	h	h	h	b	h	a	h	b	b	h	b	h	h	h	b	a	b	b	h	h	a	b	a	a	h	h	b	h
1284	h	h	a	h	a	a	h	b	h	h	b	h	a	b	h	h	b	h	h	b	h	h	h	a	h	h	a	h	h	b	b	h	b	h	b	b	h	h	b	a	b	b	h	b	b	a	h	a	h
1294	a	b	a	h	h	h	h	h	b	b	h	a	b	b	h	b	h	b	h	a	h	h	b	h	b	h	h	h	h	h	h	b	a	b	h	b	b	h	h	h	b	h	h	h	a	b	b	a	a
1301	h	a	h	a	b	h	b	h	h	b	b	h	h	b	h	a	a	h	b	b	h	h	a	h	h	a	a	h	a	h	a	h	b	h	b	h	b	a	h	h	h	b	b	a	h	h	a	b	a
1308	h	h	h	h	b	a	h	h	h	h	a	a	b	h	h	h	a	b	h	a	b	h	b	b	a	b	h	a	h	h	h	b	b	b	h	h	a	h	h	b	h	b	h	h	h	h	a	h	h
1319	h	b	h	a	b	a	h	h	a	h	a	a	b	h	h	h	a	h	h	a	b	a	b	b	a	h	h	a	h	h	b	b	b	h	h	h	a	h	h	h	h	b	h	h	h	h	a	h	h
1321	h	h	a	h	h	b	h	b	a	h	h	a	h	a	h	h	h	b	b	a	a	b	h	h	h	b	h	h	h	h	h	h	h	a	b	b	a	h	b	h	h	b	h	h	a	a	h	h	b
1323	h	a	b	b	a	a	b	h	h	b	h	h	h	a	a	h	h	a	h	b	a	h	a	a	b	a	a	h	h	h	h	h	h	a	a	h	b	b	b	h	h	a	b	h	a	b	b	a	a
1324	h	b	a	h	h	h	a	b	h	a	h	b	h	b	h	h	b	b	b	h	h	h	b	h	a	a	a	a	h	h	a	a	h	h	a	h	h	b	b	a	h	b	h	h	h	b	b	h	h
1326	a	b	h	a	b	h	h	h	a	b	a	h	b	h	h	h	a	h	h	h	h	a	b	h	a	h	a	h	h	h	b	h	b	h	h	h	a	a	h	h	h	b	b	h	h	a	a	b	a
1327	h	a	h	a	b	h	b	h	h	b	b	h	h	h	h	a	a	h	h	b	h	a	a	h	a	a	a	h	a	a	a	a	b	h	b	h	h	a	h	h	h	b	h	h	h	h	a	b	h
1330	h	h	h	b	h	h	b	b	h	a	h	h	h	h	a	h	a	b	b	h	h	h	h	b	a	h	a	h	a	h	a	h	h	h	b	h	h	h	a	b	a	a	a	h	h	b	a	b	a
1361	h	h	h	a	h	b	h	b	a	a	a	a	h	a	a	a	h	h	b	a	a	b	h	h	b	b	h	a	h	h	b	h	a	a	h	b	a	h	b	h	h	b	h	b	a	a	b	h	b
1402	h	h	a	b	b	h	h	h	h	b	h	h	a	b	b	h	h	b	h	b	h	h	h	h	a	a	h	h	h	h	h	h	b	h	h	h	a	b	b	a	h	a	h	h	h	h	b	h	h
1404	b	h	a	b	a	a	h	h	h	h	b	b	h	h	h	h	a	a	a	h	a	b	h	a	h	h	b	a	b	h	a	a	h	b	b	b	h	a	h	b	h	h	h	h	h	h	h	h	a
1415	h	b	a	h	h	h	h	b	h	h	a	b	a	a	a	h	h	b	h	h	b	a	b	h	a	a	h	h	h	b	h	h	b	b	b	h	a	b	b	a	b	a	h	a	h	b	a	a	a
1419	a	h	h	h	h	a	b	h	h	h	h	a	h	h	b	a	b	b	h	a	a	h	a	h	a	h	a	h	b	a	a	h	b	h	a	a	a	b	h	h	a	a	b	h	b	b	a	a	a
1427	h	b	h	h	b	a	h	a	b	a	h	h	a	h	a	h	h	a	a	h	b	a	a	a	b	a	b	h	a	b	a	a	b	h	h	a	b	h	h	h	a	h	b	h	a	b	h	a	a
1434	a	a	h	a	b	h	h	b	h	h	h	h	a	b	b	h	a	b	h	h	h	b	h	b	b	h	h	h	a	a	b	h	h	h	h	a	h	h	b	h	b	a	h	b	a	b	b	h	a
1435	a	b	a	h	a	b	h	h	a	a	a	h	b	b	a	a	b	h	h	h	h	h	h	b	h	b	b	h	b	h	h	a	b	a	b	h	b	h	a	a	h	a	h	b	a	a	a	b	h
1441	h	b	a	h	h	h	a	b	h	a	h	b	h	b	h	h	b	b	b	h	h	h	b	h	a	a	a	a	h	h	a	a	h	h	a	h	h	b	b	a	h	b	h	h	h	b	b	h	h
1444	h	h	b	b	a	h	b	b	b	h	a	a	h	h	a	h	h	h	h	h	b	b	a	b	h	b	a	a	h	b	a	h	b	h	a	b	h	b	b	b	h	h	b	b	h	b	h	h	b
1446	h	h	h	a	a	a	a	h	h	h	b	h	a	b	b	h	b	b	h	h	h	h	b	a	h	b	h	b	a	h	b	h	b	a	b	h	h	h	b	a	h	b	h	b	b	a	h	h	h
1447	h	h	a	h	h	h	h	b	a	h	h	a	h	a	h	h	h	b	b	h	a	b	h	h	a	b	a	h	h	h	h	h	h	a	b	b	h	h	b	h	a	h	h	h	a	a	a	h	b
1457	h	b	h	h	a	a	b	b	b	h	a	a	a	b	a	h	h	h	b	h	b	a	a	a	a	h	h	h	h	a	h	h	h	h	b	a	a	a	h	b	h	b	b	h	h	h	a	h	h
1461	h	b	h	h	h	a	h	h	h	h	h	h	h	h	h	h	b	h	a	a	h	h	a	b	a	a	h	a	h	h	a	h	b	h	h	h	h	h	h	h	h	h	h	a	a	h	h	h	h
1464	h	b	h	h	b	b	b	h	b	h	h	b	a	b	a	b	b	h	h	a	h	b	h	b	h	h	h	a	h	h	b	h	a	h	h	a	h	b	b	h	b	a	h	h	h	b	h	a	h
1470	h	b	b	h	h	h	h	a	h	h	a	b	b	a	b	a	h	a	h	h	a	h	b	h	b	b	h	h	b	b	a	h	a	h	a	h	h	h	h	h	h	h	b	a	b	h	h	a	b
1475	h	b	a	h	h	h	a	h	h	a	h	b	h	b	h	h	b	b	b	h	h	h	b	h	a	a	h	h	h	h	a	a	h	h	a	h	h	b	b	h	a	b	h	h	h	b	h	h	h
1479	a	h	h	h	h	h	b	h	b	b	h	h	b	h	h	b	b	b	a	h	b	h	b	h	h	b	h	a	h	a	h	b	a	h	a	b	h	a	h	b	b	a	h	h	h	h	h	h	h
1481	b	b	h	h	b	b	b	h	b	h	h	b	a	b	a	b	b	h	h	a	h	b	h	b	h	h	h	a	b	h	b	h	a	h	h	h	h	b	b	h	b	a	a	h	b	b	h	a	h
1483	b	h	h	b	b	h	a	b	b	h	h	h	h	h	h	h	h	b	a	h	b	h	h	a	b	h	a	b	h	h	b	h	a	h	b	h	h	a	h	a	b	a	b	h	a	b	a	h	h
1484	b	h	h	b	b	h	a	b	b	h	h	h	h	h	h	b	h	b	a	h	b	h	h	a	b	h	a	b	h	h	b	h	a	h	b	h	h	a	h	a	b	a	b	h	a	b	a	h	h
1500	h	b	h	h	h	a	h	h	h	h	h	h	h	h	h	h	b	h	a	a	h	h	a	b	a	a	h	a	h	h	a	h	b	h	h	h	h	h	h	h	h	h	h	a	a	h	h	h	h
1515	h	h	h	h	b	a	h	h	h	h	h	a	b	h	h	h	a	b	h	a	b	h	b	h	a	b	b	a	h	h	h	b	b	b	h	h	a	h	h	b	h	b	h	h	h	h	a	h	h
1528	a	h	b	h	h	b	h	h	h	h	b	h	b	b	h	b	h	h	a	h	a	a	h	a	h	a	b	h	h	h	h	a	b	b	h	a	h	b	h	h	h	h	h	b	b	b	a	a	h
1532	a	h	h	h	h	h	b	h	b	b	h	a	b	h	h	b	b	b	a	a	b	h	b	h	h	b	h	a	h	a	h	b	a	h	a	b	h	a	h	b	b	a	a	h	h	h	h	h	h
1550	a	h	a	b	h	h	h	b	h	a	a	a	h	b	h	h	b	h	a	h	h	h	h	b	a	a	h	h	h	h	a	a	b	h	h	a	b	h	h	h	h	h	h	h	a	a	b	b	a
1565	a	h	h	h	h	h	b	h	b	b	h	h	b	h	h	b	b	b	a	h	b	h	b	h	h	b	h	a	h	a	h	b	a	h	h	b	h	a	h	b	b	a	h	h	h	h	h	h	h
1571	h	b	a	h	h	h	a	b	h	a	h	b	h	b	h	h	b	b	b	h	h	h	b	h	a	a	a	h	h	h	a	a	h	h	a	h	h	b	b	a	h	b	h	h	h	b	h	h	h
1576	h	b	h	h	h	a	h	h	h	h	h	h	h	h	h	h	b	h	a	a	h	h	a	b	a	a	h	a	h	h	a	h	b	h	h	h	h	h	h	h	h	h	h	a	a	h	h	h	h
1579	b	h	h	h	b	h	a	b	b	h	h	h	h	h	h	h	h	b	a	h	b	h	h	h	b	a	a	b	h	h	b	h	a	h	b	h	h	a	h	a	b	a	b	h	a	b	a	h	a
1596	a	h	h	h	h	h	b	h	b	b	h	h	b	h	h	b	b	b	a	h	b	h	b	h	h	b	h	a	h	a	h	b	a	h	a	b	h	a	h	b	b	a	h	h	h	h	h	h	h
1597	h	b	h	h	h	h	h	h	h	b	a	h	a	h	b	h	h	h	b	b	h	a	h	h	a	a	b	a	h	h	a	b	h	b	a	h	h	a	h	h	b	b	h	b	h	h	a	a	b
1615	a	b	a	b	b	h	a	h	b	b	h	a	b	b	b	b	h	b	h	h	h	h	h	h	h	h	h	h	h	h	h	h	a	b	h	h	b	h	h	h	h	h	h	h	a	b	b	a	h
1619	h	b	b	b	a	h	b	b	b	h	h	a	h	h	a	h	h	b	h	a	b	b	h	b	b	b	h	a	h	b	a	h	b	b	h	b	h	b	h	b	a	h	b	h	h	b	h	h	b
1628	h	b	b	b	a	h	b	b	b	h	a	a	h	h	a	h	h	b	h	h	b	b	a	b	h	b	h	a	h	b	a	h	b	b	h	b	h	b	h	b	h	h	b	h	h	b	h	h	b
1637	a	a	h	a	h	h	h	b	h	h	h	h	h	b	b	h	a	b	a	h	h	b	a	a	b	h	h	h	h	a	b	h	b	h	h	b	b	h	b	h	h	h	b	b	b	b	h	h	a
1659	b	a	h	h	h	h	b	b	b	h	b	a	b	h	h	h	a	h	b	h	a	h	h	b	a	h	h	h	h	b	a	a	b	h	b	h	h	h	h	h	b	h	a	h	a	b	h	a	a
1660	h	a	h	a	b	h	b	h	h	b	b	h	h	b	h	a	a	h	b	b	h	h	a	h	h	a	a	h	a	h	a	h	b	h	b	h	b	a	h	h	h	b	b	a	h	h	a	b	a
1668	h	b	h	h	h	a	a	h	a	a	h	b	h	b	b	a	b	b	b	b	h	h	b	h	a	a	h	b	h	h	a	a	h	h	a	h	h	b	b	h	a	b	b	h	h	b	h	h	h
1674	h	h	h	a	b	h	a	b	b	b	h	h	a	h	h	a	h	h	a	h	h	h	h	h	h	a	a	h	b	a	h	a	a	h	a	b	h	h	a	b	h	h	a	a	b	b	h	h	b
1688	h	b	h	h	h	a	a	h	a	a	h	b	h	b	b	a	b	b	b	b	b	h	b	h	h	h	h	b	h	h	a	a	h	h	a	a	h	b	b	b	a	b	b	h	a	b	h	h	h
1691	h	b	h	h	a	a	b	b	b	h	a	a	a	b	a	h	h	h	h	h	b	a	a	h	a	h	b	h	h	a	h	h	h	h	b	a	a	a	h	b	h	b	b	h	h	h	a	h	h
1696	a	h	h	h	a	h	b	b	b	h	a	a	a	b	h	h	h	h	b	a	h	b	h	a	h	h	h	h	b	a	b	a	h	h	a	a	h	a	h	h	a	b	h	b	h	a	h	h	h
1708	h	h	h	b	h	h	h	b	h	a	h	h	h	h	a	h	a	b	b	h	h	h	h	b	a	h	a	h	h	h	h	h	h	h	h	h	a	h	h	b	a	h	a	h	h	h	a	b	h
1709	a	b	b	h	h	b	h	h	b	h	a	b	h	b	b	a	a	a	a	b	a	a	b	h	h	b	b	b	b	h	a	h	a	h	a	h	h	b	h	h	b	h	a	h	b	h	h	a	b
1710	h	b	b	h	h	h	h	h	h	b	a	h	a	h	b	h	h	h	h	h	h	a	a	h	a	a	b	a	h	h	a	b	a	b	a	h	h	h	h	h	b	b	h	b	h	h	a	a	b
1711	h	b	h	h	h	a	a	h	a	a	h	b	h	b	b	a	b	b	b	b	h	h	b	h	a	a	h	b	h	h	a	a	h	h	a	h	h	b	b	h	a	b	b	h	h	b	h	h	h
1716	h	b	b	h	h	h	h	h	h	h	a	b	b	a	b	a	h	a	h	h	a	h	b	h	b	b	h	h	b	b	a	h	a	h	a	h	h	h	h	h	b	h	b	a	b	h	h	a	b
1725	a	h	h	h	h	h	b	h	b	b	h	h	h	h	a	b	b	b	a	h	b	h	b	h	h	b	h	a	h	a	h	b	a	h	h	b	h	a	h	b	b	a	h	h	h	h	h	h	h
1727	a	a	h	a	h	h	h	b	h	h	h	h	h	b	b	h	a	b	a	h	b	h	a	a	b	h	h	h	h	a	b	h	b	h	h	b	b	h	b	b	h	b	b	h	b	b	h	h	h
1729	a	b	a	b	b	h	a	a	h	b	h	a	b	b	b	b	h	b	h	h	h	a	h	h	h	h	b	h	h	h	h	h	a	b	h	h	b	h	h	h	h	h	h	h	a	b	b	a	h
1732	a	a	h	a	h	h	h	b	h	h	h	h	h	b	b	h	a	b	a	h	h	b	a	a	b	h	h	h	h	a	b	h	b	h	a	h	b	h	b	h	h	h	h	b	b	b	h	h	a
1736	a	a	h	a	h	h	h	a	h	h	a	h	h	b	b	h	h	a	h	b	h	h	h	h	b	h	a	h	b	b	h	b	h	h	h	b	a	b	b	h	h	a	h	a	a	h	h	b	h
1741	h	b	h	h	b	b	b	h	b	h	h	b	h	h	a	b	b	a	h	a	h	b	h	b	h	b	a	a	h	a	b	h	h	h	h	a	h	b	h	a	b	h	h	h	h	h	h	a	a
1743	h	h	b	b	h	a	a	b	h	a	h	h	a	b	h	h	h	h	a	b	b	b	a	b	h	b	h	h	h	a	a	h	h	a	a	b	h	h	h	b	h	h	b	b	h	b	a	h	h
1750	h	b	h	h	b	h	a	h	h	b	h	h	a	b	h	h	a	h	a	h	h	h	h	b	h	a	h	h	b	a	h	a	a	a	h	b	h	h	a	h	b	h	h	a	h	h	h	h	b
1758	h	h	a	b	h	h	h	h	h	b	h	h	a	b	h	h	h	b	h	b	h	b	h	a	a	a	h	a	h	h	h	h	b	h	h	h	a	b	b	a	h	a	h	h	h	h	h	h	h
1765	h	b	b	b	a	h	b	b	b	h	a	a	h	h	a	h	h	b	h	h	b	b	a	b	h	b	h	a	h	b	a	h	b	b	a	b	h	b	h	b	h	h	b	h	h	b	h	h	b
1768	h	b	b	b	a	h	b	b	b	h	a	a	h	h	a	h	h	b	h	h	b	b	a	b	h	b	h	a	h	b	a	h	b	b	a	b	h	b	h	b	h	h	b	h	h	b	h	h	b
1789	a	b	a	h	h	b	h	h	h	b	a	h	h	a	h	a	h	a	b	h	h	h	h	b	a	h	h	a	h	b	h	h	h	b	a	a	a	a	b	b	b	h	a	h	a	h	h	h	h
1821	h	b	b	h	h	b	h	h	h	h	a	b	b	h	b	a	h	a	h	b	a	a	b	h	h	b	b	b	b	h	a	h	a	h	a	h	h	b	h	h	b	h	b	h	b	h	h	a	b
1823	h	h	h	b	h	b	h	b	h	b	h	h	b	a	h	h	a	b	a	h	a	a	h	a	a	h	h	h	h	h	a	h	a	b	h	h	h	h	b	b	b	h	b	h	h	b	b	b	h
1829	a	h	h	h	a	h	b	b	b	h	a	a	a	b	h	h	h	h	b	a	b	b	h	a	a	h	h	a	b	a	b	a	h	h	a	h	a	a	h	h	a	b	h	b	h	a	h	h	h
1832	a	b	b	h	b	b	h	b	b	h	a	h	h	b	b	a	a	h	a	h	h	a	h	b	h	b	h	b	h	h	h	h	h	a	a	h	h	h	h	h	h	h	a	h	b	h	h	a	b
1838	h	b	b	h	h	b	h	h	h	h	a	b	b	h	b	a	h	a	h	b	a	a	b	h	h	b	b	b	b	h	a	h	a	h	a	h	h	b	h	h	b	h	b	h	b	h	h	a	b
1845	a	h	h	h	h	a	b	h	h	h	a	a	h	h	b	a	b	h	a	a	a	h	a	h	a	a	a	h	h	a	a	h	b	h	a	a	h	h	h	h	a	a	b	h	b	b	a	a	a
1847	a	b	h	h	a	a	b	b	b	h	a	a	a	b	h	h	h	h	b	h	b	h	a	a	a	h	h	a	h	a	h	a	h	h	h	h	a	a	h	h	h	b	h	b	h	h	a	h	h
1857	a	h	h	h	h	h	h	h	b	h	h	h	a	b	a	b	h	h	a	a	h	a	h	a	h	a	b	h	h	b	a	a	b	b	h	a	b	b	h	h	h	h	b	h	h	b	h	a	h
1866	h	b	b	h	h	b	h	h	b	h	a	b	h	b	b	a	h	a	h	b	a	a	b	h	h	b	b	b	b	h	a	h	a	h	a	h	h	b	h	h	b	h	h	h	b	h	h	a	b
1868	h	h	h	h	b	a	h	h	h	h	a	a	b	h	h	h	a	b	h	a	b	h	b	b	a	b	h	a	h	h	h	b	b	b	h	h	a	h	h	b	h	b	h	h	h	h	a	h	h
1885	h	b	b	h	h	b	h	h	b	h	a	b	h	b	b	a	h	a	h	b	a	a	b	h	h	b	b	b	b	h	a	h	a	h	a	h	h	b	h	h	b	h	h	h	b	h	h	a	b
1889	b	a	h	h	h	h	b	b	b	h	b	a	b	h	h	h	h	h	b	h	a	h	h	b	a	h	h	h	h	b	a	a	b	h	b	h	h	h	h	h	b	h	a	h	a	b	h	a	a
1894	a	h	h	h	a	h	b	b	b	h	a	a	a	b	h	h	h	h	b	a	b	b	h	a	a	h	h	a	b	a	b	a	h	h	a	h	a	a	h	h	a	b	h	b	h	a	h	h	h
1904	h	a	h	a	b	h	b	h	h	b	b	h	h	b	h	a	a	h	b	b	h	h	a	h	h	a	a	h	a	h	a	h	b	h	b	h	b	a	h	h	h	b	b	a	h	h	a	b	a
1909	h	b	h	h	h	h	h	h	h	b	a	h	h	h	h	h	h	h	b	b	h	a	h	h	a	a	h	a	h	h	a	b	h	b	a	h	h	a	h	h	h	b	h	h	a	h	a	a	b
1918	a	h	h	h	h	h	h	h	b	a	a	a	b	a	h	h	b	h	a	a	h	h	a	a	h	a	a	h	h	b	a	a	b	h	h	a	h	h	h	h	h	h	a	b	b	a	h	h	h
1921	h	a	a	a	b	h	b	h	h	h	b	h	h	b	h	a	h	h	b	b	b	h	a	h	h	a	h	h	a	h	a	h	b	h	b	h	b	h	h	h	h	b	b	a	h	h	h	b	a
1928	h	a	h	a	b	b	b	a	h	b	b	a	h	h	h	a	a	h	h	b	h	a	a	h	a	h	a	h	a	a	h	a	b	h	b	h	h	a	b	a	h	b	h	h	h	h	a	b	h
1934	h	b	h	h	h	h	h	h	h	b	a	h	h	h	h	h	h	h	b	b	h	a	h	b	a	a	h	a	h	h	a	b	h	b	a	h	h	a	h	h	h	b	h	h	a	h	a	a	b
1939	h	b	b	b	a	h	b	b	b	h	a	a	h	h	a	h	h	b	h	h	b	b	a	b	h	b	h	a	h	b	a	h	b	b	a	b	h	b	h	b	h	h	b	h	h	b	h	h	b
1940	h	h	h	a	h	b	b	b	h	h	a	a	h	a	h	a	a	h	b	h	a	b	h	b	b	b	b	a	h	h	b	h	a	a	a	b	a	h	b	a	h	h	a	b	a	a	b	a	h
1948	a	h	h	h	h	h	b	b	b	h	a	a	h	b	h	b	h	b	b	a	h	b	b	h	h	a	h	h	h	a	b	a	h	b	a	h	h	a	b	h	a	b	h	b	h	a	h	h	h
1950	a	b	a	h	h	h	h	h	h	b	a	h	h	h	h	a	h	a	b	h	h	h	h	b	a	a	h	a	a	b	h	h	h	b	a	a	a	a	h	b	h	h	h	h	a	h	a	a	b
1952	h	h	h	b	h	b	h	b	h	b	h	h	b	a	a	h	a	b	a	b	a	a	h	a	a	h	h	h	h	h	h	h	a	b	h	h	h	h	b	h	b	h	b	h	h	b	b	b	h
1953	h	h	h	h	b	h	b	h	h	a	b	h	h	b	b	h	h	a	b	h	b	h	h	h	h	h	h	h	a	h	a	b	b	h	h	h	b	h	a	h	h	b	h	h	h	a	b	b	h
1962	h	b	a	h	h	h	a	h	h	a	h	b	h	b	h	h	b	b	b	h	h	h	b	h	a	a	h	h	h	h	a	a	h	h	a	h	h	b	b	h	a	b	h	h	h	b	h	h	h
1976	h	b	h	b	b	h	b	b	h	a	b	h	h	b	b	h	h	a	h	a	b	h	h	h	h	h	b	h	h	b	a	b	b	h	h	a	b	h	a	h	h	b	h	h	h	a	b	b	h
1988	a	h	b	b	b	h	a	h	b	h	a	h	h	b	a	h	h	h	h	a	h	h	b	h	b	b	a	b	b	h	h	a	h	h	a	b	h	a	b	h	b	h	a	a	h	a	h	b	a
1995	h	h	b	b	h	a	a	b	h	a	h	h	a	b	h	h	h	h	a	b	b	b	a	b	h	b	h	h	h	a	a	h	h	a	a	b	h	h	h	b	h	h	b	b	h	b	a	h	h
1998	h	b	b	b	a	h	b	b	b	h	a	a	h	h	a	h	h	b	h	h	b	b	a	b	h	b	h	a	h	b	a	h	b	b	a	b	h	b	h	b	h	h	b	h	h	b	h	h	b
2000	a	b	a	b	b	h	a	h	h	b	h	a	b	b	b	b	h	b	h	h	h	a	h	h	h	h	b	h	h	h	h	h	a	b	h	h	b	h	h	h	h	h	h	h	a	b	b	a	h
2007	b	b	h	h	b	b	b	h	b	h	h	b	a	b	a	b	b	h	h	a	h	b	h	b	h	h	h	a	b	h	b	h	a	h	h	h	h	b	b	h	b	a	a	h	b	b	h	a	h
2017	a	a	b	a	h	h	h	a	h	b	a	h	h	b	h	h	h	a	b	h	b	h	h	a	b	b	a	h	b	h	h	h	h	b	h	b	h	h	b	h	h	a	h	a	h	h	h	b	h
2023	h	b	h	h	h	h	h	a	h	b	h	b	h	b	b	h	h	h	a	a	a	h	h	b	h	h	h	h	b	h	h	h	a	h	b	b	b	h	h	h	b	h	b	h	h	h	b	b	a
2028	a	h	b	b	b	a	a	h	b	h	a	h	h	b	a	h	h	h	h	a	h	h	b	h	b	b	h	b	b	a	h	a	h	h	a	b	h	a	b	h	b	h	a	a	h	a	h	b	a
2043	a	a	h	a	b	h	h	b	h	h	h	h	a	b	b	h	a	b	h	h	h	b	h	b	b	h	h	h	a	a	b	h	h	h	h	a	h	h	b	h	b	a	h	b	a	b	b	h	a
2048	h	b	b	b	a	h	b	b	b	h	h	a	h	h	a	h	h	b	h	a	b	b	h	b	b	b	h	a	h	b	a	h	b	b	h	b	h	b	h	b	a	h	b	h	h	b	h	h	b
2054	h	b	h	b	b	h	b	b	h	a	b	h	h	b	b	h	h	a	h	a	b	h	h	h	h	h	b	h	h	b	a	b	h	h	h	a	b	h	a	h	h	b	h	h	h	a	b	b	h
2056	h	h	a	b	a	h	h	a	a	b	b	b	h	h	h	b	a	a	h	h	a	b	h	a	h	h	b	a	b	h	h	a	h	b	b	b	h	a	h	h	a	h	b	b	a	a	h	h	a
2060	h	b	b	h	h	h	h	h	h	h	a	b	b	a	b	a	h	a	h	h	a	h	b	h	b	b	h	h	b	b	a	h	a	h	a	h	h	h	h	h	b	h	b	h	b	h	h	a	b
2071	h	b	a	h	h	h	a	b	h	a	h	b	h	b	h	h	b	b	b	h	h	h	b	h	a	a	a	a	h	h	a	a	h	h	a	h	h	b	b	a	h	b	h	h	h	b	b	h	h
2076	a	h	h	a	h	b	h	b	h	h	a	h	h	b	b	a	h	h	a	h	h	h	h	b	h	b	h	b	h	h	h	h	h	a	a	h	h	h	h	h	h	h	a	h	b	b	b	a	b
2077	a	a	b	a	h	h	h	a	h	b	a	h	h	b	h	h	h	a	b	h	b	h	h	a	b	b	a	h	b	h	h	b	h	b	h	b	a	h	b	h	h	a	h	a	h	h	h	b	h
2091	h	b	h	h	h	a	h	h	h	h	h	h	h	h	h	h	b	h	a	a	h	h	a	b	a	a	h	a	h	h	a	h	b	h	h	h	h	h	h	h	h	h	h	a	a	h	h	h	h
2110	a	b	h	h	a	a	b	b	b	h	a	a	a	b	h	h	h	h	b	h	b	h	a	a	a	h	h	a	h	a	h	a	h	h	h	h	a	a	h	h	h	b	h	b	h	a	a	h	h
2114	b	b	a	a	h	h	b	h	h	h	b	b	h	a	h	h	a	a	a	a	h	b	h	a	h	h	h	a	b	a	a	a	a	b	b	h	h	h	h	b	b	h	a	a	h	h	h	a	h
2130	a	h	b	a	a	h	h	h	h	b	a	h	h	h	h	h	h	h	h	h	h	b	h	a	a	h	h	h	a	a	h	b	h	a	h	h	h	a	h	h	h	h	b	a	a	h	h	h	a
2136	h	h	b	b	a	h	h	b	h	a	a	h	h	h	a	h	h	h	h	b	b	b	a	b	h	b	h	h	h	b	a	h	b	h	a	b	h	b	b	b	h	h	b	b	h	b	h	h	b
2147	b	h	a	h	a	a	h	h	h	h	b	b	h	h	h	h	a	a	a	h	a	b	h	a	h	h	h	a	b	h	a	a	h	b	b	b	h	a	h	b	h	h	h	h	h	h	h	h	a
2153	a	h	b	b	b	a	a	h	b	h	a	h	h	b	a	h	h	h	h	a	h	h	b	h	b	b	h	b	b	a	h	a	h	h	a	b	h	a	b	h	b	h	a	a	h	a	h	b	a
2157	a	h	h	b	a	b	h	b	h	h	h	h	h	a	a	h	h	b	a	b	a	h	h	h	h	h	a	b	b	h	h	h	a	b	b	h	h	h	b	h	b	h	b	a	a	b	h	h	h
2167	a	h	b	b	b	h	a	h	b	h	a	h	h	b	a	h	h	h	h	a	h	h	b	h	b	b	a	b	b	h	h	a	h	h	a	b	h	a	b	h	b	h	a	a	h	a	h	b	a
2173	h	b	h	h	b	b	b	h	b	h	h	b	a	b	a	b	b	h	h	a	h	b	h	b	h	h	h	a	h	h	b	h	a	h	h	a	h	b	b	h	b	a	h	h	h	b	h	a	h
2181	a	a	h	a	a	h	h	b	h	h	h	h	h	b	b	h	a	b	a	a	b	a	a	a	b	h	a	h	h	a	b	h	b	h	h	b	b	h	b	b	h	b	h	h	b	b	h	h	h
2194	a	h	a	h	a	b	h	a	a	a	a	a	h	b	a	h	b	h	b	h	h	h	h	b	h	b	h	h	h	h	a	a	b	a	b	a	b	a	a	a	a	a	h	b	a	a	a	b	a
2200	a	h	h	a	h	h	h	h	h	h	a	a	h	a	a	h	b	h	h	h	h	b	b	b	h	h	h	b	h	h	a	a	a	h	b	a	b	a	h	a	a	a	h	h	h	a	a	b	h
2203	a	a	h	a	b	h	h	b	h	h	h	h	a	b	b	h	h	b	h	h	h	b	h	b	b	h	h	h	a	a	b	h	h	h	h	a	a	h	h	h	b	a	h	b	a	b	h	h	a
2206	h	h	h	b	h	h	h	b	h	a	h	h	h	h	a	h	a	b	b	h	h	h	h	b	a	h	a	h	h	h	h	h	h	h	h	h	a	h	h	b	a	h	a	h	h	h	a	b	h
2224	a	b	h	h	h	h	h	h	h	b	a	h	h	h	h	h	h	h	b	b	h	a	h	b	a	a	h	a	h	h	a	b	h	b	a	h	a	a	h	b	h	h	h	h	a	h	a	a	b
2229	h	b	b	h	h	h	h	h	h	h	a	b	b	a	b	a	h	a	h	h	a	h	b	h	b	b	h	h	b	b	a	h	a	h	a	h	h	h	h	h	b	h	b	h	b	h	h	a	b
2244	b	h	a	h	h	b	h	b	b	h	h	h	h	a	a	h	h	b	h	h	b	h	h	h	h	a	a	b	b	b	h	h	a	b	b	b	h	h	b	a	b	a	h	h	a	b	a	h	a
2246	h	a	h	a	b	h	b	h	h	b	b	h	h	h	h	a	a	h	h	b	h	a	a	h	a	a	a	h	a	a	a	a	b	h	b	h	h	a	h	h	h	b	b	h	h	h	a	b	h
2251	a	b	h	h	h	a	h	b	h	h	a	a	b	b	h	h	b	h	a	a	h	h	a	b	a	a	h	h	h	h	a	a	b	h	h	a	b	h	h	h	h	h	h	a	a	h	b	b	h
2271	h	a	h	a	b	h	b	h	h	b	b	h	h	b	h	a	a	h	b	b	h	h	a	h	a	a	a	h	a	h	a	a	b	h	b	h	h	a	h	h	h	b	b	h	h	h	a	b	h
2280	h	h	a	a	h	b	h	b	a	h	h	a	h	a	h	h	h	b	b	a	a	b	h	h	h	b	h	h	h	h	h	h	h	a	b	b	a	h	b	h	h	b	h	h	a	a	h	h	b
2296	a	h	h	h	a	a	h	h	h	h	h	a	h	h	b	h	b	h	h	h	h	b	a	h	h	h	a	h	h	a	a	h	b	a	a	a	a	b	h	a	h	a	b	a	b	h	h	h	h
2302	a	h	h	h	h	h	b	h	h	h	a	a	h	h	b	a	b	h	a	a	h	h	a	a	a	a	a	h	h	h	a	h	b	h	a	a	h	h	h	h	a	a	b	b	b	b	a	a	a
2303	h	h	h	b	h	h	h	b	h	a	h	h	h	h	a	h	a	b	b	h	h	h	h	b	a	h	a	h	h	h	h	h	h	h	h	h	a	h	h	b	a	h	a	h	h	b	a	b	h
2305	h	h	h	h	b	a	h	h	h	h	h	a	b	h	h	h	a	b	h	a	b	h	b	h	a	b	b	a	h	h	h	b	b	b	h	h	a	h	h	b	h	b	h	h	h	h	a	h	h
2307	h	b	h	h	b	b	b	h	b	h	h	b	a	b	a	b	b	h	h	a	h	b	h	b	h	h	h	a	b	h	b	h	a	h	h	a	h	b	b	h	b	a	a	h	h	b	h	a	h
2310	a	h	h	h	h	h	b	h	h	h	a	a	h	a	b	h	b	h	a	a	h	h	a	a	a	a	a	b	h	h	a	h	b	b	a	a	h	h	h	h	h	h	h	b	b	b	h	h	a
2334	h	h	h	h	a	h	b	h	h	h	h	b	a	h	h	a	a	a	h	h	b	a	h	b	h	a	b	h	b	b	h	b	b	h	h	h	h	b	h	b	h	b	a	a	b	a	h	a	a
2348	h	h	h	b	b	h	b	b	h	a	b	h	h	b	b	h	h	a	h	a	b	h	h	h	h	h	b	h	h	b	a	b	b	h	h	a	b	h	a	h	h	b	h	h	h	a	b	b	h
2352	h	h	a	b	h	h	b	h	h	b	h	h	a	b	h	h	h	b	h	b	h	b	h	a	a	a	h	a	h	h	h	h	b	h	h	h	a	b	b	a	h	a	h	h	h	h	h	h	h
2355	h	h	h	h	b	h	b	h	h	a	b	h	h	b	b	h	h	a	b	h	b	h	h	h	h	h	h	h	a	h	a	b	b	h	h	a	b	h	a	h	h	b	h	h	h	a	b	b	h
2369	h	a	a	a	b	h	b	h	h	h	b	h	h	b	h	a	h	h	b	h	b	h	h	h	h	h	h	h	a	h	a	h	b	b	h	h	b	h	a	h	h	b	b	a	h	a	h	b	a
2377	b	h	a	h	h	h	a	b	b	h	h	h	h	h	h	h	h	b	a	h	b	h	h	h	h	a	a	b	h	b	b	h	a	b	b	h	h	h	h	a	b	a	h	h	a	b	a	h	a
2378	a	h	h	a	h	h	h	h	h	h	a	a	h	h	a	h	b	h	b	h	h	h	b	b	h	b	h	b	h	h	a	a	h	h	b	a	b	a	a	a	a	a	h	h	a	a	a	b	a
2386	a	h	b	b	b	h	a	h	b	h	a	h	h	b	a	h	h	h	h	a	h	h	b	h	b	b	a	b	b	h	h	a	h	h	a	b	h	a	b	h	b	h	a	a	h	a	h	b	a
2398	h	b	h	a	b	a	h	h	h	h	a	a	b	h	h	h	a	b	h	a	b	h	b	b	a	b	h	a	h	h	h	b	b	b	h	h	a	h	h	h	h	b	h	h	h	h	a	h	h
2400	h	b	h	h	b	b	b	h	b	h	h	b	a	h	a	b	b	a	h	a	h	b	h	b	h	b	a	a	h	h	b	h	h	h	h	a	h	b	h	h	b	h	h	h	h	h	h	a	a
2417	h	b	h	h	h	a	h	h	h	h	h	h	h	h	h	h	b	h	a	a	h	h	a	b	a	a	h	a	h	h	a	h	b	h	h	h	h	h	h	h	h	h	h	a	a	h	h	h	h
2429	h	b	a	h	h	h	h	b	h	h	a	h	a	a	a	h	h	b	h	h	b	a	h	h	a	a	a	b	b	b	h	h	h	b	b	b	a	b	b	a	b	a	h	h	a	b	a	a	a
2432	h	a	b	b	a	a	b	h	h	b	h	h	h	a	h	b	h	a	h	b	a	h	a	a	b	a	a	h	h	a	h	h	h	a	a	a	b	h	b	h	h	a	b	h	a	b	b	a	a
2447	h	h	h	b	h	b	h	b	h	h	h	h	b	a	a	h	a	b	a	b	a	a	b	h	a	h	h	h	h	h	h	h	a	b	h	h	h	h	b	h	b	h	b	h	a	b	b	b	h
2453	a	h	h	h	h	h	b	b	b	h	a	a	h	b	h	h	h	h	b	a	h	b	b	h	h	a	h	h	h	a	b	a	h	b	a	a	h	a	b	h	a	b	h	b	h	a	h	h	h
2454	a	a	h	a	h	h	h	b	h	h	h	h	h	b	b	h	a	b	a	h	b	b	a	a	b	h	h	h	h	a	b	h	b	h	h	b	b	h	b	h	h	b	b	b	b	b	h	h	a
2460	h	h	a	b	a	h	h	a	a	b	b	b	h	h	h	b	a	a	h	h	a	b	h	a	h	h	b	h	b	h	h	a	h	b	b	b	a	a	h	h	a	h	b	b	a	a	h	h	a
2463	h	b	h	h	b	b	b	b	b	h	h	b	h	h	a	b	b	a	h	a	h	b	h	a	h	b	a	a	a	a	b	b	h	h	h	a	h	h	h	a	b	h	h	h	h	h	b	a	a
2475	a	a	h	a	b	h	h	b	h	h	h	h	a	b	b	h	a	b	h	h	h	b	h	b	b	h	h	h	a	a	b	h	h	h	h	a	h	h	b	h	b	a	h	b	a	b	b	h	a
2476	h	a	a	a	b	h	b	h	h	b	b	h	h	b	h	a	h	h	b	b	h	h	a	h	h	a	a	h	a	h	a	h	b	h	b	h	b	h	h	h	h	b	b	a	h	h	a	b	a
2482	h	h	h	a	h	b	h	b	a	h	a	a	h	a	h	a	h	h	b	a	a	b	h	h	b	b	h	a	h	h	b	h	a	a	h	b	a	h	b	h	h	h	h	b	a	a	b	a	b
2490	h	b	h	h	h	a	a	h	a	a	h	b	h	b	b	a	b	b	b	b	b	h	b	h	h	h	h	b	h	h	a	h	h	h	a	a	h	b	h	b	a	b	b	h	a	b	h	h	h
2499	h	b	a	h	h	h	h	b	h	h	a	b	a	a	a	h	h	b	h	h	b	a	b	h	a	a	h	h	b	b	h	h	b	b	b	h	a	b	b	a	b	a	h	a	h	b	a	a	a
2504	a	h	h	h	a	h	b	b	b	h	a	a	a	b	h	h	h	h	b	a	h	b	h	a	h	h	h	h	b	a	b	a	h	h	a	a	h	a	h	h	a	b	h	b	h	a	h	h	h
2508	h	h	a	a	a	b	h	b	a	h	h	a	h	a	a	h	h	h	b	a	a	b	h	h	h	b	h	a	h	h	b	h	h	a	b	b	a	h	b	h	h	b	h	h	a	a	h	h	b
2516	h	h	h	h	a	h	b	h	h	h	h	b	a	h	h	a	a	a	h	h	b	a	h	b	h	a	b	h	b	b	h	b	b	h	h	h	h	b	h	b	h	b	a	a	b	a	h	a	a
2531	a	h	h	h	h	h	h	h	b	b	h	a	b	h	h	b	h	b	h	a	h	h	b	h	b	h	h	a	h	a	h	b	a	h	a	b	b	a	h	b	b	a	a	h	a	h	h	a	a
2541	a	h	h	a	h	h	h	h	h	h	a	a	h	h	a	h	b	h	b	h	h	b	b	b	b	h	h	b	h	h	a	a	a	h	b	a	b	a	a	a	a	a	h	h	h	a	a	b	h
2557	h	b	a	h	h	h	a	h	h	a	h	b	h	b	h	h	b	b	b	h	h	h	b	h	a	a	h	b	h	h	a	a	h	h	a	h	h	b	b	h	a	b	h	h	h	b	h	h	h
2578	h	b	h	h	h	a	h	h	h	h	h	h	h	h	h	h	b	h	a	a	h	h	a	b	a	a	h	a	h	h	a	h	b	h	h	h	h	h	h	h	h	h	h	a	a	h	h	h	h
2583	h	h	b	b	a	h	b	b	b	h	a	a	h	h	a	h	h	h	h	h	b	b	a	b	h	b	a	a	h	b	a	h	b	h	a	b	h	b	b	b	h	h	b	b	h	b	h	h	b
2588	h	a	h	b	b	h	b	b	b	h	h	h	h	h	a	h	a	b	b	h	h	h	h	b	a	b	a	h	a	b	a	h	b	h	b	h	h	h	a	h	h	a	a	h	a	b	a	a	a
2617	b	b	h	h	b	b	b	h	b	h	h	b	a	b	a	b	b	h	h	a	h	b	h	b	h	h	h	a	b	h	b	h	a	h	h	h	h	b	b	h	b	a	a	h	b	b	h	a	h
2619	a	h	b	a	h	h	a	a	h	b	a	b	h	h	a	a	a	h	a	b	a	h	b	h	a	h	a	b	a	h	b	h	h	a	b	h	b	h	b	a	a	h	h	h	h	h	h	b	a
2621	h	h	a	h	h	b	h	b	a	h	h	a	h	a	h	h	h	b	b	a	a	b	h	h	h	b	h	h	h	h	h	h	h	a	b	b	a	h	b	h	h	b	h	h	a	a	a	h	b
2626	h	a	h	a	b	h	b	h	h	b	b	h	h	b	h	a	a	h	b	b	h	h	a	h	h	a	a	h	a	h	a	h	b	h	b	h	b	a	h	h	h	b	b	a	h	h	a	b	a
2631	h	b	h	b	b	h	b	b	h	a	b	h	h	b	b	h	h	a	h	a	b	h	h	h	h	h	b	h	h	b	a	b	h	h	h	a	b	h	a	h	h	b	h	h	h	a	b	b	h
2643	h	a	h	h	a	h	b	h	h	h	h	b	h	b	h	h	a	a	b	h	h	a	h	b	h	a	b	h	b	h	h	b	b	a	h	h	h	b	h	b	h	b	h	h	a	a	b	h	a
2644	h	b	h	h	a	a	h	h	h	h	b	h	a	b	a	h	h	h	a	b	a	h	h	h	b	h	a	h	h	b	b	a	b	h	b	h	a	b	b	a	h	b	b	b	b	h	h	a	h
2661	a	h	h	b	a	b	h	h	b	h	h	h	h	a	h	h	h	b	a	h	a	h	h	h	b	h	a	b	h	h	h	h	a	b	h	h	h	h	h	a	b	h	b	a	a	b	h	h	h
2667	b	b	a	a	h	h	b	h	h	h	b	b	a	a	h	h	h	a	a	a	h	b	h	h	h	h	h	h	h	a	a	h	h	h	b	h	h	h	h	b	b	h	a	a	b	h	a	a	h
2676	h	b	h	h	b	b	b	b	b	h	h	b	h	h	a	b	b	a	h	a	h	b	h	h	h	b	a	a	h	a	b	h	h	h	h	a	h	h	h	a	b	h	h	h	h	h	b	a	a
2703	h	b	h	h	h	h	h	a	h	b	h	b	h	b	b	h	h	h	a	a	a	h	h	b	h	h	h	h	b	a	h	h	a	h	b	b	b	h	h	h	b	h	b	h	h	h	b	b	a
2705	b	h	h	h	b	h	a	b	b	h	h	h	h	h	h	h	h	b	a	h	b	h	h	a	b	h	a	b	h	h	b	h	a	h	b	h	h	a	h	a	b	a	b	h	a	b	a	h	h
2721	h	b	b	b	a	h	b	b	b	h	a	a	h	h	a	h	h	b	h	h	b	b	a	b	h	b	h	a	h	b	a	h	b	b	a	b	h	b	h	b	h	h	b	h	h	b	h	h	b
2729	h	h	a	b	h	h	b	h	h	b	a	h	b	h	h	h	h	b	h	b	h	b	h	a	h	a	h	a	h	h	h	h	b	h	a	h	a	h	b	a	h	h	a	h	h	h	h	h	h
2731	h	a	h	b	a	a	b	h	h	h	h	b	h	h	h	h	a	a	b	h	a	a	h	b	h	a	b	b	b	h	h	h	b	a	a	h	h	b	h	b	h	b	h	h	a	h	b	h	a
2738	a	h	h	h	a	a	h	h	h	h	h	a	h	h	b	h	b	h	h	h	h	b	a	h	h	h	a	h	h	a	a	h	b	a	a	a	a	b	h	a	h	a	b	a	b	h	h	h	h
2739	h	b	a	h	a	a	h	b	h	h	b	h	a	b	a	h	h	h	a	b	a	h	h	h	b	h	a	h	h	b	b	h	b	h	b	b	a	h	b	a	b	b	b	b	b	a	h	a	h
2742	a	h	h	h	a	a	h	h	h	h	h	a	h	h	b	h	b	h	h	h	h	b	a	h	h	h	a	h	h	a	a	h	b	a	a	a	a	b	h	a	h	a	b	a	b	h	h	h	h
2746	a	h	h	h	h	b	h	h	b	h	h	h	a	b	a	b	h	h	a	a	h	a	h	a	h	a	b	h	h	b	h	a	b	b	h	a	h	b	h	h	h	h	b	b	b	b	a	a	h
2757	h	h	h	h	b	h	b	h	h	a	b	h	h	b	b	h	h	a	b	h	b	h	h	h	h	h	h	h	a	h	a	b	b	h	h	h	b	h	a	h	h	b	h	h	h	a	b	b	h
2769	a	h	h	h	h	a	b	h	h	h	h	a	h	h	b	a	b	b	h	a	h	h	a	b	a	h	a	h	b	a	a	h	b	h	a	a	a	b	h	h	h	a	b	h	b	b	a	a	a
2804	b	b	a	a	h	h	b	h	h	h	b	b	h	a	h	h	a	a	a	a	h	b	h	a	h	h	h	a	b	a	a	a	a	b	b	h	h	h	h	b	b	h	a	a	h	h	h	a	h
2810	a	b	h	h	b	h	h	h	h	b	a	h	h	h	h	a	h	a	b	b	h	h	h	b	a	a	h	a	a	b	h	b	h	b	a	a	a	a	h	b	h	h	h	h	a	h	a	a	b
2819	b	h	h	b	b	h	a	b	b	h	h	h	h	h	h	h	h	b	a	h	b	h	h	a	b	h	a	b	h	h	b	h	a	h	b	h	h	a	h	a	b	a	b	h	a	b	a	h	h
2821	a	b	h	h	h	a	h	b	h	h	a	a	b	b	h	h	b	h	a	h	h	h	a	b	a	a	h	h	h	h	a	a	b	h	h	a	b	h	h	h	h	h	h	h	a	a	b	b	a
2824	a	b	b	h	b	b	h	b	b	h	a	h	h	b	b	a	a	a	a	b	h	a	h	b	h	b	b	b	h	h	h	h	h	h	a	h	h	h	h	h	b	h	a	h	b	h	h	a	b
2828	a	h	h	a	h	b	h	b	h	h	a	h	h	b	b	a	h	h	a	h	h	h	h	b	h	b	h	b	h	h	h	h	h	a	a	h	h	h	h	h	h	h	a	h	b	b	b	a	b
2839	h	h	h	b	h	h	b	b	h	a	h	h	h	h	a	h	a	b	b	h	h	h	h	b	a	h	a	h	a	h	h	h	h	h	b	h	h	h	a	b	a	a	a	h	h	b	a	b	a
2841	h	h	h	h	b	a	h	h	h	h	h	a	b	h	h	h	a	b	h	a	b	h	b	h	a	b	b	a	h	h	h	b	b	b	h	h	a	h	h	b	h	b	h	h	h	h	a	h	h
2844	a	b	h	h	h	h	h	h	b	b	h	a	b	h	h	b	h	b	h	a	h	h	b	h	b	h	h	a	h	a	h	b	a	h	a	b	b	a	h	b	b	a	a	h	a	h	h	a	a
2847	h	a	a	h	b	h	b	h	h	h	b	h	h	b	h	a	h	h	b	h	b	h	h	h	h	h	h	h	a	h	a	h	b	b	h	h	b	h	a	h	h	b	b	a	h	a	h	b	a
2858	a	h	h	h	h	h	b	h	b	b	h	a	b	h	h	b	b	b	a	a	b	h	b	h	h	b	h	a	h	a	h	b	a	h	a	b	b	a	h	b	b	a	a	h	h	h	h	a	a
2871	a	b	h	h	a	a	b	b	b	h	a	a	a	b	h	h	h	h	b	h	b	h	a	a	a	h	h	a	h	a	h	h	h	h	b	a	a	a	h	h	h	b	b	b	h	h	a	h	h
2876	h	b	h	h	b	h	a	a	h	b	h	h	a	b	b	h	h	h	a	h	a	h	h	b	h	h	h	h	b	a	h	h	a	h	b	b	b	h	h	h	b	h	h	h	h	h	b	h	a
2883	h	a	h	h	a	h	b	h	h	h	h	b	h	b	h	h	a	a	b	h	h	a	h	b	h	a	b	h	b	h	h	h	b	a	h	h	h	b	h	b	h	b	h	h	a	h	b	h	a
2915	b	a	h	h	h	h	b	b	b	h	b	a	b	h	h	h	h	h	b	h	h	b	h	b	a	h	b	h	h	b	a	a	b	h	b	h	b	h	h	h	b	h	a	a	a	b	b	a	a
2919	h	b	h	h	b	h	a	a	h	b	h	h	h	b	b	h	h	h	a	h	a	h	h	b	h	h	h	h	b	a	h	h	a	h	b	b	b	h	h	h	b	h	b	h	h	h	b	b	a
2925	h	b	h	h	h	a	h	h	h	h	h	h	h	h	h	h	b	h	a	a	h	h	a	b	a	a	h	a	h	h	a	h	b	h	h	h	h	h	h	h	h	h	h	a	a	h	h	h	h
2928	h	h	h	h	a	a	a	h	h	h	b	a	h	b	b	h	b	b	b	h	b	h	h	a	h	b	h	h	a	h	b	h	h	a	b	h	b	h	b	a	h	b	h	h	h	a	b	h	h
2934	h	h	h	b	h	b	h	b	h	b	h	h	b	a	h	h	a	b	a	h	a	a	h	a	a	h	h	h	h	h	a	h	a	b	h	h	h	h	b	b	b	h	b	h	h	b	b	b	h
2944	a	b	h	a	h	h	h	a	h	b	a	b	h	h	a	a	a	h	h	h	a	a	b	h	a	h	a	h	a	h	b	h	h	a	b	h	b	h	h	a	a	h	h	h	b	h	h	b	a
2946	a	h	h	h	a	h	b	b	b	h	a	a	a	b	h	h	h	h	b	a	h	b	h	a	h	h	h	h	b	a	b	a	h	h	a	a	h	a	h	h	a	b	h	b	h	a	h	h	h
2960	a	b	h	b	h	a	h	b	h	h	a	a	b	b	h	h	b	h	a	h	h	h	h	b	a	a	h	h	h	h	a	a	b	h	h	a	b	h	h	h	h	h	h	h	a	a	b	b	a
2961	a	h	h	h	a	a	h	h	h	h	h	a	h	h	b	h	b	b	h	h	h	b	a	h	h	h	a	h	h	a	a	h	b	a	a	a	a	b	h	a	h	a	b	a	b	h	h	h	h
2980	a	b	h	h	a	a	b	b	b	h	a	a	a	b	h	h	h	h	b	h	b	h	a	a	a	h	h	a	h	a	h	a	h	h	h	h	a	a	h	h	h	b	h	b	h	a	a	h	h
2983	h	b	h	h	h	a	h	h	h	h	h	h	h	h	h	h	b	h	a	a	h	h	a	b	a	a	h	a	h	h	a	h	b	h	h	h	h	h	h	h	h	h	h	a	a	h	h	h	h
2984	h	h	a	h	a	a	h	b	h	h	b	h	a	b	h	h	b	h	a	b	h	h	h	a	h	h	a	h	h	b	b	h	b	h	b	b	h	h	b	a	b	b	h	b	b	a	h	a	h
2987	a	h	h	h	h	h	b	h	b	b	h	h	b	h	h	b	b	b	a	h	b	h	b	h	h	b	h	a	h	a	h	b	a	h	a	b	h	a	h	b	b	a	h	h	h	h	h	h	h
2990	h	b	h	h	h	a	h	h	h	h	h	h	h	h	h	h	b	h	a	a	h	h	a	b	a	a	h	a	h	h	a	a	b	h	h	h	h	h	h	h	h	h	h	a	a	h	b	h	h
2997	h	b	a	h	h	h	h	b	h	h	a	b	a	a	a	h	h	b	h	h	b	a	b	h	a	a	h	h	h	b	h	h	b	b	b	h	a	b	b	a	b	a	h	a	h	b	a	a	a
3000	h	b	b	h	a	b	b	h	h	h	h	h	h	h	a	h	h	h	h	a	h	b	h	a	a	b	a	a	a	a	h	b	h	a	h	h	h	h	h	h	b	h	b	a	h	h	b	h	a
3015	h	b	h	h	h	b	b	b	b	h	h	b	h	h	a	b	h	a	h	a	h	b	h	a	h	b	a	a	a	a	b	b	h	h	h	a	h	h	h	a	b	h	h	h	h	h	b	a	a
3026	b	h	a	b	a	h	b	h	h	b	a	b	b	h	h	h	a	b	h	b	h	b	a	a	b	a	h	h	h	b	a	h	b	h	a	h	a	h	b	a	h	h	a	h	a	h	h	h	h
3030	h	h	a	b	h	h	b	h	h	b	h	h	h	b	h	h	h	b	h	b	h	b	h	a	a	a	h	a	h	h	h	h	b	h	a	h	a	h	b	a	h	a	h	h	h	h	h	h	h
3052	a	h	a	h	a	b	h	a	a	a	a	h	h	b	a	h	b	h	b	h	h	h	h	b	h	b	b	h	b	h	a	a	b	a	b	h	b	h	a	a	a	a	h	b	a	a	a	b	a
3056	h	a	a	h	b	h	b	h	h	a	b	h	h	b	h	a	h	h	b	h	b	h	h	h	h	h	h	h	a	h	a	h	b	b	h	h	b	h	a	h	h	b	h	a	h	a	b	b	a
3059	h	b	a	h	h	h	h	b	h	h	a	h	a	a	a	h	h	b	h	h	b	a	b	h	a	a	h	h	b	b	h	h	h	b	b	h	a	b	b	a	b	a	h	a	a	b	a	a	a
3064	h	h	a	b	a	h	h	a	a	b	b	b	h	h	h	b	a	a	h	h	a	b	h	a	h	h	b	a	b	h	h	a	h	b	b	b	h	a	h	h	h	h	b	b	a	a	h	h	a
3074	a	b	a	h	h	h	h	h	b	b	h	a	b	b	h	b	h	b	h	a	h	h	b	h	b	h	h	h	h	h	h	b	a	b	h	b	b	a	h	b	b	a	a	h	a	b	h	a	a
3075	b	b	a	a	h	h	b	h	h	h	b	b	h	a	h	h	h	a	a	a	h	b	h	a	h	h	h	a	b	a	a	a	a	h	b	h	h	h	h	b	b	h	a	a	b	h	h	a	h
3088	h	b	h	a	b	h	a	h	b	b	h	h	a	h	h	a	h	h	a	h	h	h	h	b	h	a	a	h	b	a	h	a	a	a	a	b	h	b	a	b	h	h	h	a	h	h	h	h	b
3101	h	b	h	h	h	a	h	h	h	h	h	h	h	h	h	h	b	h	a	a	h	h	a	b	a	a	h	a	h	h	a	h	b	h	h	h	h	h	h	h	h	h	h	a	a	h	h	h	h
3109	a	b	a	h	h	h	h	h	b	b	h	a	b	h	h	b	h	b	h	a	h	h	b	h	b	h	h	a	h	a	h	b	a	h	h	b	b	a	h	b	b	a	a	h	a	b	h	a	a
3116	h	a	b	b	a	a	b	h	h	b	h	h	h	a	a	h	a	a	h	b	a	h	a	a	b	a	a	h	h	h	h	h	h	a	a	h	b	b	b	h	h	h	b	h	a	b	b	a	a
3139	h	h	h	a	h	b	b	b	h	h	a	a	h	a	h	a	a	h	b	h	a	b	h	b	b	b	b	a	h	h	b	h	h	a	a	b	a	h	b	a	h	h	a	b	a	a	b	a	h
3142	h	h	b	b	a	h	h	b	h	a	a	h	h	h	a	h	h	h	h	b	b	b	a	b	h	b	h	h	h	b	a	h	b	h	a	b	h	h	b	b	h	h	b	b	h	b	h	h	b
3144	a	h	a	h	h	b	h	h	h	a	a	a	h	b	a	h	b	h	b	h	h	h	b	b	h	b	h	h	h	h	a	a	b	h	b	a	b	a	a	a	a	a	h	b	a	a	a	b	a
3163	a	h	h	h	h	h	b	h	b	b	h	h	b	h	h	b	b	b	a	h	b	h	b	h	h	b	h	a	h	a	h	b	a	h	a	b	h	a	h	b	b	a	h	h	h	h	h	h	h
3196	a	a	a	b	h	h	h	h	h	a	a	a	h	b	h	h	b	a	a	h	h	h	h	h	a	a	b	h	b	h	a	a	h	h	b	a	b	h	h	a	h	h	h	h	h	a	b	h	a
3203	a	b	h	h	h	a	h	b	h	h	a	a	b	h	h	h	b	h	a	a	h	h	a	b	a	a	h	a	h	h	a	a	b	h	h	a	h	h	h	h	h	h	h	a	a	h	b	b	h
3204	a	h	h	h	a	a	h	h	h	h	h	a	h	h	b	h	b	h	h	h	h	b	a	h	h	h	a	h	h	a	a	h	b	a	a	a	a	b	h	a	h	a	b	a	b	h	h	h	h
3205	h	b	h	a	b	h	a	h	b	b	h	h	a	h	h	a	h	h	a	h	h	h	h	h	h	a	a	h	b	a	h	a	a	a	a	b	h	b	a	b	h	h	h	a	h	h	h	h	b
3212	h	a	h	b	b	h	b	b	b	h	b	h	h	h	h	h	a	h	b	h	h	h	a	b	a	h	a	h	a	b	a	h	b	h	b	h	h	h	a	h	h	a	a	h	a	b	a	a	a
3213	h	b	h	h	b	h	a	h	h	b	h	h	a	b	h	h	a	h	a	h	h	h	h	b	h	a	h	h	b	a	h	a	a	a	h	b	h	h	a	h	b	h	h	a	h	h	h	h	b
3220	h	b	b	h	h	b	h	h	h	h	a	b	b	h	b	a	h	a	h	b	a	a	b	h	h	b	h	b	b	b	a	h	a	h	a	h	h	b	h	h	b	h	b	h	b	h	h	a	b
3222	a	h	h	h	h	h	b	h	h	h	a	a	h	h	b	a	b	h	a	a	h	h	a	a	a	a	a	h	h	h	a	h	b	h	a	a	h	h	h	h	a	a	b	b	b	b	a	a	a
3227	h	a	h	a	b	h	b	h	h	b	b	h	h	b	h	a	a	h	b	b	h	h	a	h	h	a	a	h	a	h	a	h	b	h	b	h	b	a	h	h	h	b	b	a	h	h	a	b	a
3228	a	b	h	h	h	h	h	h	b	b	h	a	b	h	h	b	h	b	h	a	h	h	b	h	b	h	h	a	h	a	h	b	a	h	a	b	b	a	h	b	b	a	a	h	a	h	h	a	a
3229	h	b	h	h	a	a	b	b	b	h	a	a	a	b	h	h	h	h	b	h	b	h	a	a	a	h	h	h	h	a	h	h	h	h	b	a	a	a	h	h	h	b	b	b	h	h	a	h	h
3233	h	a	a	a	b	h	b	h	h	h	b	h	h	b	h	a	h	h	b	h	b	h	h	h	h	h	h	h	a	h	a	h	b	b	h	h	b	h	h	h	h	b	b	a	h	h	h	b	a
3240	a	h	h	a	h	h	h	h	h	h	a	a	h	h	a	h	b	h	b	h	h	b	b	b	b	b	h	b	h	h	a	a	a	h	b	a	b	a	a	a	a	a	h	h	a	a	a	b	a
3245	a	b	h	h	b	h	h	h	h	b	a	h	h	h	h	a	h	a	b	b	h	a	h	b	a	a	h	a	h	b	h	b	h	b	a	a	a	a	h	b	h	h	h	h	a	h	a	a	b
3260	h	h	a	a	a	b	h	b	a	a	a	a	h	a	a	h	h	h	b	a	a	b	h	h	h	b	h	a	h	h	b	h	h	a	h	b	a	h	b	h	h	b	h	b	a	a	h	h	b
3267	h	b	h	h	h	a	h	h	h	h	h	h	h	h	h	h	b	h	a	a	h	h	a	b	a	a	h	a	h	h	a	h	b	h	h	h	h	h	h	h	h	h	h	a	a	h	h	h	h
3269	a	b	a	h	a	b	h	h	a	a	a	h	b	b	a	a	b	h	h	h	h	h	h	b	h	b	b	h	b	h	h	h	b	a	h	h	b	h	a	a	h	a	h	b	a	a	a	b	h
3280	b	b	a	a	h	h	b	h	h	h	b	b	a	a	h	h	h	a	a	a	h	b	h	h	h	h	h	h	h	a	a	h	h	h	h	h	h	h	h	b	b	h	a	a	b	h	a	a	h
3288	h	h	h	b	h	b	h	b	h	b	h	h	b	a	a	h	a	b	a	b	a	a	h	a	a	h	h	h	h	h	h	h	a	b	h	h	h	h	b	b	b	h	b	h	h	b	b	b	h
3304	h	b	h	h	h	h	h	h	h	b	a	h	h	h	h	h	h	h	b	b	h	a	h	b	a	a	h	a	h	h	a	b	h	b	a	h	h	a	h	h	h	b	h	h	a	h	a	a	b
3311	a	b	h	b	h	a	h	b	h	h	a	a	b	b	h	h	b	h	a	h	h	h	h	b	a	a	h	h	h	h	a	a	b	h	h	a	b	h	h	h	h	h	h	h	a	a	b	b	a
3313	h	h	h	h	b	h	b	h	h	a	b	h	h	b	b	h	h	a	b	h	b	h	h	h	h	h	h	h	h	b	a	b	b	h	h	a	b	h	a	h	h	b	h	h	h	a	b	b	h
3323	b	b	a	h	a	h	b	h	h	b	h	b	b	a	a	h	h	b	h	b	b	b	a	a	b	a	h	h	h	b	a	h	b	h	a	h	a	h	b	a	h	h	a	h	h	b	a	h	h
3337	b	h	h	h	b	h	a	b	b	h	h	h	h	h	h	h	h	b	a	h	b	h	h	a	b	h	a	b	h	h	b	h	a	h	b	h	h	a	h	a	b	a	b	h	a	b	a	h	h
3345	b	b	h	h	b	b	b	h	b	h	h	b	a	b	a	b	b	h	h	a	h	b	h	b	h	h	h	a	b	h	b	h	a	h	h	h	h	b	b	h	b	a	a	h	b	b	h	a	h
3360	h	b	h	a	b	a	h	h	h	h	a	a	b	h	h	h	a	h	h	a	b	h	b	b	a	b	h	a	h	h	h	b	b	h	h	h	a	h	h	h	h	b	h	h	h	h	a	h	h
3365	h	b	h	h	a	a	b	b	b	h	a	a	a	b	h	h	h	h	b	h	b	h	a	a	a	h	h	h	h	a	h	h	h	h	b	a	a	a	h	b	h	b	b	h	h	h	a	h	h
3369	b	h	a	b	a	h	b	h	h	b	a	b	b	h	h	h	h	b	h	b	h	b	a	a	h	a	h	a	h	b	a	h	b	h	a	h	a	h	b	a	h	h	a	h	a	h	h	h	h
3371	h	h	h	a	b	h	a	b	b	b	h	h	a	h	h	a	h	h	a	h	h	h	h	h	h	a	a	h	b	a	h	a	a	h	a	b	h	h	a	b	h	h	a	a	b	b	h	h	b
3383	h	b	b	h	h	h	h	h	h	h	a	b	b	h	b	a	h	a	h	b	a	a	b	h	h	b	h	b	b	b	a	h	a	h	a	h	h	b	h	h	b	h	b	h	b	h	h	a	b
3395	a	h	h	h	h	h	h	h	b	a	a	a	b	a	h	h	b	h	a	a	h	h	a	a	h	a	a	h	h	b	a	a	b	a	h	a	h	h	h	h	h	h	a	b	b	a	h	h	h
3400	h	b	h	h	b	b	b	h	b	h	h	b	a	b	a	b	b	h	h	a	h	b	h	b	h	h	h	a	h	h	b	h	a	h	h	a	h	b	b	h	b	a	h	h	h	b	h	a	h
3415	a	h	h	b	a	b	h	b	h	h	h	h	h	a	a	h	a	b	a	b	a	h	b	h	a	h	h	h	b	h	h	h	a	b	h	h	h	h	b	h	b	h	b	h	a	b	h	h	h
3417	h	b	h	h	h	a	h	h	h	h	h	h	h	h	h	h	b	h	a	a	h	h	a	b	a	a	h	a	h	h	a	h	b	h	h	h	h	h	h	h	h	h	h	a	a	h	b	h	h
3429	h	h	a	h	h	b	h	b	a	h	h	a	h	a	h	h	h	b	b	a	a	b	h	h	h	b	h	h	h	h	h	h	h	a	b	b	a	h	b	h	h	b	h	h	a	a	a	h	b
3432	a	h	h	h	h	h	b	h	b	b	h	h	h	h	h	b	b	b	a	h	b	h	b	h	h	b	h	a	h	a	h	b	a	h	h	b	h	a	h	b	b	a	h	h	h	h	h	h	h
3439	a	b	h	b	h	a	h	b	h	h	a	a	b	b	h	h	b	h	a	h	h	h	a	b	a	a	h	h	h	h	a	a	b	h	h	a	b	h	h	h	h	h	h	h	a	a	b	b	a
3446	a	a	h	a	h	h	h	b	h	h	h	h	h	b	b	h	a	b	a	h	h	b	a	a	b	h	h	h	h	a	b	h	b	h	h	b	b	h	b	h	h	h	b	b	b	b	h	h	a
3449	b	h	a	h	h	b	h	b	b	h	h	h	h	a	a	h	h	b	h	h	b	h	h	h	h	a	a	b	b	b	h	h	a	b	b	b	h	h	h	a	b	a	h	h	a	b	a	h	a
3454	a	h	h	b	h	h	a	h	h	h	h	h	h	a	h	h	h	h	a	h	h	h	h	h	b	h	h	b	h	h	b	a	h	b	h	h	a	b	h	a	h	h	b	a	a	a	a	h	h
3457	h	h	b	b	h	a	a	b	h	a	h	h	a	b	h	h	h	h	a	b	b	b	a	b	h	b	h	h	h	a	a	h	h	a	a	b	h	h	h	b	h	h	b	b	h	b	a	h	h
3459	h	b	h	h	b	b	b	h	b	h	h	b	a	b	a	b	b	h	h	a	h	b	h	b	h	h	h	a	h	h	b	h	a	h	h	a	h	b	b	h	b	a	h	h	h	b	h	a	h
3463	h	b	h	h	b	b	b	b	b	h	h	b	h	h	a	b	b	a	h	a	h	b	h	h	h	b	a	a	h	a	b	h	h	h	h	a	h	b	h	a	b	h	h	h	h	h	h	a	a
3480	h	h	a	h	a	a	h	b	h	h	b	h	a	b	h	h	b	h	a	b	h	h	h	h	h	h	a	h	h	b	b	h	b	h	b	b	a	h	b	a	b	b	h	b	b	a	h	a	h
3483	a	h	h	h	h	a	b	h	h	h	h	a	h	h	b	a	b	h	h	a	a	h	a	h	a	h	a	h	h	a	a	h	b	h	a	a	h	h	h	h	a	a	b	h	b	b	a	a	a
3499	h	b	h	h	b	b	b	h	b	h	h	b	a	b	a	b	b	h	h	a	h	b	h	b	h	h	a	a	h	h	b	h	a	h	h	a	h	b	b	h	b	a	h	h	h	b	h	a	a
3505	h	b	h	h	b	h	h	b	h	h	b	b	a	b	h	h	h	h	h	a	h	h	b	h	a	a	a	a	h	h	a	a	h	a	a	h	h	b	h	h	h	b	h	h	b	h	b	h	a
3508	h	b	h	h	b	b	b	h	b	h	h	b	a	b	a	b	b	h	h	a	h	b	h	b	h	h	h	a	h	h	b	h	a	h	h	a	h	b	b	h	b	a	h	h	h	b	h	a	h
3515	a	b	a	h	h	h	h	h	b	b	h	a	b	h	h	b	h	b	h	a	h	h	b	h	b	h	h	h	h	h	h	b	a	h	h	b	b	a	h	b	b	a	a	h	a	b	h	a	a
3517	h	h	h	h	a	a	a	h	h	h	b	h	a	b	b	h	b	b	h	h	b	h	h	a	h	b	h	h	a	h	b	h	b	a	b	h	b	h	b	a	h	b	h	h	b	a	b	h	h
3531	a	h	h	b	h	h	a	h	b	h	h	h	h	a	h	h	h	h	a	h	h	h	h	h	b	h	a	b	h	h	b	a	a	b	h	h	a	h	h	a	h	h	b	a	a	a	a	h	h
3552	a	b	a	h	h	b	h	h	h	b	a	h	h	a	h	a	h	a	b	h	h	h	h	b	a	h	h	a	h	b	h	h	h	b	a	a	a	a	b	b	b	h	a	h	a	h	h	h	h
3574	h	h	h	b	h	h	h	b	h	a	h	h	h	h	a	h	a	b	b	h	h	h	h	b	a	h	a	h	h	h	h	h	h	h	h	h	a	h	h	b	a	h	a	h	h	h	a	b	h
3575	a	b	a	h	a	b	h	h	a	a	a	h	b	b	a	a	b	h	h	h	h	h	h	b	h	b	b	h	b	h	h	a	b	a	b	h	b	h	a	a	h	a	h	b	a	a	a	b	a
3581	a	h	h	h	h	h	b	h	h	h	a	a	h	a	b	h	b	h	a	a	h	h	a	a	a	a	a	b	h	h	a	h	b	b	a	a	h	h	h	h	h	h	h	b	b	h	h	h	a
3584	h	h	h	h	a	a	a	h	h	h	b	a	h	b	b	h	b	b	b	h	b	h	h	a	h	b	h	h	a	h	b	h	h	a	b	h	b	h	h	a	h	b	h	h	h	a	b	h	h
3585	a	b	h	h	h	a	h	b	h	h	a	a	b	b	h	h	b	h	a	h	h	h	a	b	a	a	h	h	h	h	a	a	b	h	h	a	b	h	h	h	h	h	h	h	a	a	b	b	a
3592	a	h	h	h	h	h	h	h	b	h	a	a	h	a	h	h	b	h	a	a	h	h	a	a	h	a	a	b	h	b	a	h	b	b	h	a	h	h	h	h	h	h	a	b	b	a	h	h	h
3595	a	a	h	a	a	h	h	b	h	h	h	h	h	b	b	h	a	b	h	a	b	a	a	a	b	h	a	h	h	h	b	h	b	a	h	b	b	h	b	b	h	b	h	h	b	b	h	h	h
3598	a	h	h	a	h	h	h	h	h	h	a	a	h	a	a	h	b	h	h	h	h	b	b	h	h	h	h	b	h	h	a	a	a	h	b	a	b	a	h	a	a	a	h	h	h	a	a	b	h
3605	h	h	a	b	a	h	h	a	a	b	b	b	h	h	h	b	a	a	h	b	a	b	h	h	h	h	b	h	b	h	h	a	b	b	b	b	a	h	h	h	a	h	b	b	a	a	h	h	a
3611	h	b	h	h	h	h	a	b	h	a	h	b	h	b	h	h	b	b	b	h	h	h	b	h	a	a	a	a	h	h	a	a	h	h	a	h	h	b	b	a	h	b	h	a	h	h	b	h	h
3617	h	b	h	h	b	a	b	a	b	h	h	h	a	h	a	b	b	a	a	a	b	a	a	a	b	a	b	h	a	b	a	a	b	h	h	a	b	b	h	h	a	h	b	h	a	b	h	a	h
3619	h	b	b	b	a	h	b	b	b	h	h	a	h	h	a	h	h	b	h	a	b	b	h	b	b	b	h	a	h	b	a	h	b	b	h	b	h	b	h	b	a	h	b	h	h	b	h	h	b
3622	h	h	h	h	b	a	h	h	h	h	a	a	b	h	h	h	a	b	h	a	b	h	b	b	a	b	h	a	h	h	h	b	b	b	h	h	a	h	h	b	h	b	h	h	h	h	a	h	h
3637	h	h	h	a	h	b	h	b	a	h	a	a	h	a	h	a	h	h	b	a	a	b	h	h	b	b	h	a	h	h	b	h	a	a	h	b	a	h	b	h	h	h	h	b	a	a	b	a	b
3641	a	b	h	h	b	h	h	h	h	b	a	h	h	h	h	h	h	h	b	b	h	a	h	b	a	a	h	a	h	b	h	b	h	b	a	h	a	a	h	b	h	h	h	h	a	h	a	a	b
3645	h	h	a	b	h	h	h	h	a	h	h	h	h	h	h	h	h	h	h	h	a	h	h	h	a	h	a	b	b	h	h	h	h	a	b	b	h	b	b	b	a	h	h	h	a	h	a	b	b
3647	a	h	h	h	h	a	b	h	h	h	a	a	h	h	b	a	b	h	a	a	a	h	a	h	a	a	a	h	h	a	a	h	b	h	a	a	h	h	h	h	a	a	b	h	b	b	a	a	a
3655	h	a	h	a	b	b	b	a	h	b	b	a	h	h	h	a	a	h	h	b	h	a	a	h	a	h	a	h	a	a	h	a	b	h	b	h	h	a	b	a	h	b	h	h	h	h	a	b	h
3657	a	h	b	b	b	a	a	h	b	h	a	h	h	b	a	h	h	h	h	a	h	h	b	h	b	b	h	b	b	a	h	a	h	h	a	b	h	a	b	h	b	h	a	a	h	a	h	b	a
3658	h	b	b	h	b	h	h	a	h	h	a	b	b	a	b	a	h	a	h	h	a	h	b	h	b	b	h	h	b	b	a	h	a	h	a	h	h	h	h	h	h	h	b	a	b	h	h	h	b
3661	h	b	h	h	h	a	h	h	h	h	h	h	h	h	h	h	b	h	a	a	h	h	a	b	a	a	h	a	h	h	a	h	b	h	h	h	h	h	h	h	h	h	h	a	a	h	h	h	h
3672	h	b	h	h	h	h	h	a	h	b	h	b	h	b	b	h	h	h	a	a	a	h	h	b	h	h	h	h	b	h	h	h	a	h	b	b	b	h	h	h	b	h	b	h	h	h	b	b	a
3675	h	h	h	h	a	h	b	h	h	h	h	b	a	h	h	a	a	a	h	h	b	a	h	b	h	a	b	h	b	b	h	b	b	h	h	h	h	b	h	b	h	b	a	a	b	a	h	a	a
3727	h	h	h	b	h	b	h	b	h	b	h	h	b	a	h	h	a	b	a	h	a	a	h	a	a	h	h	h	h	h	a	h	a	b	h	h	h	h	b	b	b	h	b	h	h	b	b	b	h
3734	a	h	a	b	h	h	h	b	h	a	a	a	h	b	h	h	b	h	a	h	h	h	h	b	a	a	h	h	h	h	a	a	b	h	b	a	b	h	h	h	h	h	h	h	a	a	b	b	a
3754	a	b	a	h	h	b	h	h	h	b	a	h	h	a	h	a	h	h	b	h	h	h	h	b	a	h	h	a	h	b	h	h	h	b	a	a	a	a	b	b	b	h	a	h	a	h	h	h	h
3756	h	h	a	b	a	h	h	a	a	b	b	b	h	h	h	b	a	a	h	h	a	b	h	a	h	h	b	h	b	h	h	a	h	b	b	b	h	a	h	h	a	h	b	b	a	a	h	h	a
3763	a	h	h	h	h	a	b	h	h	h	h	a	h	h	b	a	b	h	h	a	a	h	a	h	a	h	a	h	h	a	a	h	b	h	a	a	h	h	h	h	a	a	b	h	b	b	a	a	a
3765	h	b	h	h	a	a	b	b	b	h	a	a	a	h	a	h	h	h	h	h	b	a	a	h	a	h	b	h	h	a	h	h	h	h	b	a	a	a	b	b	h	h	b	h	h	h	a	h	h
3781	h	b	h	a	b	h	a	h	b	b	h	h	a	h	h	a	h	h	a	h	h	h	h	b	h	a	a	h	b	a	b	a	a	a	a	b	h	b	a	b	h	h	h	a	h	h	h	h	b
3784	h	a	h	h	a	h	b	h	h	h	h	b	h	b	h	h	a	a	b	h	h	a	h	b	h	a	b	h	b	h	h	b	b	a	h	h	h	b	h	b	h	b	h	h	a	a	b	h	a
3788	b	h	a	h	h	b	h	b	b	h	h	h	h	a	a	h	h	b	h	h	b	h	h	h	h	a	a	b	b	b	h	h	h	b	b	b	h	h	b	a	b	a	h	h	a	b	a	h	a
3798	a	h	h	a	h	h	h	h	h	h	a	a	h	h	a	h	b	h	b	h	h	b	b	b	h	b	h	b	h	h	a	a	h	h	b	a	b	a	a	a	a	a	h	h	a	a	a	b	a
3799	a	h	h	h	h	h	b	b	b	h	a	a	h	b	h	b	h	b	b	a	h	b	b	h	h	a	h	h	h	a	b	a	h	b	a	h	h	a	b	h	a	b	h	b	h	a	h	h	h
3805	a	b	h	h	b	h	h	h	h	b	a	h	h	h	h	h	h	h	b	b	h	a	h	b	a	a	h	a	h	b	h	b	h	b	a	h	a	a	h	b	h	h	h	h	a	h	a	a	b
3808	h	a	a	h	b	h	b	h	h	a	b	h	h	b	h	a	h	h	b	h	b	h	h	h	h	h	h	h	a	h	a	h	b	b	h	h	b	h	a	h	h	b	b	a	h	a	b	b	a
3812	a	h	b	a	h	b	h	h	h	b	b	h	b	b	h	b	h	b	a	h	a	a	h	a	a	a	b	h	h	h	h	h	b	b	h	a	h	b	h	h	h	h	h	b	b	b	a	a	h
3817	h	a	a	b	h	h	h	h	h	a	a	a	h	h	h	h	b	a	a	h	h	h	h	h	a	a	b	h	b	h	a	a	h	h	b	a	b	h	h	a	h	h	h	h	h	a	b	h	a
3818	b	a	h	h	h	h	b	b	b	h	b	a	b	h	h	h	h	h	b	h	a	h	h	b	a	h	h	h	h	b	a	a	b	h	b	h	h	h	h	h	b	h	a	h	a	b	h	a	a
3826	a	b	h	h	h	h	h	h	h	b	a	h	h	h	h	h	h	h	b	b	h	a	h	b	a	a	h	a	h	h	a	b	h	b	a	h	a	a	h	h	h	h	h	h	a	h	a	a	b
3830	a	h	h	h	a	a	h	h	h	h	h	a	h	h	b	h	b	h	h	h	h	b	a	h	h	h	a	h	h	a	a	h	b	a	a	a	a	b	h	a	h	a	b	a	b	h	h	h	h
3848	h	h	h	b	h	h	b	b	h	a	h	h	h	h	a	h	a	b	b	h	h	h	h	b	a	h	a	h	h	h	h	h	h	h	b	h	a	h	h	b	a	a	a	h	h	b	a	b	a
3870	a	b	b	h	b	b	h	b	b	h	a	b	h	b	b	a	a	a	a	b	h	a	h	b	h	b	b	b	h	h	h	h	h	h	a	h	h	b	h	h	b	h	a	h	b	h	h	a	b
3874	a	h	h	h	a	a	h	h	h	h	h	a	h	h	b	h	b	b	h	h	h	b	a	h	h	h	a	h	h	a	a	h	b	a	a	a	a	b	h	h	h	a	b	a	b	b	h	h	h
3881	h	h	h	h	a	a	a	h	h	h	b	a	h	b	b	h	b	b	b	h	b	h	h	a	h	b	h	h	a	h	b	h	h	a	b	h	b	h	h	h	h	b	h	h	h	a	b	h	h
3898	a	h	h	b	h	h	a	h	h	h	h	h	h	a	h	h	h	h	a	h	h	h	h	h	b	h	h	b	h	h	b	a	h	b	h	h	a	b	h	a	h	h	b	a	a	a	a	h	h
3903	h	h	a	b	h	h	b	h	h	b	h	h	a	b	h	h	h	b	h	b	h	b	h	a	a	a	h	a	h	h	h	h	b	h	h	h	a	b	b	a	h	a	h	h	h	h	h	h	h
3906	a	h	b	b	b	h	a	h	b	h	a	h	h	b	a	h	h	h	h	h	h	h	b	h	b	b	a	b	b	h	h	a	h	b	a	b	h	a	b	h	h	h	a	a	h	a	h	b	a
3914	a	h	h	b	h	h	a	h	h	h	h	h	h	a	h	h	h	h	a	h	h	h	h	h	b	h	h	b	h	h	b	a	a	b	h	h	a	b	h	a	h	h	b	a	a	a	a	h	h
3916	h	h	h	a	h	a	a	b	h	h	h	h	a	b	b	h	h	h	a	b	b	b	a	b	h	b	h	h	h	a	a	b	h	a	a	h	h	h	h	b	h	h	h	b	h	b	a	h	h
3918	a	h	h	h	a	h	b	b	b	h	a	a	a	b	h	h	h	h	b	h	b	h	h	a	a	h	h	a	b	a	h	a	h	h	a	h	a	a	h	h	h	b	h	b	h	a	h	h	h
3919	a	b	a	h	a	b	h	h	a	a	a	h	b	b	a	a	b	h	h	h	h	h	h	b	h	b	b	h	b	h	h	h	b	a	h	h	b	h	a	a	h	a	h	b	a	a	a	b	h
3920	h	h	h	h	a	a	a	h	h	h	b	a	h	b	b	h	b	b	b	h	b	h	h	a	h	b	h	h	a	h	b	h	h	a	b	h	b	h	h	a	h	b	h	h	h	a	b	h	h
3932	h	b	h	h	b	b	a	h	h	b	h	h	a	b	h	h	a	h	a	h	h	h	h	b	h	a	h	h	b	a	h	a	a	a	h	b	h	h	a	h	b	h	h	a	h	h	h	h	b
3945	a	h	h	a	h	b	h	b	h	h	a	h	h	b	b	a	h	h	a	h	h	h	h	b	h	b	h	b	h	h	h	h	h	a	a	h	h	h	h	h	h	h	a	h	b	b	b	a	b
3951	h	a	h	b	a	a	b	h	h	h	h	b	h	h	h	h	a	a	b	h	h	a	h	b	h	a	b	b	b	h	h	h	b	a	h	h	h	b	h	b	h	b	h	h	a	h	b	h	a
3961	a	h	h	h	h	h	b	b	b	h	a	a	h	b	h	h	h	h	b	a	h	b	b	a	h	a	h	h	h	a	b	a	h	b	a	a	h	a	h	h	a	b	h	b	h	a	h	h	h
3991	h	b	h	h	b	b	b	h	b	h	h	b	a	b	a	b	b	h	h	a	h	b	h	b	h	h	h	a	h	h	b	h	a	h	h	a	h	b	b	h	b	a	h	h	h	b	h	a	h
4019	b	a	h	h	h	h	b	b	b	h	b	a	b	h	h	h	h	h	b	h	h	h	h	b	a	h	b	h	h	b	a	a	b	h	b	h	b	h	h	h	b	h	a	h	a	b	b	a	a
4025	h	h	h	h	a	a	a	h	h	h	b	a	a	b	b	h	b	b	b	h	b	h	h	a	h	b	h	h	a	h	b	h	b	a	b	h	b	h	b	a	h	b	h	h	h	a	b	h	h
4036	h	a	h	b	b	h	b	b	b	h	b	h	b	h	h	h	a	h	b	h	a	h	a	b	a	h	a	h	a	b	a	a	b	h	b	h	h	h	a	h	b	h	a	h	a	b	h	a	a
4045	h	h	h	h	a	a	a	h	h	h	b	h	a	b	b	h	b	b	h	h	b	h	h	a	h	b	h	h	a	h	b	h	b	a	b	h	b	h	b	a	h	b	h	h	b	a	b	h	h
4054	h	a	a	b	h	b	a	h	h	a	a	a	h	h	h	h	h	a	a	h	h	h	h	h	a	a	b	h	b	h	a	a	h	h	h	a	h	h	h	a	h	h	h	h	h	a	b	h	a
4065	a	h	h	b	a	b	h	b	h	h	h	h	h	a	a	h	h	b	a	b	a	h	h	h	h	h	a	b	b	h	h	h	a	b	b	h	h	h	b	h	b	h	b	a	a	b	h	h	h
4073	h	b	h	h	h	a	a	h	a	a	h	b	h	b	b	a	b	b	b	b	b	h	b	h	h	h	h	b	h	h	a	h	h	h	a	a	h	b	h	b	a	b	b	h	a	b	h	h	h
4081	a	a	h	h	h	h	b	b	b	h	a	h	h	b	h	b	h	b	b	a	a	b	b	h	h	a	h	h	h	a	b	a	h	b	a	h	h	a	b	h	a	b	h	b	h	a	h	h	h
4085	b	h	h	h	h	h	a	b	b	h	h	h	h	h	h	h	h	b	a	h	b	h	h	h	b	a	a	b	h	b	b	h	a	b	b	h	h	h	h	a	b	a	h	h	a	b	a	h	a
4089	h	h	h	b	h	b	h	b	h	b	h	h	b	a	h	h	a	b	a	h	a	a	h	a	a	h	h	h	h	h	a	h	a	b	h	h	h	h	b	b	b	h	b	h	h	b	b	b	h
4098	h	a	h	h	a	h	b	h	h	h	h	b	h	b	h	h	a	a	b	h	h	a	h	b	h	a	b	h	b	h	h	b	b	a	h	h	h	b	h	b	h	b	h	h	a	a	b	h	a
4107	h	h	h	h	a	h	b	h	h	h	h	b	a	h	h	a	a	a	h	h	b	a	h	b	h	a	b	h	b	b	h	b	b	h	h	h	h	b	h	b	h	b	a	a	b	a	h	a	a
4112	a	h	h	h	h	h	b	h	h	h	a	a	h	a	b	a	b	h	a	a	h	h	a	a	a	a	a	b	h	h	a	h	b	b	a	a	h	h	h	h	a	a	h	b	b	b	a	h	a
4126	h	b	h	h	b	b	b	h	b	h	h	b	h	h	a	b	b	a	h	a	h	b	h	b	h	b	a	a	h	a	b	h	h	h	h	a	h	b	h	a	b	h	h	h	h	h	h	a	a
4129	a	a	h	a	h	h	h	b	h	h	h	h	a	b	b	h	a	b	a	h	h	b	a	b	b	h	h	h	h	a	b	h	b	h	a	a	b	h	b	h	b	a	h	b	b	b	b	h	a
4132	h	b	b	b	a	h	b	b	b	h	h	a	h	h	a	h	h	b	h	a	b	b	h	b	b	b	h	a	h	b	a	h	b	b	h	b	h	b	h	b	a	h	b	h	h	b	h	h	b
4134	a	b	h	a	h	h	h	a	a	b	a	b	h	h	h	a	a	h	h	h	a	a	b	h	a	h	a	h	a	h	b	h	h	a	h	h	b	h	h	h	a	b	h	h	b	h	h	b	a
4135	a	h	h	h	h	h	b	h	b	b	h	h	h	h	h	b	b	b	a	h	b	h	b	h	h	b	h	a	h	a	h	b	a	h	h	b	h	a	h	b	b	a	h	h	h	h	h	h	h
4144	h	h	h	b	h	b	h	b	h	h	h	h	b	a	a	h	a	b	a	b	a	a	b	h	a	h	h	h	h	h	h	h	a	b	h	h	h	h	b	h	b	h	b	h	a	b	b	b	h
4150	a	h	h	b	h	h	a	h	b	h	h	h	h	a	h	h	h	h	a	h	h	h	h	h	b	h	a	b	h	h	b	a	a	b	h	h	a	h	h	a	h	h	b	a	a	a	a	h	h
4157	a	h	h	a	h	h	h	h	h	h	a	a	h	h	a	h	b	h	b	h	h	b	b	b	h	b	h	b	h	h	a	a	h	h	b	a	b	a	a	a	a	a	h	h	a	a	a	b	a
4187	a	b	h	h	h	a	h	b	h	h	a	a	b	b	h	h	b	h	a	a	h	h	a	b	a	a	h	h	h	h	a	a	b	h	h	a	b	h	h	h	h	h	h	a	a	h	b	b	h
4218	a	b	a	h	h	h	h	h	b	b	h	a	b	h	h	b	h	b	h	a	h	h	b	h	b	h	h	a	h	h	h	b	a	h	h	b	b	a	h	b	b	a	a	h	a	b	h	a	a
4229	h	h	h	b	h	h	b	b	h	a	h	h	h	h	a	h	a	b	b	h	h	h	h	b	a	h	a	h	a	h	h	h	h	h	b	h	h	h	a	b	a	a	a	h	h	b	a	b	a
4238	a	b	h	h	h	h	b	h	b	h	h	h	a	b	a	b	h	h	a	a	h	a	h	a	h	a	b	h	h	b	a	a	b	b	h	a	b	b	h	h	a	h	b	h	a	b	h	a	h
4246	a	h	h	a	h	h	h	h	h	h	a	a	h	a	a	h	b	h	b	h	h	b	b	b	h	h	h	b	h	h	a	a	a	h	b	a	b	a	h	a	a	a	h	h	h	a	a	b	h
4253	h	b	a	h	h	h	h	b	h	h	a	b	a	a	a	h	h	b	h	h	b	a	b	h	a	a	h	h	h	b	h	h	b	b	b	h	a	b	b	a	b	a	h	a	h	b	a	a	a
4264	h	h	a	b	h	h	b	h	h	b	a	h	b	h	h	h	h	b	h	b	h	b	h	a	h	a	h	a	h	b	h	h	b	h	a	h	a	h	b	a	h	h	a	h	h	h	h	h	h
4273	h	h	a	b	b	h	h	h	h	b	h	h	a	b	b	h	h	b	h	b	h	b	h	a	a	a	h	a	h	h	h	h	b	h	h	h	a	b	b	a	h	a	h	h	h	h	h	h	h
4275	b	h	a	h	a	a	h	h	h	h	b	b	h	h	h	h	a	a	a	h	a	b	h	a	h	h	h	a	b	h	a	a	h	b	b	b	h	a	h	b	h	h	h	h	h	h	h	h	a
4303	b	b	a	a	h	h	b	h	h	h	b	b	h	a	h	h	a	a	a	a	h	b	h	a	h	h	h	a	b	a	a	a	a	b	b	h	h	h	h	b	b	h	a	a	b	h	h	a	h
4308	a	h	h	h	h	h	h	h	b	h	h	h	a	b	a	b	h	h	a	a	h	a	h	a	h	a	b	h	h	b	a	a	b	b	h	a	b	b	h	h	h	h	b	h	a	b	h	a	h
4317	a	a	h	a	h	h	h	a	h	h	a	h	h	b	b	h	h	a	h	b	h	h	h	h	b	h	a	h	b	b	h	b	h	h	h	b	a	b	b	h	h	a	h	a	a	h	h	b	h
4321	h	b	h	h	h	a	h	h	h	h	h	h	h	h	h	h	b	h	a	a	h	h	a	b	a	a	h	a	h	h	a	h	b	h	h	h	h	h	h	h	h	h	h	a	a	h	h	h	h
4327	h	b	b	h	h	b	h	h	h	h	a	b	h	h	b	a	h	a	h	b	a	a	b	h	h	b	b	b	b	h	a	h	a	h	a	h	h	b	h	h	b	h	b	h	b	h	h	a	b
4328	h	h	a	b	b	h	h	h	h	b	h	h	a	b	b	h	h	b	h	b	h	h	h	h	a	a	h	h	h	h	h	h	b	h	h	h	a	b	b	a	h	a	h	b	h	h	b	h	h
4329	a	a	h	a	h	h	h	a	h	h	a	h	h	b	h	h	h	a	b	h	b	h	h	h	b	h	a	h	b	h	h	b	h	h	h	b	a	b	b	h	h	a	h	a	a	h	h	b	h
4331	b	h	b	b	a	h	h	b	h	a	a	h	h	h	a	h	h	h	h	b	b	b	a	b	h	b	a	h	h	b	a	h	b	h	a	b	h	b	b	b	h	h	b	b	h	b	h	h	b
4334	b	b	a	a	h	h	b	h	h	h	b	b	a	a	h	h	h	a	a	a	h	b	h	h	h	h	h	h	h	a	a	h	h	h	h	h	h	h	h	b	b	h	a	a	b	h	a	a	h
4336	h	b	h	h	b	h	a	a	h	b	h	h	a	b	b	h	h	h	a	h	a	h	h	b	h	h	h	h	b	a	h	h	a	h	b	b	b	h	h	h	b	h	h	h	h	h	b	b	a
4337	b	b	a	b	a	h	b	h	h	b	h	b	b	h	a	h	a	b	h	b	h	b	a	a	b	a	h	h	h	b	a	h	b	h	a	h	a	h	b	a	h	h	a	h	a	b	a	h	h
4340	a	h	b	h	b	b	h	b	h	h	a	h	h	b	b	a	a	h	a	h	h	h	h	b	h	b	h	b	h	h	h	h	h	a	a	h	h	h	h	h	h	h	a	h	b	b	h	a	b
4352	a	h	h	h	h	h	h	h	h	h	a	a	h	h	a	h	b	h	b	h	h	b	b	b	h	b	h	b	h	h	a	a	h	h	b	a	b	a	a	a	a	a	h	h	a	a	a	b	a
4355	h	h	a	b	h	h	b	h	h	b	a	h	h	h	h	h	h	b	h	b	h	b	h	a	h	a	h	a	h	h	h	h	b	h	a	h	a	h	b	a	h	h	a	h	h	h	h	h	h
4357	a	h	h	h	h	h	b	h	b	b	h	h	h	h	h	b	b	b	a	h	b	h	b	h	h	b	h	a	h	a	h	b	a	h	h	b	h	a	h	b	b	a	h	h	h	h	h	h	h
4365	a	a	h	a	h	h	h	a	h	h	a	h	h	b	h	h	h	a	b	h	h	h	h	h	b	h	a	h	b	h	h	b	h	h	h	b	a	b	b	h	h	a	h	a	a	h	h	b	h
4371	h	b	h	h	h	h	h	a	h	b	h	b	h	b	b	h	h	h	a	a	a	h	h	b	h	h	h	h	b	h	h	h	a	h	b	b	b	h	h	h	b	h	b	h	h	h	b	b	a
4372	h	h	h	b	h	b	h	b	h	h	h	h	b	a	a	h	a	b	a	b	a	a	b	a	a	h	h	h	h	h	h	h	a	b	h	h	h	h	b	h	b	h	b	h	h	b	b	b	h
4377	h	b	h	h	h	h	a	h	a	a	h	b	h	b	b	a	b	b	b	b	h	h	b	h	a	a	h	b	h	h	a	a	h	h	a	h	h	b	b	h	a	b	b	h	h	b	h	h	h
4395	h	h	b	a	h	a	a	b	h	a	h	h	a	b	h	h	h	h	a	b	b	b	a	b	h	b	h	h	h	a	a	b	h	a	a	b	h	h	h	b	h	h	b	b	h	b	a	h	h
4398	b	b	a	a	h	h	b	h	h	h	b	b	a	a	h	h	h	a	a	a	h	b	h	h	h	h	h	h	h	a	a	h	h	h	h	h	h	h	h	b	b	h	a	a	b	h	a	a	h
4399	a	b	h	h	h	h	h	h	b	b	h	a	b	h	h	b	h	b	h	a	h	h	b	h	b	h	h	a	h	a	h	b	a	h	a	b	b	a	h	b	b	a	a	h	a	h	h	a	a
4406	h	b	h	a	b	h	a	h	b	b	h	h	a	h	h	a	h	h	a	h	h	h	h	b	h	a	a	h	b	a	h	a	a	a	a	b	h	b	a	b	h	h	h	a	h	h	h	h	b
4412	h	h	h	h	a	a	a	h	h	h	b	a	h	b	b	h	b	b	b	h	b	h	h	a	h	b	h	h	a	h	b	h	h	a	b	h	b	h	h	h	h	b	h	h	h	a	b	h	h
4422	a	b	h	h	h	a	h	b	h	h	a	a	b	b	h	h	b	h	a	h	h	h	a	b	a	a	h	h	h	h	a	a	b	h	h	a	b	h	h	h	h	h	h	a	a	a	b	b	a
4423	h	h	h	h	a	a	a	h	h	h	b	a	h	b	b	h	b	b	b	h	b	h	h	a	h	b	h	h	a	h	b	h	h	a	b	h	b	h	b	a	h	b	h	h	h	a	b	h	h
4430	b	h	h	b	b	h	a	b	b	h	h	h	h	h	h	h	h	b	a	h	b	h	h	a	b	h	a	b	h	h	b	h	a	h	b	h	h	a	h	a	b	a	b	h	a	b	a	h	h
4435	a	a	h	a	a	h	h	b	h	h	h	h	h	b	b	h	a	b	a	a	b	a	a	a	b	h	a	h	h	h	b	h	b	a	h	b	b	h	b	b	h	b	h	h	b	b	h	h	h
4495	b	b	a	h	a	h	b	h	h	h	h	b	b	a	a	h	h	b	h	h	h	b	a	a	b	h	h	h	h	b	a	h	h	a	a	h	h	h	b	a	h	h	a	h	h	h	h	h	h
4503	h	b	h	a	b	h	a	h	b	b	h	h	a	h	h	a	h	h	a	h	h	h	h	b	h	a	a	h	b	a	b	a	a	a	a	b	h	b	a	b	h	h	h	a	h	h	h	h	b
4528	h	b	h	h	h	h	h	h	h	b	a	h	a	h	b	h	h	h	b	h	h	a	h	h	a	a	b	a	h	h	a	b	h	b	a	h	h	a	h	h	b	b	h	b	h	h	a	a	b
4533	h	b	b	h	a	b	b	b	h	h	h	h	h	h	a	h	h	h	h	a	h	b	h	a	a	b	a	a	a	a	h	b	h	a	h	h	h	h	h	h	b	h	b	a	h	h	b	h	a
4546	h	b	h	b	b	h	h	b	h	a	b	h	h	b	b	h	h	a	h	a	b	h	h	h	h	h	b	h	h	b	a	b	h	h	h	a	b	b	a	h	h	b	h	h	h	a	b	b	h
4567	b	a	h	h	h	h	b	b	b	h	b	a	b	h	h	h	h	h	b	h	h	h	h	b	a	h	b	h	h	b	a	a	b	h	b	h	b	h	h	h	b	h	a	a	a	b	b	a	a
4570	h	h	h	a	h	h	a	h	h	h	h	h	a	b	b	h	h	h	a	b	h	h	a	b	h	b	h	a	b	a	a	b	h	a	a	h	h	h	h	h	h	b	h	b	h	b	a	h	h
4573	a	a	h	a	b	h	h	b	h	h	h	h	a	b	b	h	h	b	h	h	h	b	h	b	b	h	h	h	a	a	b	h	h	b	h	a	a	h	h	h	b	a	h	b	a	b	h	h	a
4577	a	h	h	h	h	h	b	h	h	h	a	a	h	a	b	a	b	h	a	a	h	h	a	a	a	a	a	h	h	h	a	h	b	b	a	a	h	h	h	h	a	a	b	b	b	b	a	h	a
4578	h	b	h	h	b	h	h	b	h	h	b	b	a	b	h	h	h	h	h	a	h	h	b	a	a	a	h	a	h	h	a	a	h	a	a	h	h	h	h	a	h	b	h	h	b	h	b	h	a
4581	a	h	h	h	h	h	b	h	h	h	a	a	h	a	b	h	b	h	a	a	h	h	a	a	a	a	a	b	h	h	a	h	b	b	a	a	h	h	h	h	h	h	h	b	b	b	h	h	a
4582	a	h	h	h	a	h	b	b	b	h	a	a	a	b	h	h	h	h	b	a	b	b	h	a	a	h	h	a	b	a	b	a	h	h	a	h	a	a	h	h	a	b	h	b	h	a	h	h	h
4586	a	h	b	a	h	h	a	a	h	b	a	b	h	h	a	a	a	h	a	b	a	h	b	h	a	h	a	b	a	h	b	h	h	a	b	h	b	h	b	a	a	h	h	h	h	h	h	b	a
4594	a	b	a	b	h	h	h	b	h	a	a	a	b	b	h	h	b	h	a	h	h	h	h	b	a	a	h	h	h	h	a	a	b	h	h	a	b	h	h	h	h	h	h	h	a	a	b	b	a
4597	h	h	h	h	b	a	h	h	h	h	h	a	b	h	h	h	a	b	h	a	b	h	b	h	a	b	b	a	h	h	h	b	b	b	h	h	a	h	h	b	h	b	h	h	h	h	a	h	h
4605	h	a	a	a	b	h	b	h	h	h	b	h	h	b	h	a	h	h	b	b	b	h	h	h	h	h	h	h	a	h	a	h	b	b	h	h	b	h	h	h	h	b	b	a	h	h	h	b	a
4611	h	h	h	b	h	h	h	b	h	a	h	h	h	h	a	h	a	b	b	h	h	h	h	b	a	h	a	h	h	h	h	h	h	h	h	h	a	h	h	b	a	h	a	h	h	b	a	b	h
4612	a	b	b	h	h	b	h	h	b	h	a	b	h	b	b	a	h	a	h	b	a	a	b	h	h	b	b	b	b	h	a	h	a	h	a	h	h	b	h	h	b	h	h	h	b	h	h	a	b
4635	h	b	b	b	a	h	b	b	b	h	a	a	h	h	a	h	h	b	h	h	b	b	a	b	h	b	h	a	h	b	a	h	b	b	a	b	h	b	h	b	h	h	b	h	h	b	h	h	b
4644	h	h	h	a	h	b	b	b	h	h	a	a	h	a	h	a	a	h	b	h	a	b	h	b	b	b	b	a	h	h	b	h	h	a	a	b	a	h	b	a	h	h	a	b	a	a	b	a	h
4652	h	b	h	h	b	b	b	h	b	h	h	b	a	b	a	b	b	h	h	a	h	b	h	b	h	h	h	a	h	h	b	h	a	h	h	a	h	b	b	h	b	a	a	h	h	b	h	a	h
4653	a	a	h	a	a	h	h	b	h	h	h	h	h	h	b	h	a	b	h	a	b	a	a	a	h	h	a	h	h	h	b	h	b	a	h	b	b	h	b	b	h	b	h	h	b	h	h	a	h
4669	h	h	h	b	h	b	h	b	h	b	h	h	b	a	h	h	a	b	a	h	a	a	h	a	a	h	h	h	h	h	a	h	a	b	h	h	h	h	b	b	b	h	b	h	h	b	b	b	h
4674	a	b	h	h	h	a	h	b	h	h	a	a	b	b	h	h	b	h	a	a	h	h	a	b	a	a	h	h	h	h	a	a	b	h	h	a	b	h	h	h	h	h	h	a	a	h	b	b	h
4677	a	b	b	h	h	b	h	h	b	h	a	b	h	b	b	a	a	a	a	b	a	a	b	h	h	b	b	b	h	h	a	h	a	h	a	h	h	b	h	h	b	h	a	h	b	h	h	a	b
4678	a	b	h	h	h	a	h	b	h	h	a	a	b	b	h	h	b	h	a	a	h	h	a	b	a	a	h	h	h	h	a	a	b	h	h	a	b	h	h	h	h	h	h	a	a	h	b	b	h
4687	a	b	b	h	h	b	h	h	b	h	a	b	h	b	b	a	a	a	a	b	a	a	b	h	h	b	b	b	h	h	a	h	a	h	a	h	h	b	h	h	b	h	a	h	b	h	h	a	b
4707	h	b	h	h	b	b	b	h	b	h	h	b	a	b	a	b	b	a	h	a	h	b	h	b	h	h	a	a	h	h	b	h	a	h	h	a	h	b	b	h	b	a	h	h	h	b	h	a	a
4725	a	h	h	h	a	a	h	h	h	h	h	a	h	h	b	h	b	b	h	h	h	b	a	h	h	h	a	h	h	a	a	h	b	a	a	a	a	b	h	h	h	a	b	h	b	b	h	h	h
4728	h	h	a	b	h	h	b	h	h	b	h	h	a	b	h	h	h	b	h	b	h	b	h	a	a	a	h	a	h	h	h	h	b	h	h	h	a	b	b	a	h	a	h	h	h	h	h	h	h
4747	h	h	h	b	h	b	h	b	h	h	h	h	h	a	a	h	a	b	a	b	a	h	b	h	a	h	h	h	h	h	h	h	a	b	h	h	h	h	b	h	b	h	b	h	a	b	b	h	h
4766	b	a	h	h	h	h	b	h	b	h	b	h	h	h	h	h	h	h	b	h	h	b	h	b	a	h	b	h	h	b	a	a	b	h	b	h	b	h	h	h	b	b	a	a	a	h	b	a	a
4794	h	h	h	a	h	b	b	b	h	h	a	a	h	a	h	a	a	h	b	h	a	b	h	b	b	b	b	a	h	h	b	h	h	a	a	b	a	h	b	a	h	h	a	b	a	a	b	a	h
4804	h	b	h	h	h	h	h	a	h	b	h	b	h	b	b	h	h	h	a	a	a	h	h	b	h	h	h	h	b	h	h	h	a	h	b	b	b	h	h	h	b	h	b	h	h	h	b	b	a
4807	a	h	b	a	h	h	h	h	h	h	a	a	h	a	a	h	b	h	h	h	h	b	b	h	h	h	h	b	h	h	a	a	a	h	b	a	b	a	h	a	a	a	h	h	h	a	a	b	h
4814	h	b	h	h	h	b	b	b	b	h	h	b	h	h	a	b	h	a	h	a	h	b	h	a	a	b	a	a	a	a	b	b	h	h	h	h	h	h	h	a	b	h	h	h	h	h	b	h	a
4825	h	h	h	h	a	a	a	h	h	h	b	h	a	b	b	h	b	b	b	h	b	h	h	a	h	b	h	h	a	h	b	h	b	a	b	h	b	h	b	a	h	b	h	h	b	a	b	h	h
4832	h	a	h	a	b	h	b	h	h	b	b	h	h	b	h	a	a	h	b	b	h	h	a	h	h	a	a	h	a	h	a	h	b	h	b	h	b	a	h	h	h	b	b	a	h	h	a	b	a
4838	h	b	h	h	h	h	h	a	h	b	h	b	h	b	b	h	h	h	a	a	a	h	h	b	h	h	h	h	b	h	h	h	a	h	b	b	b	h	h	h	b	h	b	h	h	h	b	b	a
4855	a	h	b	h	b	h	h	h	b	h	a	h	h	b	h	h	h	h	b	h	h	h	h	a	b	b	a	b	b	h	h	a	h	b	h	b	h	a	b	h	h	a	h	a	h	a	h	b	a
4861	a	b	h	h	h	a	h	b	h	h	a	h	h	h	h	h	b	h	a	a	h	h	a	b	a	a	h	a	h	h	a	a	b	h	h	a	h	h	h	h	h	h	h	a	a	h	b	b	h
4891	a	h	b	b	b	a	a	h	b	h	a	h	h	b	a	h	h	h	h	a	h	h	b	h	b	b	h	b	b	a	h	a	h	h	a	b	h	a	b	h	b	h	a	a	h	a	h	b	a
4897	a	b	h	h	h	h	b	h	b	h	h	h	a	h	a	b	h	h	a	a	h	a	h	a	h	a	b	h	h	b	a	a	b	b	h	a	b	b	h	h	a	h	b	h	a	b	h	a	h
4906	b	a	h	h	h	h	b	b	b	h	b	a	b	h	h	h	h	h	b	h	h	b	h	b	a	h	b	h	h	b	a	a	b	h	b	h	b	h	h	h	b	h	a	a	a	h	b	a	a
4908	h	b	h	h	h	a	a	h	a	a	h	b	h	b	b	a	b	b	b	b	h	h	b	h	a	a	h	b	h	h	a	a	h	h	a	h	h	b	b	h	a	b	b	h	h	b	h	h	h
4915	a	a	h	a	a	h	h	b	h	h	h	h	h	b	b	h	a	b	h	a	b	a	a	a	h	h	a	h	h	h	b	h	b	a	h	b	b	h	b	b	h	b	h	h	b	h	h	h	h
4923	a	h	h	h	h	h	b	h	b	b	h	h	h	h	h	b	b	b	a	h	b	h	b	h	h	b	h	a	h	a	h	b	a	h	h	b	h	a	h	b	b	a	h	h	h	h	h	h	h
4925	a	h	b	h	a	h	h	h	h	b	a	h	h	h	h	h	h	h	h	h	h	b	h	a	a	h	a	a	a	a	h	b	h	a	h	h	h	h	h	h	b	h	b	a	a	h	b	h	a
4937	h	b	h	h	h	h	h	a	h	b	h	b	h	b	b	h	h	h	a	a	a	h	h	b	h	h	h	h	b	a	h	h	a	h	b	b	b	h	h	h	b	h	b	h	h	h	b	b	a
4952	h	b	h	h	b	h	a	a	h	b	h	h	a	b	b	h	h	h	a	h	a	h	h	b	h	a	h	h	b	a	h	h	a	h	b	b	b	h	h	h	b	h	h	a	h	h	b	h	a
4965	h	a	h	b	b	h	b	b	b	h	b	h	b	h	h	h	a	h	b	h	a	h	a	b	a	h	a	h	a	b	a	a	b	h	b	h	h	h	a	h	b	h	a	h	a	b	h	a	a
4969	h	h	a	h	h	h	h	b	a	h	h	h	h	a	h	h	h	b	b	h	a	b	h	h	a	b	a	h	b	h	h	h	h	a	b	b	h	h	b	b	a	h	h	h	a	h	a	b	b
4978	h	b	b	h	h	b	h	h	h	h	a	b	h	h	b	a	h	a	h	b	a	a	b	h	h	b	b	b	b	h	a	h	a	h	a	h	h	b	h	h	b	h	b	h	b	h	h	a	b
4987	h	b	h	a	b	h	a	h	h	b	h	h	a	b	h	a	a	h	a	h	h	h	h	b	h	a	a	b	b	a	h	a	a	a	h	b	h	h	a	h	h	h	h	a	h	h	h	h	b
4993	h	a	h	a	b	h	b	h	h	b	b	h	h	b	h	a	h	h	b	b	h	h	a	h	h	a	a	h	a	h	a	h	b	h	b	h	b	a	h	h	h	b	b	a	h	h	a	b	a
4997	a	b	b	h	b	b	h	b	b	h	a	b	h	b	b	a	a	a	a	b	h	a	h	b	h	b	b	b	h	h	h	h	h	h	a	h	h	b	h	h	b	h	a	h	b	h	h	a	b
5001	h	a	h	h	a	h	b	h	h	h	h	b	a	h	h	a	a	a	h	h	b	a	h	b	h	a	b	h	b	b	h	b	b	h	h	h	h	b	h	b	h	b	a	a	b	a	h	a	a
5002	a	h	a	b	h	h	h	b	h	a	a	a	h	b	h	h	b	h	a	h	h	h	h	b	a	a	h	h	h	h	a	a	b	h	b	a	b	h	h	h	h	h	h	h	a	a	b	b	a
5003	a	a	h	a	h	h	h	a	h	h	a	h	h	b	b	h	h	a	h	b	h	h	h	h	b	h	a	h	b	b	h	b	h	h	h	b	a	b	b	h	h	a	h	a	a	h	h	b	h
5007	h	a	a	b	h	b	a	h	h	a	a	a	h	h	h	h	h	a	a	h	a	h	h	h	a	a	b	h	b	h	a	a	h	h	h	a	h	h	h	a	h	h	h	h	h	a	b	h	a
5010	a	h	a	h	h	h	h	h	h	a	a	a	h	b	a	h	b	h	b	h	h	b	b	b	h	b	h	h	h	h	a	a	h	h	b	a	b	a	a	a	a	a	h	b	a	a	a	b	a
5018	h	b	h	h	h	a	h	h	h	h	a	h	h	h	h	h	b	h	a	a	h	h	a	b	a	a	h	a	h	h	a	a	b	h	h	h	h	h	h	h	h	h	h	a	a	h	b	b	h
5023	h	h	b	b	a	h	b	b	b	h	a	a	h	h	a	h	h	b	h	h	b	b	a	b	h	b	a	a	h	b	a	h	b	b	a	b	h	b	b	b	h	h	b	b	h	b	h	h	b
5028	a	a	h	a	a	h	h	h	h	h	h	h	h	a	b	h	a	b	h	a	b	a	h	a	h	h	a	h	h	h	b	h	b	a	h	b	b	h	b	b	h	b	h	h	b	h	h	a	b
5036	h	h	h	h	a	a	a	h	h	h	b	a	h	b	b	h	b	b	b	h	b	h	h	a	h	b	h	h	a	h	b	h	h	a	b	h	b	h	h	h	h	b	h	h	h	a	b	h	h
5049	a	h	b	b	b	h	a	h	b	h	a	h	h	b	a	h	h	h	h	h	h	h	b	h	b	b	a	b	b	h	h	a	h	h	a	b	h	a	b	h	b	h	a	a	h	a	h	b	a
5054	h	h	b	b	h	h	a	b	h	a	a	h	a	b	h	h	h	h	h	b	b	b	a	b	h	b	h	h	h	a	a	h	h	a	a	b	h	h	b	b	h	h	b	b	h	b	a	h	h
5062	b	h	a	b	a	h	b	h	h	b	h	b	b	h	a	h	a	b	h	b	h	b	a	a	b	a	h	h	h	b	a	h	b	h	a	h	a	h	b	a	h	h	a	h	a	h	h	h	h
5064	a	h	h	h	h	h	b	b	b	h	a	a	h	b	h	b	h	b	b	a	h	b	b	h	h	a	h	h	h	a	b	a	h	b	a	h	h	a	b	h	a	b	h	b	h	a	h	h	h
5105	h	b	h	h	b	b	b	h	b	h	h	b	a	b	a	b	b	h	h	a	h	b	h	b	h	h	h	a	h	h	b	h	a	h	h	a	h	b	b	h	b	a	h	h	h	b	h	a	h
5107	h	h	a	a	a	b	h	b	a	a	a	a	h	a	a	h	h	h	b	a	a	b	h	h	h	b	h	a	h	h	b	h	h	a	h	b	a	h	b	h	h	b	h	b	a	a	h	h	b
5110	h	h	h	b	h	b	h	b	h	b	h	h	b	a	h	h	a	b	a	h	a	a	h	a	a	h	h	h	h	h	a	h	a	b	h	h	h	h	b	b	b	h	b	h	h	b	b	b	h
5114	a	h	a	h	a	b	h	a	a	a	a	a	h	b	a	h	b	h	b	h	h	h	h	b	h	b	h	h	b	h	a	a	b	a	b	h	b	h	a	a	a	a	h	b	a	a	a	b	a
5122	b	a	h	h	h	h	b	b	b	h	b	a	b	h	h	h	h	h	b	h	h	b	h	b	a	h	b	h	h	b	a	a	b	h	b	h	b	h	h	h	b	h	a	a	a	b	b	a	a
5126	b	a	h	h	h	h	b	b	b	h	b	a	b	h	h	h	h	h	b	h	a	h	h	b	a	h	h	h	h	b	a	a	b	h	b	h	h	h	h	h	b	h	a	h	a	b	h	a	a
5130	h	h	b	b	h	a	a	b	h	a	h	h	a	b	h	h	h	h	a	b	b	b	a	b	h	b	h	h	h	a	a	h	h	a	a	b	h	h	h	b	h	h	b	b	h	b	a	h	h
5141	a	a	h	a	h	h	h	a	h	h	a	h	h	b	b	h	h	a	h	b	h	h	h	h	b	h	a	h	b	b	h	b	h	h	h	b	a	b	b	h	h	a	b	a	a	h	h	b	h
5148	a	b	b	h	h	b	h	b	b	h	a	b	h	b	b	a	a	a	a	b	a	a	b	h	h	b	b	b	h	h	a	h	a	h	a	h	h	b	h	h	b	h	a	h	b	h	h	a	b
5159	h	h	h	a	h	b	b	b	h	h	a	a	h	a	h	a	a	h	b	h	a	b	h	b	b	b	b	a	h	h	b	h	h	a	a	b	a	h	b	a	h	h	a	b	a	a	b	a	h
5171	h	h	a	a	a	b	h	b	a	a	a	a	h	a	a	h	h	h	b	a	a	b	h	h	h	b	h	a	h	h	b	h	h	a	h	b	a	h	b	h	h	b	h	b	a	a	h	h	b
5199	h	h	a	b	a	h	h	a	a	b	b	b	h	h	h	b	a	a	a	h	a	b	h	a	h	h	b	a	b	h	h	a	h	b	b	b	h	a	h	h	h	h	b	b	a	a	h	h	a
5206	h	a	h	h	a	h	b	h	h	h	h	b	a	h	h	a	a	a	h	h	b	a	h	b	h	a	b	h	b	h	h	b	b	h	h	h	h	b	h	b	h	b	a	a	b	a	b	h	a
5225	a	b	a	h	h	b	h	h	h	b	a	h	h	a	h	a	h	a	b	h	h	h	h	b	a	h	h	a	h	b	h	h	h	b	a	a	a	a	b	b	b	h	a	h	a	h	h	h	b
5232	h	h	a	b	a	h	h	a	a	b	b	b	h	h	h	b	a	a	h	h	a	b	h	a	h	h	b	a	b	h	h	a	h	b	b	b	h	a	h	h	a	h	b	b	a	a	h	h	a
5253	a	a	b	a	a	h	h	h	b	h	h	h	b	a	b	h	a	b	h	a	b	a	h	a	h	h	a	h	h	h	b	h	b	a	h	b	b	h	b	b	h	b	h	h	b	h	h	a	b
5262	a	h	a	h	h	b	h	a	h	a	a	a	h	b	a	h	b	h	b	h	h	h	b	b	h	b	h	h	h	h	a	a	b	h	b	a	b	a	a	a	a	a	h	b	a	a	a	b	a
5269	h	b	h	h	b	h	h	b	h	h	b	b	a	b	h	h	h	h	h	a	h	h	b	h	a	a	a	a	h	h	a	a	h	a	a	h	h	b	h	a	h	b	h	h	b	h	b	h	a
5275	h	h	h	a	b	h	a	h	b	b	h	h	a	h	h	a	h	h	a	h	h	h	h	h	h	a	a	h	b	a	h	a	a	h	a	b	h	h	a	b	h	h	a	a	b	b	h	h	b
5289	a	h	b	a	h	h	h	h	h	h	a	a	h	a	a	h	b	h	h	h	h	b	b	h	h	h	h	b	h	h	a	a	a	h	b	a	b	a	h	a	a	a	h	h	h	a	a	b	h
5293	h	h	a	b	h	h	b	h	h	b	a	h	b	h	h	h	h	b	h	b	h	b	h	a	h	a	h	a	h	h	h	h	b	h	a	h	a	h	b	a	h	h	a	h	h	h	h	h	h
5295	h	b	h	h	h	h	h	h	h	b	a	h	a	h	b	h	h	h	b	h	h	a	h	h	a	a	b	a	h	h	a	b	h	b	a	h	h	a	h	h	b	b	h	b	h	h	a	a	b
5302	b	h	a	h	h	h	h	b	b	h	h	h	h	h	a	h	h	b	a	h	b	h	h	h	h	a	a	b	h	b	h	h	a	b	b	b	h	h	h	a	b	a	h	h	a	b	a	h	a
5304	h	h	b	h	h	a	a	b	h	a	h	h	a	b	h	h	h	h	a	b	b	b	a	b	h	b	h	h	h	a	a	b	h	a	a	b	h	h	h	b	h	h	b	b	h	b	a	h	h
5308	h	b	h	a	b	a	h	h	h	h	a	a	b	h	h	h	a	h	h	a	b	a	b	b	a	b	h	a	h	h	b	b	b	h	h	h	a	h	h	h	h	b	h	h	h	h	a	h	h
5316	h	b	h	h	h	h	a	b	h	h	h	b	h	b	h	h	b	b	b	h	h	h	b	h	a	a	a	a	h	h	a	a	h	h	a	h	h	b	b	a	h	b	h	a	h	h	b	h	a
5320	a	a	h	a	h	h	h	b	h	h	h	h	h	b	b	h	a	b	a	a	b	h	a	a	b	h	a	h	h	a	b	h	b	h	h	b	b	h	b	b	h	b	h	h	b	b	h	h	h
5332	h	b	h	h	h	h	h	h	h	b	a	h	h	h	h	h	h	h	b	b	h	a	h	h	a	a	h	a	h	h	a	b	h	b	a	h	h	a	h	h	h	b	h	h	a	h	a	a	b
5336	a	a	h	a	h	h	h	a	h	h	a	h	h	b	h	h	h	a	b	h	b	h	h	h	b	h	a	h	b	h	h	b	h	h	h	b	a	b	b	h	h	a	h	a	a	h	h	b	h
5358	h	b	h	h	h	a	h	h	h	h	h	h	h	h	h	h	b	h	a	a	h	h	a	b	a	a	h	a	h	h	a	h	b	h	h	h	h	h	h	h	h	h	h	a	a	h	h	h	h
5360	a	b	a	h	h	h	h	h	b	b	h	a	b	h	h	b	h	b	h	a	h	h	b	h	b	h	h	a	h	a	h	b	a	h	h	b	b	a	h	b	b	a	a	h	a	b	h	a	a
5370	b	b	a	h	a	h	b	h	h	h	h	b	b	a	a	h	h	b	h	h	h	b	a	a	b	h	h	h	h	b	a	h	h	a	a	h	h	h	b	a	h	h	a	h	h	h	h	h	h
5382	a	h	h	h	a	h	b	b	b	h	a	a	a	b	h	h	h	h	b	a	h	b	h	a	h	h	h	h	b	a	b	a	h	h	a	a	h	a	h	h	a	b	h	b	h	a	h	h	h
5394	a	b	h	h	a	a	b	b	b	h	a	a	a	b	h	h	h	h	b	h	b	h	a	a	a	h	h	a	h	a	h	h	h	h	b	a	a	a	h	h	h	b	b	b	h	h	a	h	h
5399	a	h	b	b	b	h	h	h	b	h	a	h	h	b	h	h	h	h	b	h	h	h	h	a	b	b	a	b	b	h	h	a	h	b	h	b	h	a	b	b	h	a	h	a	h	a	h	b	a
5410	h	b	h	h	h	h	a	a	h	b	h	b	h	b	b	h	h	h	a	h	a	h	h	b	h	h	h	h	b	a	h	h	a	h	b	b	b	h	h	h	b	h	b	h	h	h	b	b	a
5415	a	h	b	a	h	h	h	h	h	h	a	a	h	a	a	h	b	h	h	h	h	b	b	h	h	h	h	b	h	h	a	a	a	h	b	a	b	a	h	a	a	a	h	h	h	a	a	b	h
5421	h	h	h	a	h	b	b	b	h	h	a	a	h	a	h	a	a	h	b	h	a	b	h	b	b	b	b	a	h	h	b	h	h	a	a	b	a	h	b	a	h	h	a	b	a	a	b	a	h
5428	h	h	a	h	h	h	h	b	a	h	h	a	h	a	h	h	h	b	b	a	a	b	h	h	h	b	a	h	h	h	h	h	h	a	b	b	h	h	b	h	a	h	h	h	a	a	a	h	b
5430	h	h	h	h	a	a	a	h	h	h	b	a	h	b	b	h	b	b	b	h	b	h	h	a	h	b	h	h	a	h	b	h	h	a	b	h	b	h	b	a	h	b	h	h	h	a	b	h	h
5431	h	b	h	a	b	a	h	h	h	h	a	a	b	h	h	h	a	h	h	a	b	h	b	b	a	b	h	a	h	h	b	b	b	h	h	h	a	h	h	h	h	b	h	h	h	h	a	h	h
5436	h	a	a	h	b	h	b	h	h	h	b	h	h	b	h	a	h	h	b	h	b	h	h	h	h	h	h	h	a	h	a	h	b	b	h	h	b	h	a	h	h	b	b	a	h	a	h	b	a
5438	h	h	h	h	a	h	b	h	h	h	h	b	a	h	h	a	a	a	h	h	b	a	h	b	h	a	b	h	b	b	h	b	b	h	h	h	h	b	h	b	h	b	a	a	b	a	h	a	a
5443	a	b	h	h	h	a	h	b	h	h	a	a	b	b	h	h	b	h	a	h	h	h	a	b	a	a	h	h	h	h	a	a	b	h	h	a	b	h	h	h	h	h	h	h	a	a	b	b	a
5445	b	h	h	b	b	h	a	b	b	h	h	h	h	h	h	h	h	b	a	h	b	h	h	a	b	h	a	b	h	h	b	h	a	h	b	h	h	a	h	a	b	a	b	h	a	b	a	h	h
5446	h	h	b	b	a	h	a	b	h	a	a	h	h	h	a	h	h	h	h	b	b	b	a	b	h	b	h	h	h	b	a	h	b	h	a	b	h	h	b	b	h	h	b	b	h	b	h	h	b
5450	h	h	h	b	h	b	h	b	h	h	h	h	b	a	a	h	a	b	a	b	a	h	b	h	a	h	h	h	h	h	h	h	a	b	h	h	h	h	b	h	b	h	b	h	a	b	b	h	h
5452	a	b	b	h	b	b	h	b	b	h	a	h	h	b	b	a	a	a	a	b	h	a	h	b	h	b	b	b	h	h	h	h	h	h	a	h	h	h	h	h	b	h	a	h	b	h	h	a	b
5464	a	a	h	a	b	h	h	b	h	h	h	h	a	b	b	h	h	b	h	h	h	b	h	b	b	h	h	h	a	a	b	h	h	h	h	a	a	h	h	h	b	a	h	b	a	b	b	h	a
5502	h	b	b	b	a	h	b	b	b	h	h	a	h	h	a	h	h	b	h	a	b	b	h	b	b	b	h	a	h	b	a	h	b	b	h	b	h	b	h	b	a	h	b	h	h	b	h	h	b
5515	a	h	h	h	h	a	b	h	h	h	a	a	h	h	b	a	b	h	a	a	a	h	a	h	a	a	a	h	h	a	a	h	b	h	a	a	h	h	b	h	a	a	b	h	b	b	a	a	a
5517	a	h	h	b	a	b	a	h	b	h	h	h	h	a	h	h	h	h	a	h	h	h	h	h	b	h	a	b	h	h	h	a	a	b	h	h	h	h	h	a	b	h	b	a	a	b	a	h	h
5526	h	h	h	a	h	h	a	h	h	h	h	h	a	b	b	h	h	h	a	b	h	h	a	b	h	b	h	a	b	a	a	b	h	a	a	h	h	h	h	h	h	b	h	b	h	b	a	h	h
5527	a	a	h	a	b	h	h	b	h	h	h	h	a	b	b	h	a	b	h	h	h	b	a	b	b	h	h	h	a	a	b	h	h	h	h	a	h	h	b	h	b	a	h	b	a	b	b	h	a
5536	a	h	h	a	h	h	h	h	h	h	a	a	h	h	a	h	b	h	b	h	h	b	b	b	h	b	h	b	h	h	a	a	h	h	b	a	b	a	a	a	a	a	h	h	a	a	a	b	a
5543	b	b	a	a	h	h	b	h	h	h	b	b	a	a	h	h	h	a	a	a	h	b	h	h	h	h	h	h	h	a	a	h	h	h	b	h	h	h	h	b	b	h	a	a	b	h	h	a	h
5564	h	h	h	b	h	b	h	b	h	h	h	h	b	a	a	h	a	b	a	b	a	h	b	h	a	h	h	h	h	h	h	h	a	b	h	h	h	h	b	h	b	h	b	h	a	b	b	b	h
5569	a	a	h	a	h	h	h	b	h	h	h	h	a	b	b	h	a	b	a	h	h	b	a	b	b	h	h	h	h	a	b	h	b	h	a	h	b	h	b	h	b	a	h	b	b	b	b	h	a
5574	h	a	h	b	b	h	b	b	b	h	b	h	b	h	h	h	a	h	b	h	h	h	a	b	a	h	a	h	a	b	a	h	b	h	b	h	h	h	a	h	b	h	a	h	a	b	h	a	a
5603	h	b	h	h	b	h	a	h	h	b	h	h	a	b	h	h	a	h	a	h	h	h	h	b	h	a	h	h	b	a	h	a	a	a	b	b	b	h	a	h	b	h	h	a	h	h	h	h	b
5609	h	b	b	h	h	b	h	h	h	h	a	b	h	h	b	a	h	a	h	b	a	a	b	h	h	b	b	b	b	h	a	h	a	h	a	h	h	b	h	h	b	h	b	h	b	h	h	a	b
5610	b	b	a	a	h	h	b	h	h	h	b	b	h	a	h	h	h	a	a	a	h	b	h	a	h	h	h	a	b	a	a	a	a	b	b	h	h	h	h	b	b	h	a	a	b	h	h	a	h
5626	a	a	b	a	h	h	h	a	h	h	a	h	h	b	h	h	h	a	b	h	b	h	h	a	b	b	a	h	b	h	h	b	h	h	h	b	a	h	b	h	h	a	h	a	h	h	h	b	h
5643	b	a	h	h	h	h	b	b	b	h	b	a	b	h	h	h	h	h	b	h	h	b	h	b	a	h	b	h	h	b	a	a	b	h	b	h	b	h	h	h	b	h	a	a	a	b	b	a	a
5654	a	h	h	h	a	h	b	b	b	h	a	a	a	b	h	h	h	h	b	a	b	b	h	a	a	h	h	a	b	a	b	a	h	h	a	h	a	a	h	h	a	b	h	b	h	a	h	h	h
5677	b	h	h	b	b	h	a	b	b	h	h	h	h	h	h	b	h	b	a	h	b	h	h	a	b	h	a	b	h	h	b	h	a	h	b	h	h	a	h	a	b	a	b	h	a	b	a	h	h
5704	a	h	a	b	h	h	h	h	h	a	a	a	h	b	h	h	b	h	a	h	h	h	h	h	a	a	h	h	h	h	a	a	h	h	b	a	b	h	h	h	h	h	h	h	a	a	b	b	a
5708	b	h	a	b	a	a	h	a	a	h	b	b	h	h	h	h	a	a	a	h	a	b	h	a	h	h	b	a	b	h	h	a	h	b	b	b	h	a	h	h	h	h	b	b	h	a	h	h	a
5715	a	h	h	h	h	h	b	h	b	b	h	a	b	h	h	b	b	b	a	a	b	h	b	h	h	b	h	a	h	a	h	b	a	h	a	b	b	a	h	b	b	a	a	h	h	h	h	a	h
5716	h	b	h	h	h	a	h	h	h	h	h	h	h	h	h	h	b	h	a	a	h	h	a	b	a	a	h	a	h	h	a	h	b	h	h	h	h	h	h	h	h	h	h	a	a	h	h	h	h
5718	b	b	a	h	a	h	b	h	h	b	h	b	b	a	a	h	h	b	h	b	h	b	a	a	b	a	h	h	h	b	a	h	h	a	a	h	a	h	b	a	h	h	a	h	h	b	a	h	h
5719	h	h	a	a	a	a	a	b	h	h	b	h	a	b	b	h	b	h	h	h	h	h	h	a	h	h	h	h	a	b	b	h	b	h	b	b	h	h	b	a	h	b	h	b	b	a	h	h	h
5724	a	h	b	h	a	h	h	h	h	h	a	h	h	h	h	h	h	h	h	h	h	b	h	a	a	h	a	a	a	a	h	b	h	a	h	h	h	h	h	h	b	h	b	a	a	h	b	h	a
5726	h	b	b	h	h	b	h	h	h	h	a	b	b	h	b	a	h	a	h	b	a	a	b	h	h	b	b	b	b	b	a	h	a	h	a	h	h	b	h	h	b	h	b	h	b	h	h	a	b
5727	h	b	h	h	a	a	b	b	b	h	a	a	a	b	h	h	h	h	b	h	b	h	a	a	a	h	h	h	h	a	h	h	h	h	b	a	a	a	h	b	h	b	b	h	h	h	a	h	h
5740	h	b	b	h	a	b	b	h	h	h	h	h	h	h	a	h	h	h	h	a	h	b	h	a	a	b	a	a	a	a	h	b	h	a	h	h	h	h	h	h	b	h	b	a	h	h	b	h	a
5769	h	a	a	h	b	h	b	h	h	h	b	h	h	b	h	a	h	h	b	h	b	h	h	h	h	h	h	h	a	h	a	h	b	b	h	h	b	h	a	h	h	b	b	a	h	a	h	b	a
5770	a	h	h	h	h	a	b	h	h	h	a	a	h	h	b	a	b	h	a	a	a	h	a	h	a	h	a	h	h	a	a	h	b	h	a	a	h	h	h	h	a	a	b	h	b	b	a	a	a
5778	h	b	h	h	a	a	h	h	h	h	b	h	a	b	a	h	h	h	a	b	a	h	h	h	b	h	a	h	h	b	b	a	b	h	b	h	a	b	b	a	h	b	b	b	b	h	h	a	h
5794	h	b	h	h	a	a	b	b	b	h	a	a	a	b	h	h	h	h	b	h	b	h	a	a	a	h	h	h	h	a	h	h	h	h	b	a	a	a	h	b	h	b	b	h	h	h	a	h	h
5796	h	b	h	h	h	a	h	h	h	h	h	h	h	h	h	h	b	h	a	a	h	h	a	b	a	a	h	a	h	h	a	h	b	h	h	h	h	h	h	h	h	h	h	a	a	h	b	h	h
5797	b	h	h	h	b	h	a	b	b	h	h	h	h	h	h	h	h	b	a	h	b	h	h	h	b	h	a	b	h	h	b	h	a	h	b	h	h	a	h	a	b	a	b	h	a	b	a	h	a
5807	h	b	h	h	h	a	a	h	a	a	h	b	h	b	b	a	b	b	b	b	h	h	b	h	a	a	h	b	h	h	a	a	h	h	a	h	h	b	b	h	a	b	b	h	h	b	h	h	h
5810	h	h	a	b	a	h	b	h	h	b	a	b	b	h	h	h	h	b	h	b	h	b	h	a	h	a	h	a	h	b	a	h	b	h	a	h	a	h	b	a	h	h	a	h	a	h	h	h	h
5813	h	b	h	b	b	h	h	b	h	a	b	h	h	b	b	h	h	a	h	a	b	h	h	h	h	h	b	h	h	b	a	b	h	h	h	a	b	b	a	h	h	b	h	h	h	a	b	b	h
5830	a	h	h	h	h	b	h	h	b	h	h	h	h	b	a	b	h	h	a	a	h	a	h	a	h	a	b	h	h	b	h	a	b	b	h	a	h	b	h	h	h	h	b	b	b	b	a	a	h
5833	h	h	h	h	b	a	h	h	h	h	h	a	b	h	h	h	a	b	h	a	b	h	b	h	a	b	b	a	h	h	h	b	b	b	h	h	a	h	h	b	h	b	h	h	h	h	a	h	h
5842	h	b	h	h	h	h	a	b	h	a	h	b	h	b	h	h	b	b	b	h	h	h	b	h	a	a	a	a	h	h	a	a	h	h	a	h	h	b	b	a	h	b	h	a	h	h	b	h	h
5854	a	a	h	a	b	h	h	b	h	h	h	h	a	b	b	h	h	b	h	h	h	b	h	b	b	h	h	h	a	a	b	h	h	h	h	a	a	h	h	h	b	a	h	b	a	b	h	h	a
5856	b	b	a	a	h	h	b	h	h	h	b	b	a	a	h	h	h	a	a	a	h	b	h	h	h	h	h	h	h	a	a	h	h	h	b	h	h	h	h	b	b	h	a	a	b	h	a	a	h
5862	h	h	h	a	h	b	h	b	h	h	a	a	h	a	h	a	h	h	b	h	a	b	h	b	b	b	h	a	h	h	b	h	a	a	h	b	a	h	b	h	h	h	h	b	a	a	b	a	h
5863	h	h	a	b	a	h	h	a	a	b	b	b	h	h	h	b	a	a	a	h	a	b	h	a	h	h	b	a	b	h	h	a	h	b	b	b	h	a	h	h	h	h	b	b	a	a	h	h	a
5874	h	h	b	b	a	h	b	b	b	h	a	a	h	h	a	h	h	b	h	h	b	b	a	b	h	b	a	a	h	b	a	h	b	b	a	b	h	b	b	b	h	h	b	b	h	b	h	h	b
5881	h	b	h	h	b	b	b	h	b	h	h	b	a	b	a	b	b	h	h	a	h	b	h	b	h	h	h	a	h	h	b	h	a	h	h	a	h	b	b	h	b	a	h	h	h	b	h	a	h
5882	a	h	h	h	h	h	h	h	b	a	a	a	b	a	h	h	b	h	a	a	h	h	a	a	h	a	a	h	h	b	a	a	b	h	h	a	h	h	h	h	h	h	a	b	b	a	h	h	h
5884	a	b	a	h	h	h	h	h	h	b	a	h	h	h	h	a	h	a	b	h	h	h	h	b	a	a	h	a	a	b	h	b	h	b	a	a	a	a	h	b	h	h	h	h	a	h	a	a	b
5887	a	a	b	a	a	h	h	h	b	h	h	h	b	a	b	h	a	b	h	a	b	a	h	a	h	h	a	h	h	h	b	h	b	a	h	b	b	h	b	b	h	b	h	h	b	h	h	a	h
5890	a	h	h	h	a	h	b	b	b	h	a	a	a	b	h	h	h	h	b	a	h	b	h	a	h	h	h	h	b	a	b	a	h	h	a	a	h	a	h	h	a	b	h	b	h	a	h	h	h
5909	h	b	b	h	h	h	h	h	h	b	a	h	a	h	b	h	h	h	h	h	h	a	a	h	a	a	b	a	h	h	a	b	a	b	a	h	h	h	h	h	b	b	h	b	h	h	a	a	b
5914	a	a	h	a	a	h	h	b	h	h	h	h	h	b	b	h	a	b	a	a	b	a	a	a	b	h	a	h	h	h	b	h	b	h	h	b	b	h	b	b	h	b	h	h	b	b	h	h	h
5929	h	h	h	a	a	a	a	h	h	h	b	h	a	b	b	h	b	b	h	h	h	h	h	a	h	b	h	b	a	h	b	h	b	a	b	h	h	h	b	a	h	b	h	h	b	a	h	h	h
5947	b	a	h	h	h	h	b	b	b	h	b	a	b	h	h	h	h	h	b	h	a	h	h	b	a	h	h	h	h	b	a	a	b	h	b	h	h	h	h	h	b	h	a	h	a	b	h	a	a
5954	h	h	h	b	h	b	h	b	h	h	h	h	b	a	a	h	a	b	a	b	a	a	b	h	a	h	h	h	h	h	h	h	a	b	h	h	h	h	b	h	b	h	b	h	a	b	b	b	h
5956	h	b	b	h	h	b	h	h	h	h	a	b	h	h	b	a	h	a	h	b	a	a	b	h	h	b	b	b	b	h	a	h	a	h	a	h	h	b	h	h	b	h	b	h	b	h	h	a	b
5971	h	h	b	b	a	h	h	b	h	a	a	h	h	h	a	h	h	h	h	b	b	b	a	b	h	b	h	h	h	b	a	h	b	h	a	b	h	b	b	b	h	h	b	b	h	b	h	h	b
5972	a	h	h	a	h	h	h	h	h	h	a	a	h	h	a	h	b	h	b	h	h	b	b	b	b	b	h	b	h	h	a	a	a	h	b	a	b	a	a	a	a	a	h	h	h	a	a	b	h
5978	a	a	h	a	h	h	h	b	h	h	h	h	a	b	b	h	a	b	a	h	h	b	a	b	b	h	h	h	a	a	b	h	h	h	a	a	h	h	b	h	b	a	h	b	a	b	b	h	a
5980	h	b	h	h	b	h	a	a	h	b	h	h	h	b	b	h	h	h	a	h	a	h	h	b	h	h	h	h	b	a	h	h	a	h	b	b	b	h	h	h	b	h	b	h	h	h	b	b	a
5994	h	a	h	h	a	h	b	h	h	h	h	b	h	b	h	h	a	a	b	h	h	a	h	b	h	a	b	h	b	h	h	b	b	a	h	h	h	b	h	b	h	b	h	h	a	a	b	h	a
6000	a	h	h	h	a	h	b	b	b	h	a	a	a	b	h	h	h	h	b	a	h	b	h	a	h	h	h	h	b	a	b	a	h	h	a	a	h	a	h	h	a	b	h	b	h	a	h	h	h
6005	a	a	h	a	h	h	h	b	h	h	h	h	h	b	b	h	a	b	a	h	b	h	a	a	b	h	h	h	h	a	b	h	b	h	h	b	b	h	b	b	h	b	b	b	b	b	h	h	h
6011	h	a	h	b	a	a	b	h	h	h	h	b	h	h	h	h	a	a	b	h	a	a	h	b	h	a	b	b	b	h	h	h	b	a	h	h	h	b	h	h	h	b	h	h	a	h	b	h	a
6016	h	h	a	a	a	a	a	b	h	h	b	h	a	b	b	h	b	h	h	h	h	h	h	a	h	h	h	h	h	b	b	h	b	h	b	b	h	h	b	a	h	b	h	b	b	a	h	h	h
6019	b	a	h	h	h	h	b	h	b	h	b	h	h	h	h	h	h	h	b	h	h	b	h	b	a	h	b	h	h	b	a	a	b	h	b	h	b	h	h	h	b	b	a	a	a	h	b	a	a
6033	a	h	h	h	a	h	b	b	b	h	a	a	a	b	h	h	h	h	b	a	h	b	h	a	h	h	h	h	b	a	b	a	h	h	a	a	h	a	h	h	a	b	h	b	h	a	h	h	h
6036	h	h	h	a	h	b	h	b	h	h	a	a	h	a	h	a	h	h	b	h	a	b	h	b	b	b	h	a	h	h	b	h	a	a	h	b	a	h	b	h	h	h	h	b	a	a	b	a	h
6042	h	a	h	h	a	h	b	h	h	h	h	b	a	h	h	a	a	a	h	h	b	a	h	b	h	a	b	h	b	b	h	b	b	h	h	h	h	b	h	b	h	b	a	a	b	a	h	h	a
6044	a	h	h	h	a	h	b	b	b	h	a	a	a	b	h	h	h	h	b	a	h	b	h	a	h	h	h	h	b	a	b	a	h	h	a	a	h	a	h	h	a	b	h	b	h	a	h	h	h
6054	a	h	h	b	a	b	h	h	b	h	h	h	h	a	h	h	h	b	a	b	a	h	h	h	b	h	a	b	b	h	h	h	a	b	h	h	h	h	h	h	b	h	b	a	a	b	h	h	h
6058	a	b	h	a	h	h	h	h	a	b	a	b	b	h	h	h	a	h	h	h	a	a	b	h	a	h	a	h	a	h	b	h	b	a	h	h	a	h	h	h	h	b	h	h	h	h	a	b	a
6067	a	b	h	h	h	h	b	h	b	h	h	h	a	h	a	b	b	h	a	a	h	a	a	a	h	a	b	h	a	b	a	a	b	b	h	a	b	b	h	h	a	h	b	h	a	b	h	a	h
6096	b	a	h	h	h	h	b	h	b	h	b	h	h	h	h	h	h	h	b	h	h	b	h	b	a	h	b	h	h	b	a	a	b	h	b	h	b	h	h	h	b	b	a	a	a	h	b	a	a
6097	h	b	h	h	h	a	h	h	h	h	h	h	h	h	h	h	b	h	a	a	h	h	a	b	a	a	h	a	h	h	a	h	b	h	h	h	h	h	h	h	h	h	h	a	a	h	h	h	h
6106	a	h	b	a	h	h	h	h	h	h	a	a	h	a	a	h	b	h	h	h	h	b	b	h	h	h	h	b	h	h	a	a	a	h	b	a	b	a	h	a	a	a	h	h	h	a	a	b	h
6122	a	a	h	a	b	h	h	b	h	h	h	h	a	b	b	h	h	b	h	h	h	b	h	b	b	h	h	h	a	a	b	h	h	b	h	a	a	h	h	h	b	a	h	b	a	h	h	b	a
6132	b	h	h	b	b	h	a	b	b	h	h	h	h	h	h	h	h	b	a	h	b	h	h	a	b	h	a	b	h	h	b	h	a	h	b	h	h	a	h	a	b	a	b	h	a	b	a	h	h
6133	a	h	h	b	a	b	h	h	b	h	h	h	h	a	h	h	h	b	a	h	a	h	h	h	b	h	a	b	h	h	h	h	a	b	h	h	h	h	h	a	b	h	b	a	a	b	h	h	h
6137	a	h	h	b	a	b	h	b	h	h	h	h	h	a	a	h	h	b	a	b	a	h	b	h	h	h	a	b	b	h	h	h	a	b	h	h	h	h	b	h	b	h	b	a	a	b	h	h	h
6144	h	b	h	h	b	h	a	a	h	b	h	h	a	b	b	h	a	h	a	h	a	h	h	b	h	a	h	h	b	a	h	a	a	h	b	b	b	h	a	h	b	h	h	a	h	h	h	h	h
6145	h	h	h	a	h	h	a	h	h	h	h	h	a	b	b	h	h	h	a	b	h	h	a	b	h	b	h	a	b	a	a	b	h	a	a	h	h	h	h	h	h	b	h	b	h	b	a	h	h
6147	a	h	h	b	h	h	a	h	h	h	h	h	h	a	h	h	h	h	a	h	h	h	h	h	b	h	h	b	h	h	b	a	a	b	h	h	a	b	h	a	h	h	b	a	a	a	a	h	h
6163	h	b	h	h	h	h	h	h	h	b	a	h	h	h	b	h	h	h	b	b	h	a	h	h	a	a	h	a	h	h	a	b	h	b	a	h	h	a	h	h	h	b	h	h	h	h	a	a	b
6186	h	b	h	h	h	a	a	h	a	a	h	b	h	b	b	a	b	b	b	b	b	h	b	h	h	h	h	b	h	h	a	h	h	h	a	a	h	b	h	h	a	b	b	h	a	b	h	h	h
6192	h	h	h	b	h	b	h	b	h	b	h	h	b	a	a	h	a	b	a	b	a	a	h	a	a	h	h	h	h	h	h	h	a	b	h	h	h	h	b	h	b	h	b	h	h	b	b	b	h
6203	a	h	h	b	a	b	h	h	b	h	h	h	h	a	h	h	h	b	a	h	a	h	h	h	b	h	a	b	h	h	h	h	a	b	h	h	h	h	h	a	b	h	b	a	a	b	h	h	h
6205	a	b	h	h	a	a	b	b	b	h	a	a	a	b	h	h	h	h	b	h	b	h	a	a	a	h	h	a	h	a	h	a	h	h	h	h	a	a	h	h	h	b	h	b	h	h	a	h	h
6219	h	h	h	b	h	b	h	b	h	h	h	h	h	a	a	h	a	b	a	b	a	h	b	h	a	h	h	h	h	h	h	h	a	b	h	h	h	h	b	h	b	h	b	h	a	b	b	h	h
6220	h	b	h	h	b	b	b	h	b	h	h	b	h	h	a	b	b	a	h	a	h	b	h	b	h	b	a	a	h	a	b	h	h	h	h	a	h	b	h	a	b	h	h	h	h	h	h	a	a
6234	h	b	b	b	a	h	b	b	b	h	h	a	h	h	a	h	h	b	h	a	b	b	h	b	b	b	h	a	h	b	a	h	b	b	h	b	h	b	h	b	a	h	b	h	h	b	h	h	b
6238	h	h	h	h	b	h	b	h	h	a	b	h	h	b	b	h	h	a	b	h	b	h	h	h	h	h	h	h	a	h	a	b	b	h	h	h	b	h	a	h	h	b	h	h	h	a	b	b	h
6240	h	b	b	h	h	b	b	b	h	h	h	b	h	h	a	h	h	a	h	a	h	b	h	a	a	b	a	a	a	a	b	b	h	h	h	h	h	h	h	a	b	h	h	h	h	h	b	h	a
6245	a	h	b	b	b	a	a	h	b	h	a	h	h	b	a	h	h	h	h	a	h	h	b	h	b	b	a	b	b	a	h	a	h	h	a	b	h	a	b	h	b	h	a	a	h	a	h	b	a
6250	h	b	b	h	h	h	h	h	h	b	a	h	a	h	b	h	h	h	h	h	h	a	a	h	a	a	b	a	h	h	a	b	a	b	a	h	h	h	h	h	b	b	h	b	h	h	a	a	b
6264	h	b	h	h	h	h	h	a	h	b	h	b	h	b	b	h	h	h	a	a	a	h	h	b	h	h	h	h	b	h	h	h	a	h	b	b	b	h	h	h	b	h	b	h	h	h	b	b	a
6278	h	h	a	b	b	h	h	h	h	b	h	h	a	b	b	h	h	b	h	b	h	h	h	h	a	a	h	h	h	h	h	h	b	h	h	h	a	b	b	a	h	a	h	h	h	h	b	h	h
6284	h	h	h	b	b	h	h	h	h	b	h	h	a	b	b	h	h	b	h	h	h	h	h	h	a	a	h	h	h	h	h	h	b	h	h	h	a	b	b	a	h	a	h	b	h	h	b	h	h
6299	a	a	h	a	h	h	b	h	h	h	a	h	h	b	b	h	h	a	h	b	h	h	h	h	b	h	a	h	b	b	h	b	h	h	h	b	a	b	b	h	h	a	b	a	a	h	h	b	h
6301	a	h	h	a	h	h	h	h	h	h	a	a	h	a	a	h	b	h	b	h	h	b	b	b	h	h	h	b	h	h	a	a	a	h	b	a	b	a	h	a	a	a	h	h	h	a	a	b	h
6310	h	b	b	b	a	h	b	b	b	h	a	a	h	h	a	h	h	b	h	h	b	b	a	b	h	b	h	a	h	b	a	h	b	b	a	b	h	b	h	b	h	h	b	h	h	b	h	h	b
6315	h	b	a	h	h	h	h	b	h	h	a	b	a	a	a	h	h	b	h	h	b	a	b	h	a	a	h	h	h	b	h	h	b	b	b	h	a	b	b	a	b	a	h	a	h	b	a	a	a
6330	h	b	h	h	b	b	b	h	b	h	h	b	a	b	a	b	b	h	h	a	h	b	h	b	h	h	h	a	h	h	b	h	a	h	h	a	h	b	b	h	b	a	h	h	h	b	h	a	h
6341	h	b	h	a	b	a	h	h	a	h	a	a	b	h	h	h	a	h	h	a	b	a	b	b	a	h	h	a	h	h	b	b	b	h	h	h	a	h	h	h	h	b	h	h	h	h	a	h	h
6350	h	a	h	b	a	a	b	h	h	h	h	b	h	h	h	h	a	a	b	h	a	a	h	b	h	a	b	b	b	h	h	h	b	a	a	h	h	b	h	b	h	b	h	h	a	h	b	h	a
6352	b	b	a	h	a	h	b	h	h	h	h	b	b	a	a	h	h	b	h	h	h	b	a	a	b	h	h	h	h	b	a	h	h	a	a	h	h	h	b	a	h	h	a	h	h	h	h	h	h
6355	h	a	h	b	b	h	b	b	b	h	b	h	b	h	h	h	a	h	b	h	h	h	a	b	a	h	a	h	a	b	a	h	b	h	b	h	h	h	a	h	b	h	a	h	a	b	h	a	a
6357	h	h	h	h	a	a	a	h	h	h	b	a	h	b	b	h	b	b	b	h	b	h	h	a	h	b	h	h	a	h	b	h	h	a	b	h	b	h	h	h	h	b	h	h	h	a	b	h	h
6371	h	h	a	h	h	b	h	b	a	h	h	a	h	a	h	h	h	b	b	a	a	b	h	h	h	b	h	h	h	h	h	h	h	a	b	b	a	h	b	h	h	b	h	h	a	a	h	h	b
6378	h	a	h	a	b	h	b	h	h	b	b	h	h	b	h	a	h	h	b	b	h	h	a	h	h	a	a	h	a	h	a	h	b	h	b	h	b	h	h	h	h	b	b	a	h	h	a	b	a
6379	b	b	a	a	h	h	b	h	h	h	b	b	a	a	h	h	h	a	a	a	h	b	h	h	h	h	h	h	h	a	a	h	h	h	h	h	h	h	h	b	b	h	a	a	b	h	a	a	h
6381	h	a	h	b	a	a	b	h	h	h	h	b	h	h	h	h	a	a	b	h	h	a	h	b	h	a	b	b	b	h	h	h	b	a	h	h	h	b	h	b	h	b	h	h	a	h	b	h	a
6385	h	h	h	b	h	h	b	b	h	a	h	h	h	h	a	h	a	b	b	h	h	h	h	b	a	h	a	h	h	h	h	h	h	h	b	h	a	h	h	b	a	h	a	h	h	b	a	b	a
6389	h	b	h	h	h	h	h	a	h	b	h	b	h	b	b	h	h	h	a	a	a	h	h	b	h	h	h	h	b	h	h	h	a	h	b	b	b	h	h	h	b	h	b	h	h	h	b	b	a
6390	h	b	h	h	h	h	h	a	h	b	h	b	h	b	b	h	h	h	a	a	a	h	h	b	h	h	h	h	b	h	h	h	a	h	b	b	b	h	h	h	b	h	b	h	h	h	b	b	a
6396	a	h	h	a	h	h	h	h	h	h	a	a	h	a	a	h	b	h	b	h	h	b	b	b	h	h	h	b	h	h	a	a	a	h	b	a	b	a	h	a	a	a	h	h	h	a	a	b	h
6398	h	b	h	h	h	h	h	b	h	h	b	b	a	b	h	h	b	h	b	a	h	h	b	h	a	a	a	a	h	h	a	a	h	a	a	h	h	b	b	a	h	b	h	a	h	h	b	h	a
6402	a	a	h	a	a	h	h	b	h	h	h	h	h	b	b	h	a	b	a	a	b	a	a	a	b	h	a	h	h	h	b	h	b	a	h	b	b	h	b	b	h	b	h	h	b	b	h	h	h
6403	h	b	h	h	h	h	h	b	h	h	b	b	a	b	h	h	b	h	b	a	h	h	b	h	a	a	a	a	h	h	a	a	h	a	a	h	h	b	b	a	h	b	h	a	b	h	b	h	a
6405	a	a	h	a	h	h	h	b	h	h	h	h	a	b	b	h	a	b	a	h	h	b	a	b	b	h	h	h	a	a	b	h	h	h	a	a	h	h	b	h	b	a	h	b	a	b	b	h	a
6411	a	b	a	h	h	b	h	h	h	b	a	a	b	a	h	a	h	h	b	h	h	h	h	b	a	h	h	a	h	b	h	h	h	b	h	a	a	a	b	b	b	h	a	a	a	h	h	h	h
6426	h	b	h	h	a	a	b	b	b	h	a	a	a	h	a	h	h	h	h	h	b	a	a	h	a	h	b	h	h	a	h	h	h	h	b	a	a	a	b	b	h	h	b	h	h	h	a	h	h
6457	b	h	h	h	b	h	a	b	b	h	h	h	h	h	h	h	h	b	a	h	b	h	h	a	b	h	a	b	h	h	b	h	a	h	b	h	h	a	h	a	b	a	b	h	a	b	a	h	h
6459	h	b	h	h	h	h	h	h	h	b	a	h	h	h	h	h	h	h	b	b	h	a	h	b	a	a	h	a	h	h	a	b	h	b	a	h	h	a	h	h	h	b	h	h	a	h	a	a	b
6462	a	h	h	h	h	h	b	h	b	b	h	h	b	h	h	b	b	b	a	h	b	h	b	h	h	b	h	a	h	a	h	b	a	h	a	b	h	a	h	b	b	a	h	h	h	h	h	h	h
6479	a	b	h	h	h	h	h	h	b	b	h	a	b	h	h	b	h	b	h	a	h	h	b	h	b	h	h	a	h	a	h	b	a	h	a	b	b	a	h	b	b	a	a	h	a	h	h	a	a
6482	h	h	h	a	h	b	b	b	h	h	a	a	h	a	h	a	a	h	b	h	a	b	h	b	b	b	b	a	h	h	b	h	a	a	a	b	a	h	b	a	h	h	a	b	a	a	b	a	h
6486	b	b	a	h	a	h	b	h	h	b	h	b	b	a	a	h	h	b	h	h	h	b	a	a	b	a	h	h	h	b	a	h	h	a	a	h	h	h	b	a	h	h	a	h	h	b	a	h	h
6507	h	h	h	h	a	a	a	h	h	h	b	a	h	b	b	h	b	b	b	h	b	h	h	a	h	b	h	h	a	h	b	h	h	a	b	h	b	h	h	a	h	b	h	h	h	a	b	h	h
6523	a	a	h	a	h	h	h	b	h	h	h	h	h	b	b	h	a	b	a	h	b	b	a	a	b	h	h	h	h	a	b	h	b	h	h	b	b	h	b	h	h	b	b	b	b	b	h	h	a
6524	h	b	b	b	a	h	b	b	b	h	a	a	h	h	a	h	h	b	h	h	b	b	a	b	h	b	h	a	h	b	a	h	b	b	h	b	h	b	h	b	h	h	b	h	h	b	h	h	b
6526	a	a	b	a	h	h	h	a	h	h	a	h	h	b	h	h	h	a	b	h	b	h	h	a	b	h	a	h	b	h	h	b	h	h	h	b	a	b	b	h	h	a	h	a	h	h	h	b	h
6527	h	h	a	a	a	b	h	b	a	h	h	a	h	a	h	h	h	b	b	a	a	b	h	h	h	b	h	h	h	h	h	h	h	a	b	b	a	h	b	h	h	b	h	h	a	a	h	h	b
6534	a	h	h	h	a	a	h	h	h	h	h	a	h	h	b	h	b	b	h	h	h	b	a	h	h	h	a	h	h	a	a	h	b	a	a	a	a	b	h	h	h	a	b	a	b	b	h	h	h
6535	h	a	a	a	b	h	b	h	h	b	b	h	h	b	h	a	h	h	b	b	h	h	a	h	h	a	h	h	a	h	a	h	b	h	b	h	b	h	h	h	h	b	b	a	h	h	h	b	a
6537	h	h	a	b	a	h	a	a	a	b	b	b	h	h	h	b	a	a	h	b	a	b	h	h	h	h	b	h	b	h	h	a	b	b	h	b	a	h	b	h	a	h	b	b	a	a	h	h	a
6541	h	b	h	h	h	b	b	b	b	h	h	b	h	h	a	b	h	a	h	a	h	b	h	a	a	b	a	a	a	a	b	b	h	h	h	h	h	h	h	a	b	h	h	h	h	h	b	h	a
6544	h	h	a	b	a	h	h	a	a	b	b	b	h	h	h	b	a	a	h	h	a	b	h	a	h	h	b	h	b	h	h	a	h	b	b	b	h	a	h	h	a	h	b	b	a	a	h	h	a
6546	a	a	h	a	h	h	h	b	h	h	h	h	h	b	b	h	a	b	a	h	h	b	a	a	b	h	h	h	h	a	b	h	b	h	a	b	b	h	b	h	h	h	b	b	b	b	h	h	a
6547	a	b	h	h	a	a	b	b	b	h	a	a	a	b	h	h	h	h	b	h	b	h	a	a	a	h	h	a	h	a	h	a	h	h	h	h	a	a	h	h	h	b	h	b	h	a	a	h	h
6556	h	h	b	a	h	a	a	b	h	a	h	h	a	b	h	h	h	h	a	b	b	b	a	b	h	b	h	h	h	a	a	b	h	a	a	b	h	h	h	b	h	h	b	b	h	b	a	h	h
6557	h	b	h	h	b	h	h	b	h	h	b	b	a	h	h	h	h	h	h	a	h	h	b	a	a	a	h	a	h	h	a	a	h	a	a	h	h	h	h	a	h	b	h	h	b	h	b	h	a
6563	h	b	h	a	b	h	a	h	b	b	h	h	a	h	h	a	h	h	a	h	h	h	h	h	h	a	a	h	b	a	h	a	a	a	a	b	h	h	a	b	h	h	a	a	b	h	h	h	b
6568	h	h	h	a	h	b	b	b	h	h	a	a	h	a	h	a	a	h	b	h	a	b	h	b	b	b	b	a	h	h	b	h	h	a	a	b	a	h	b	a	h	h	a	b	a	a	b	a	h
6572	a	a	h	a	h	h	h	a	h	h	a	h	h	b	b	h	h	a	h	b	h	h	h	h	b	h	a	h	b	b	h	b	h	h	h	b	a	b	b	h	h	a	b	a	a	h	h	b	h
6586	h	b	h	b	b	h	h	b	h	a	b	h	h	b	b	h	h	a	h	a	b	h	h	h	h	h	b	h	h	b	a	b	h	h	h	a	b	b	a	h	h	b	h	h	h	a	b	b	h
6588	a	h	h	b	a	b	h	b	h	h	h	b	h	a	a	h	a	b	a	b	a	h	b	h	a	h	a	b	b	h	h	h	a	b	h	h	h	h	b	h	b	h	b	a	a	b	h	h	h
6594	a	a	b	a	h	h	h	a	h	h	a	h	h	b	h	h	h	a	b	h	b	h	h	a	b	h	a	h	b	h	h	b	h	h	h	b	a	b	b	h	h	a	h	a	h	h	h	b	h
6613	h	h	a	b	a	h	a	a	a	b	b	b	h	h	h	b	a	a	h	b	a	b	h	h	h	h	b	h	b	h	h	a	b	b	h	b	a	h	b	h	a	h	b	b	a	a	h	h	a
6629	b	b	h	h	b	b	b	h	b	h	h	b	a	b	a	b	b	h	h	a	h	b	h	b	h	h	h	a	b	h	b	h	a	h	h	h	h	b	b	h	b	a	a	h	b	b	h	a	h
6632	h	b	h	h	b	h	h	b	h	h	b	b	a	b	h	h	h	h	h	a	h	h	b	h	a	a	h	a	h	h	a	a	h	a	a	h	h	b	h	a	h	b	h	h	b	h	b	h	a
6635	a	b	h	h	h	h	h	h	b	b	h	a	b	h	h	b	h	b	h	a	h	h	b	h	b	h	h	a	h	a	h	b	a	h	h	b	b	a	h	b	b	a	a	h	a	b	h	a	a
6647	b	a	h	h	h	h	b	h	b	h	b	h	h	h	h	h	h	h	b	h	h	b	h	b	a	h	b	h	h	b	a	a	b	h	b	h	b	h	h	h	b	b	a	a	a	h	b	a	a
6650	a	h	h	h	a	h	b	b	b	h	a	a	a	b	h	h	h	h	b	a	h	b	h	a	h	h	h	h	b	a	b	a	h	h	a	a	h	a	h	h	a	b	h	b	h	a	h	h	h
6670	h	b	h	b	b	h	b	b	h	a	b	h	h	b	b	h	h	a	h	a	b	h	h	h	h	h	b	h	h	b	a	b	h	h	h	a	b	h	a	h	h	b	h	h	h	a	b	b	h
6681	h	h	a	b	h	h	b	h	h	b	a	h	h	h	h	h	h	b	h	b	h	b	h	a	h	a	h	a	h	h	h	h	b	h	a	h	a	h	b	a	h	h	a	h	h	h	h	h	h
6689	h	b	h	h	b	b	b	h	b	h	h	b	a	b	a	b	b	h	h	a	h	b	h	b	h	h	h	a	h	h	b	h	a	h	h	a	h	b	b	h	b	a	a	h	h	b	h	a	h
6695	h	h	a	h	h	b	h	b	a	h	h	a	h	a	h	h	h	b	b	a	a	b	h	h	h	b	h	h	h	h	h	h	h	a	b	b	a	h	b	h	h	h	h	h	a	a	a	h	b
6697	a	b	b	a	h	h	a	a	h	b	a	b	h	h	a	a	a	h	h	h	a	a	b	h	a	h	a	b	a	h	b	h	h	a	b	h	b	h	h	a	a	h	h	h	h	h	h	b	a
6736	a	h	h	h	h	h	b	h	h	h	a	a	h	a	b	a	b	h	a	a	h	h	a	a	a	a	a	b	h	h	a	h	b	b	a	a	h	h	h	h	a	h	h	b	b	b	a	h	a
6739	h	h	h	a	h	a	a	b	h	h	h	h	a	b	b	h	h	h	a	b	h	b	a	b	h	b	h	h	h	a	a	b	h	a	a	h	h	h	h	h	h	h	h	b	h	b	a	h	h
6741	h	h	a	a	h	b	h	b	a	a	a	a	h	a	a	h	h	h	b	a	a	b	h	h	h	b	h	a	h	h	b	h	h	a	h	b	a	h	b	h	h	b	h	b	a	a	h	h	b
6756	h	b	h	h	h	a	h	h	h	h	h	h	h	h	h	h	b	h	a	a	h	h	a	b	a	a	h	a	h	h	a	h	b	h	h	h	h	h	h	h	h	h	h	a	a	h	h	h	h
6763	h	h	h	b	h	b	h	b	h	b	h	h	b	a	h	h	a	b	a	h	a	a	h	a	a	h	h	h	h	h	a	h	a	b	h	h	h	h	b	b	b	h	b	h	h	b	b	b	h
6780	h	b	h	h	b	b	b	h	b	h	h	b	a	b	a	b	b	h	h	a	h	b	h	b	h	h	a	a	h	h	b	h	a	h	h	a	h	b	b	h	b	a	h	h	h	b	h	a	a
6781	a	h	h	b	h	h	a	h	h	h	h	h	h	a	h	h	h	h	a	h	h	h	h	h	b	h	h	b	h	h	b	a	h	b	h	h	a	b	h	a	h	h	b	a	a	a	a	h	h
6783	h	h	h	a	a	a	a	h	h	h	b	h	a	b	b	h	b	b	h	h	h	h	b	a	h	b	h	b	a	h	b	h	b	a	b	h	h	h	b	a	h	b	h	h	b	a	h	h	h
6787	a	b	h	h	h	a	h	b	h	h	a	a	b	b	h	h	b	h	a	a	h	h	a	b	a	a	h	h	h	h	a	a	b	h	h	a	b	h	h	h	h	h	h	a	a	a	b	b	h
6796	a	h	a	b	h	h	h	b	h	a	a	a	b	b	h	h	b	h	a	h	h	h	h	b	a	a	h	h	h	h	a	a	b	h	h	a	b	h	h	h	h	h	h	h	a	a	b	b	a
6806	a	a	h	a	b	h	h	b	h	h	h	h	a	b	b	h	h	b	h	h	h	b	h	b	b	h	h	h	a	a	b	h	h	b	h	a	a	h	h	h	b	a	h	b	a	h	h	b	a
6807	a	b	b	h	b	b	h	b	b	h	a	b	h	b	b	a	a	a	a	b	h	a	b	h	h	b	b	b	h	h	h	h	h	h	a	h	h	b	h	h	b	h	a	h	b	h	h	a	b
6832	h	h	h	h	a	a	a	h	h	h	b	h	a	b	b	h	b	b	h	h	b	h	h	a	h	b	h	b	a	h	b	h	b	a	b	h	b	h	b	a	h	b	h	h	b	a	h	h	h
6845	b	h	a	h	h	h	a	b	b	h	h	h	h	h	h	h	h	b	a	h	b	h	h	h	h	a	a	b	h	b	b	h	a	b	b	h	h	h	h	a	b	a	h	h	a	b	a	h	a
6862	a	h	h	h	a	h	b	b	b	h	a	a	a	b	h	h	h	h	b	a	h	b	h	a	h	h	h	h	b	a	b	a	h	h	a	a	h	a	h	h	a	b	h	b	h	a	h	h	h
6877	h	a	b	b	a	a	b	h	h	b	h	h	h	a	a	h	a	a	h	b	a	h	a	a	b	a	a	h	h	h	h	h	h	a	a	h	b	b	b	h	h	h	b	h	a	b	b	a	a
6895	a	b	h	h	h	a	h	b	h	h	a	a	b	b	h	h	b	h	a	a	h	h	a	b	a	a	h	h	h	h	a	a	b	h	h	a	b	h	h	h	h	h	h	a	a	a	b	b	h
6916	b	a	h	h	b	h	b	b	b	h	b	a	b	h	h	h	a	h	b	h	a	h	a	b	a	h	h	h	h	b	a	a	b	h	b	h	h	h	a	h	b	h	a	h	a	b	h	a	a
6917	a	b	h	h	h	a	h	b	h	h	a	h	h	h	h	h	b	h	a	a	h	h	a	b	a	a	h	a	h	h	a	a	b	h	h	a	h	h	h	h	h	h	h	a	a	h	b	b	h
6924	a	h	a	b	h	h	h	b	h	a	a	a	h	b	h	h	b	h	a	h	h	h	h	b	a	a	h	h	h	h	a	a	b	h	h	a	b	h	h	h	h	h	h	h	a	a	b	b	a
6932	h	h	b	a	h	a	a	b	h	a	h	h	a	b	h	h	h	h	a	b	b	b	a	b	h	b	h	h	h	a	a	b	h	a	a	b	h	h	h	b	h	h	b	b	h	b	a	h	h
6934	h	h	h	b	h	b	h	b	h	h	h	h	b	a	a	h	a	b	a	b	a	a	b	h	a	h	h	h	h	h	h	h	a	b	h	h	h	h	b	h	b	h	b	h	a	b	b	b	h
6935	a	h	h	a	h	b	h	b	h	h	a	h	h	b	b	a	h	h	a	h	h	h	h	b	h	b	h	b	h	h	h	h	h	a	a	h	h	h	h	h	h	h	a	h	b	b	b	a	b
6937	h	b	h	h	b	h	h	b	h	h	b	b	a	b	h	h	h	h	h	a	h	h	b	a	a	a	h	a	h	h	a	a	h	a	a	h	h	h	h	a	h	b	h	h	b	h	b	h	a
6942	a	b	b	h	h	b	h	h	b	h	a	b	h	b	b	a	h	a	h	b	a	a	b	h	h	b	b	b	b	h	a	b	a	h	a	h	h	b	h	h	b	h	h	h	b	h	h	a	b
6944	a	a	h	b	a	a	b	h	h	h	h	h	h	h	h	h	a	a	h	b	a	a	h	h	h	a	b	b	h	h	h	h	h	a	a	h	b	b	h	h	h	h	h	h	a	h	b	h	a
6962	h	h	h	b	h	h	b	b	h	a	h	h	h	h	a	h	a	b	b	h	h	h	h	b	a	h	a	h	a	h	h	h	h	h	b	h	h	h	a	b	a	a	a	h	h	b	a	b	a
6988	h	b	h	h	h	h	h	h	h	b	a	h	h	h	h	h	h	h	b	b	h	a	h	b	a	a	h	a	h	h	a	b	h	b	a	h	h	a	h	h	h	b	h	h	a	h	a	a	b
6991	h	b	h	h	b	b	b	h	b	h	h	b	h	h	a	b	b	a	h	a	h	b	h	b	h	b	a	a	h	a	b	h	h	h	h	a	h	b	h	a	b	h	h	h	h	h	h	a	a
7011	a	b	h	a	h	h	h	a	h	b	a	b	h	h	a	a	a	h	h	h	a	a	b	h	a	h	a	h	a	h	b	h	h	a	b	h	b	h	h	a	a	h	h	h	b	h	h	b	a
7027	h	b	b	h	a	b	b	b	h	h	h	b	h	h	a	h	h	h	h	a	h	b	h	a	a	b	a	a	a	a	h	b	h	a	h	h	h	h	h	h	b	h	b	a	h	h	b	h	a
7031	h	b	h	h	h	a	h	h	h	h	h	h	h	h	h	h	b	h	a	a	h	h	a	b	a	a	h	a	h	h	a	h	b	h	h	h	h	h	h	h	h	h	h	a	a	h	h	h	h
7034	a	b	h	h	h	a	h	b	h	h	a	a	b	b	h	h	b	h	a	a	h	h	a	b	a	a	h	a	h	h	a	a	b	h	h	a	h	h	h	h	h	h	h	a	a	h	b	b	h
7043	a	b	h	h	h	h	b	h	b	b	h	h	h	h	a	b	b	b	a	h	b	b	b	h	h	b	h	a	h	a	h	b	h	h	h	b	h	a	h	h	h	h	h	h	h	h	h	h	h
7071	h	h	h	h	b	a	h	h	h	h	h	a	b	h	h	h	a	b	h	a	b	h	b	h	a	b	b	a	h	h	h	b	b	b	h	h	a	h	h	b	h	b	h	h	h	h	a	h	h
7077	a	a	h	a	h	h	h	b	h	h	h	h	h	b	b	h	a	b	a	h	h	b	a	a	b	h	h	h	h	a	b	h	b	h	a	b	b	h	b	h	h	h	b	b	b	b	h	h	a
7079	h	h	a	b	b	h	h	h	h	b	h	h	a	b	b	h	h	b	h	b	h	b	h	a	a	a	h	a	h	h	h	h	b	h	h	h	a	b	b	a	h	a	h	h	h	h	h	h	h
7089	h	h	h	h	b	a	h	h	h	h	h	a	b	h	h	h	a	b	h	a	b	h	b	h	a	b	b	a	h	h	h	b	b	b	h	h	a	h	h	b	h	b	h	h	h	h	a	h	h
7093	a	h	h	b	a	b	h	b	h	h	h	h	h	a	a	h	a	b	a	b	a	h	b	h	a	h	h	h	b	h	h	h	a	b	h	h	h	h	b	h	b	h	b	h	a	b	h	h	h
7101	h	h	a	b	a	h	h	a	a	b	b	b	h	h	h	b	a	a	h	h	a	b	h	a	h	h	b	a	b	h	h	a	h	b	b	b	h	a	h	h	a	h	b	b	a	a	h	h	a
7125	a	b	h	h	h	h	b	h	b	h	h	h	a	h	a	b	b	h	a	a	h	a	a	a	h	a	b	h	a	b	a	a	b	b	h	a	b	b	h	h	a	h	b	h	a	b	h	a	h
7139	a	b	h	a	h	h	h	h	a	b	a	b	b	h	h	h	a	h	h	h	a	a	b	h	a	h	a	h	a	h	b	h	b	a	h	h	a	h	h	h	h	b	h	h	h	h	a	b	a
7149	h	b	h	a	b	h	a	h	h	b	h	h	a	b	h	a	a	h	a	h	h	h	h	b	h	a	a	b	b	a	h	a	a	a	h	b	h	h	a	h	h	h	h	a	h	h	h	h	b
7166	b	b	a	a	h	a	h	h	h	h	b	b	h	h	h	h	a	a	a	h	h	b	h	a	h	h	h	a	b	a	a	a	h	b	b	h	h	a	h	b	h	h	a	h	h	h	h	a	a
7179	a	a	h	a	b	h	h	b	h	h	h	h	a	b	b	h	h	b	h	h	h	b	h	b	b	h	h	h	a	a	b	h	h	b	h	a	a	h	h	h	b	a	h	b	a	h	h	b	a
7186	h	h	a	b	h	h	b	h	h	b	a	h	h	h	h	h	h	b	h	b	h	b	h	a	h	a	h	a	h	h	h	h	b	h	a	h	a	h	b	a	h	h	a	h	h	h	h	h	h
7188	a	h	h	h	h	h	b	h	b	b	h	h	b	h	h	b	b	b	a	h	b	h	b	h	h	b	h	a	h	a	h	b	a	h	a	b	h	a	h	b	b	a	h	h	h	h	h	h	h
7189	h	a	h	a	b	h	b	h	h	b	b	h	h	b	h	a	a	h	b	b	h	h	a	h	h	a	a	h	a	h	a	h	b	h	b	h	b	a	h	h	h	b	b	a	h	h	a	b	a
7195	a	h	h	h	a	h	b	b	b	h	a	a	a	b	h	h	h	h	b	h	b	b	h	a	a	h	h	a	b	a	b	a	h	h	a	h	a	a	h	h	a	b	h	b	h	a	h	h	h
7196	h	h	h	h	a	a	a	h	h	h	b	a	h	b	b	h	b	b	b	h	b	h	h	a	h	b	h	h	a	h	b	h	h	a	b	h	b	h	b	a	h	b	h	h	h	a	b	h	h
7215	a	h	h	b	a	b	a	h	b	h	h	h	h	a	h	h	h	h	a	h	h	h	h	h	b	h	a	b	h	h	h	a	a	b	h	h	h	h	h	a	b	h	b	a	a	b	a	h	h
7219	a	h	b	a	h	h	h	h	h	h	a	a	h	a	a	h	b	h	h	h	h	b	b	h	h	h	h	h	h	h	a	a	a	h	h	a	b	a	h	a	h	a	a	h	h	a	a	b	h
7229	a	h	h	h	b	b	h	b	h	h	a	h	h	b	b	a	a	h	a	h	h	h	h	b	h	b	h	b	h	h	h	h	h	a	a	h	h	h	h	h	h	h	a	h	b	b	h	a	b
7235	h	b	b	h	h	b	h	h	h	h	a	b	h	h	b	a	h	a	h	b	a	a	b	h	h	b	b	b	b	h	a	h	a	h	a	h	h	b	h	h	b	h	b	h	b	h	h	a	b
7256	h	h	h	b	b	h	h	h	h	b	h	h	a	b	b	h	h	b	h	b	h	h	h	h	a	a	h	h	h	h	h	h	b	h	h	h	a	b	b	a	h	a	h	b	h	h	b	h	h
7259	h	h	h	a	h	b	h	b	a	h	a	a	h	a	h	a	h	h	b	a	a	b	h	h	b	b	h	a	h	h	b	h	a	a	h	b	a	h	b	h	h	h	h	b	a	a	b	a	b
7264	h	b	h	h	b	h	a	a	h	b	h	h	a	b	b	h	a	h	a	h	a	h	h	b	h	a	h	h	b	a	h	a	a	h	b	b	b	h	a	h	b	h	h	a	h	h	h	h	h
7268	h	h	a	a	h	b	h	b	a	a	a	a	h	a	a	h	h	h	b	a	a	b	h	h	h	b	h	a	h	h	b	h	a	a	h	b	a	h	b	h	h	b	h	b	a	a	b	h	b
7270	h	a	h	a	b	b	b	a	h	b	b	a	h	h	h	a	a	h	h	b	h	a	a	h	a	h	a	h	a	a	h	a	b	h	b	h	h	a	b	a	h	b	h	h	h	h	a	b	h
7274	h	a	h	h	a	h	b	h	h	h	h	b	a	h	h	a	a	a	b	h	b	a	h	b	h	a	b	h	b	h	h	b	b	h	h	h	h	b	h	b	h	b	a	h	h	a	b	h	a
7277	a	a	b	a	a	h	h	h	b	h	h	h	b	a	b	h	a	b	h	a	b	a	h	a	h	h	a	h	h	h	b	h	b	a	h	b	b	h	b	b	h	b	h	h	b	h	h	a	b
7281	h	b	h	h	b	h	h	b	h	h	b	b	a	b	h	h	h	h	h	a	h	h	b	h	a	a	a	a	h	h	a	a	h	a	a	h	h	b	h	a	h	b	h	h	b	h	b	h	a
7291	a	h	a	h	a	b	h	a	a	a	a	a	h	b	a	h	b	h	b	h	h	h	h	b	h	b	b	h	b	h	a	a	b	a	b	h	b	h	a	a	a	a	h	b	a	a	a	b	a
7294	h	h	h	b	h	b	h	b	h	b	h	h	b	a	a	h	a	b	a	b	a	a	h	a	a	h	h	h	h	h	h	h	a	b	h	h	h	h	b	h	b	h	b	h	h	b	b	b	h
7304	a	h	h	h	a	h	b	b	b	h	a	a	a	b	h	h	h	h	b	a	h	b	h	a	h	h	h	h	b	a	b	a	h	h	a	a	h	a	h	h	a	b	h	b	h	a	h	h	h
7307	a	a	h	a	h	h	h	a	h	h	a	h	h	b	b	h	h	a	b	b	h	h	h	h	b	h	a	h	b	h	h	b	h	h	h	b	a	b	b	h	h	a	h	a	a	h	h	b	h
7318	h	a	a	h	b	h	b	h	h	h	b	h	h	b	h	a	h	h	b	h	b	h	h	h	h	h	h	h	a	h	a	h	b	b	h	h	b	h	a	h	h	b	b	a	h	a	h	b	a
7320	h	h	h	b	h	b	h	b	h	b	h	h	b	a	h	h	a	b	a	h	a	a	h	a	a	h	h	h	h	h	a	h	a	b	h	h	h	h	b	b	b	h	b	h	h	b	b	b	h
7332	a	h	h	h	h	h	b	h	b	b	h	h	b	h	h	b	b	b	a	h	b	h	b	h	h	b	h	a	h	a	h	b	a	h	a	b	h	a	h	b	b	a	h	h	h	h	h	h	h
7333	b	h	b	b	a	h	h	b	b	a	a	h	h	h	a	h	h	h	h	b	b	b	a	b	h	b	a	h	h	b	a	h	b	h	a	b	h	b	b	b	h	h	b	b	h	b	h	h	b
7340	h	b	h	h	h	a	h	h	h	h	h	h	h	h	h	h	b	h	a	a	h	h	a	b	a	a	h	a	h	h	a	h	b	h	h	h	h	h	h	h	h	h	h	a	a	h	h	h	h
7343	h	b	h	h	h	a	a	h	a	a	h	b	h	b	b	a	b	b	b	b	b	h	b	h	h	h	h	b	h	h	a	h	h	h	a	a	h	b	b	b	a	b	b	h	a	b	h	h	h
7344	a	b	b	h	h	b	h	h	b	h	a	b	h	b	b	a	a	a	a	b	a	a	b	h	h	b	b	b	h	h	a	h	a	h	a	h	h	b	h	h	b	h	a	h	b	h	h	a	b
7346	b	b	a	a	h	h	b	h	h	h	b	b	a	a	h	h	h	a	a	a	h	b	h	h	h	h	h	h	h	a	a	h	h	h	h	h	h	h	h	b	b	h	a	a	b	h	a	a	h
7349	b	h	h	b	b	h	a	b	b	h	h	h	h	h	h	b	h	b	a	h	b	h	h	a	b	h	a	b	h	h	b	h	a	h	b	h	h	a	h	a	b	a	b	h	a	b	a	h	h
7351	a	h	h	b	h	h	a	h	h	h	h	h	h	a	h	h	h	h	a	h	h	h	h	h	b	h	h	b	h	h	b	a	a	b	h	h	a	b	h	a	h	h	b	a	a	a	a	h	h
7364	a	b	a	b	b	h	a	a	h	b	h	a	b	b	b	b	h	b	h	h	h	a	h	h	h	h	b	h	h	h	h	h	a	b	h	h	b	h	h	h	h	h	h	h	a	b	b	a	h
7366	h	b	h	h	h	a	h	b	h	h	a	h	h	h	h	h	b	h	a	a	h	h	a	b	a	a	h	a	h	h	a	a	b	h	h	a	h	h	h	h	h	h	h	a	a	h	b	b	h
7377	h	a	h	a	b	h	b	h	h	b	b	h	h	b	h	a	a	h	b	b	h	h	a	h	h	a	a	h	a	h	a	h	b	h	b	h	b	a	h	h	h	b	b	a	h	h	a	b	a
7379	h	b	h	h	h	a	a	h	a	a	h	b	h	b	b	a	b	b	b	b	h	h	b	h	a	a	h	b	h	h	a	a	h	h	a	h	h	b	b	h	a	b	b	h	h	b	h	h	h
7380	a	a	a	b	h	h	h	h	h	a	a	a	h	b	h	h	b	a	a	h	h	h	h	h	a	a	h	h	b	h	a	a	h	h	b	a	b	h	h	a	h	h	h	h	h	a	b	h	a
7386	b	b	a	a	h	h	b	h	h	h	b	b	a	a	h	h	h	a	a	a	h	b	h	a	h	h	h	a	b	a	a	h	a	h	b	h	h	h	h	b	b	h	a	a	b	h	h	a	h
7388	h	b	h	a	b	h	a	h	b	b	h	h	a	h	h	a	a	h	a	h	h	h	h	b	h	a	a	b	b	a	b	a	a	a	h	b	h	h	a	b	h	h	h	a	h	h	h	h	b
7391	b	h	a	h	h	b	h	b	b	h	h	h	h	a	a	h	h	b	h	h	b	h	h	h	h	a	a	b	b	b	h	h	a	b	b	b	h	h	b	a	b	a	h	h	a	b	a	h	a
7398	h	a	a	b	h	b	a	h	h	a	a	a	h	h	h	h	h	a	a	h	a	h	h	h	a	a	b	h	b	h	a	a	h	h	h	a	h	h	h	a	h	h	h	h	h	a	b	h	a
7399	h	h	h	a	h	b	h	b	a	a	a	a	h	a	a	a	h	h	b	a	a	b	h	h	b	b	h	a	h	h	b	h	a	a	h	b	a	h	b	h	h	b	h	b	a	a	b	h	b
7405	a	a	h	a	b	h	h	b	h	h	h	h	a	b	b	h	h	b	h	h	h	b	h	b	b	h	h	h	a	a	b	h	h	b	h	a	a	h	h	h	b	a	h	b	a	h	h	b	a
7407	b	h	a	b	a	a	h	h	h	h	b	b	h	h	h	h	a	a	a	h	a	b	h	a	h	h	b	a	b	h	a	a	h	b	b	b	h	a	h	b	h	h	h	h	h	h	h	h	a
7409	h	h	b	h	h	a	a	b	h	a	h	h	a	b	h	h	h	h	a	b	b	b	a	b	h	b	h	h	h	a	a	h	h	a	a	b	h	h	h	b	h	h	b	b	h	b	a	h	h
7411	a	h	h	h	h	h	b	h	b	b	h	h	b	h	h	b	b	b	a	h	b	h	b	h	h	b	h	a	h	a	h	b	a	h	a	b	h	a	h	b	b	a	h	h	h	h	h	h	h
7414	a	a	h	a	a	h	h	b	h	h	h	h	h	b	b	h	a	b	h	a	b	a	a	a	h	h	a	h	h	h	b	h	b	a	h	b	b	h	b	b	h	b	h	h	b	h	h	h	h
7418	h	h	a	b	h	h	b	h	h	b	a	b	b	h	h	h	h	b	h	b	h	b	h	a	h	a	h	a	h	b	a	h	b	h	a	h	a	h	b	a	h	h	a	h	a	h	h	h	h
7426	a	h	h	h	h	h	h	h	b	h	h	h	a	b	a	b	h	h	a	a	h	a	h	a	h	a	b	h	h	b	a	a	b	b	h	a	b	b	h	h	h	h	b	h	a	b	h	a	h
7443	a	h	b	b	b	a	a	h	b	h	a	h	h	b	a	h	h	h	h	a	h	h	b	h	b	b	h	b	b	a	h	a	h	h	a	b	h	a	b	h	b	h	a	a	h	a	h	b	a
7448	h	b	b	b	a	h	b	b	b	h	a	a	h	h	a	h	h	b	h	h	b	b	a	b	h	b	h	a	h	b	a	h	b	b	a	b	h	b	h	b	h	h	b	h	h	b	h	h	b
7449	b	b	a	h	a	h	b	h	h	b	h	b	b	a	a	h	h	b	h	b	h	b	a	a	b	a	h	h	h	b	a	h	b	h	a	h	a	h	b	a	h	h	a	h	a	b	a	h	h
7487	h	b	h	a	b	a	h	h	a	h	a	h	b	h	h	h	a	h	h	h	b	a	b	b	a	h	h	a	h	h	b	b	b	h	h	h	a	h	h	h	h	b	h	h	h	h	a	h	h
7492	a	a	h	a	b	h	h	b	h	h	h	h	a	b	b	h	a	b	a	h	h	b	a	b	b	h	h	h	a	a	b	h	h	h	h	a	h	h	b	h	b	a	h	b	a	b	b	h	a
7505	a	a	b	a	h	h	h	a	h	b	a	h	h	b	h	h	h	a	b	h	b	h	h	a	b	b	a	h	b	h	h	b	h	b	h	b	a	h	b	h	h	a	h	a	h	h	h	b	h
7506	h	h	b	b	a	h	a	b	h	a	a	h	h	h	a	h	h	h	h	b	b	b	a	b	h	b	h	h	h	b	a	h	b	h	a	b	h	h	b	b	h	h	b	b	h	b	h	h	b
7507	b	h	a	b	a	a	h	h	h	h	b	b	h	h	h	h	a	a	a	h	a	b	h	a	h	h	b	a	b	h	h	a	h	b	b	b	h	a	h	h	h	h	h	h	h	a	h	h	a
7530	a	a	h	a	b	h	h	b	h	h	h	h	a	b	b	h	a	b	a	h	h	b	a	b	b	h	h	h	a	a	b	h	h	h	h	a	h	h	b	h	b	a	h	b	a	b	b	h	a
7533	a	a	h	a	a	h	h	b	h	h	h	h	h	b	b	h	a	b	h	a	b	a	a	a	h	h	a	h	h	h	b	h	b	a	h	b	b	h	b	b	h	b	h	h	b	h	h	h	h
7534	a	b	a	h	h	b	h	h	h	b	a	a	b	a	h	a	h	h	b	h	h	h	h	b	a	h	h	a	h	b	h	h	h	b	a	a	a	a	b	b	b	h	a	h	a	h	h	h	h
7546	h	b	h	h	b	b	b	h	b	h	h	b	a	b	a	b	b	h	h	a	h	b	h	b	h	h	h	a	b	h	b	h	a	h	h	a	h	b	b	h	b	a	a	h	b	b	h	a	h
7554	a	h	a	b	h	h	h	b	h	a	a	a	b	b	h	h	b	h	a	h	h	h	h	b	a	a	h	h	h	h	a	a	b	h	h	a	b	h	h	h	h	h	h	h	a	a	b	b	a
7557	h	b	h	h	h	a	h	h	h	h	h	h	h	h	h	h	b	h	a	a	h	h	a	b	a	a	h	a	h	h	a	h	b	h	h	h	h	h	h	h	h	h	h	a	a	h	h	h	h
7561	h	a	b	b	a	a	b	h	h	b	h	h	h	h	a	h	a	a	h	b	a	h	a	h	h	a	h	h	h	h	h	b	h	a	a	h	b	b	h	h	h	h	b	h	a	b	b	a	a
7569	a	a	h	a	a	h	h	b	h	h	h	h	h	b	b	h	a	b	a	a	b	a	a	a	b	h	a	h	h	a	b	h	b	h	h	b	b	h	b	b	h	b	h	h	b	b	h	h	h
7577	a	h	h	a	h	b	h	b	h	h	a	h	h	b	b	a	h	h	a	h	h	h	h	b	h	b	h	b	h	h	h	h	h	a	a	h	h	h	h	h	h	h	a	h	b	b	b	a	b
7585	a	h	h	h	a	h	b	b	b	h	a	a	a	b	h	h	h	h	b	h	b	b	h	a	a	h	h	a	b	a	b	a	h	h	a	h	a	a	h	h	h	b	h	b	h	a	h	h	h
7599	a	b	a	h	h	h	h	h	b	b	h	a	b	h	h	b	h	b	h	a	h	h	b	h	b	h	h	a	h	h	h	b	a	h	h	b	b	a	h	b	b	a	a	h	a	b	h	a	a
7601	h	a	a	b	h	b	a	h	h	a	a	a	h	h	h	h	h	a	a	h	a	h	h	h	a	a	b	h	b	h	a	a	h	h	h	a	h	h	h	a	h	h	h	h	h	a	b	h	a
7603	h	h	h	b	h	h	h	b	h	a	h	h	h	h	a	h	a	b	b	h	h	h	h	b	a	h	a	h	h	h	h	h	h	h	h	h	a	h	h	b	a	h	a	h	h	b	a	b	h
7611	b	a	h	h	h	h	b	h	b	h	b	a	b	h	h	h	h	h	b	h	h	b	h	b	a	h	b	h	h	b	a	a	b	h	b	h	b	h	h	h	b	h	a	a	a	h	b	a	a
7623	a	a	a	b	h	h	h	h	h	a	a	a	h	b	h	h	b	a	a	h	h	h	h	h	a	a	h	h	h	h	a	a	h	h	b	a	b	h	h	a	h	h	h	h	h	a	b	h	a
7625	h	h	h	h	b	a	h	h	h	h	h	a	b	h	h	h	a	b	h	a	b	h	b	h	a	b	b	a	h	h	h	b	b	b	h	h	a	h	h	b	h	b	h	h	h	h	a	h	h
7627	b	a	h	h	h	h	b	b	b	h	b	a	b	h	h	h	h	h	b	h	a	h	h	b	a	h	h	h	h	b	a	a	b	h	b	h	h	h	h	h	b	h	a	h	a	b	b	a	a
7632	a	b	b	a	h	h	a	a	h	b	a	b	h	h	a	a	a	h	h	h	a	a	b	h	a	h	a	b	a	h	b	h	h	a	b	h	b	h	h	a	a	h	h	h	h	h	h	b	a
7634	a	b	a	h	h	b	h	h	h	b	a	a	b	a	h	a	h	h	b	h	h	h	h	b	a	h	h	a	h	b	h	h	h	b	a	a	a	a	b	b	b	h	a	h	a	h	h	h	h
7648	h	b	h	h	h	a	a	h	a	a	h	b	h	b	b	a	b	b	b	b	h	h	b	h	a	a	h	b	h	h	a	a	h	h	a	h	h	b	b	h	a	b	b	h	h	b	h	h	h
7656	a	b	h	h	h	a	h	b	h	h	a	a	b	h	h	h	b	h	a	a	h	h	a	b	a	a	h	a	h	h	a	a	b	h	h	a	h	h	h	h	h	h	h	a	a	h	b	b	h
7658	h	h	a	b	h	h	h	b	a	h	h	h	h	a	h	h	h	b	b	h	a	b	h	h	a	h	a	b	b	h	h	h	h	a	b	b	h	h	b	b	a	h	h	h	a	h	a	b	b
7659	b	b	a	a	h	h	b	h	h	h	b	b	a	a	h	h	h	a	a	a	h	b	h	h	h	h	h	h	h	a	a	h	h	h	h	h	h	h	h	b	b	h	a	a	b	h	a	a	h
7660	h	h	a	b	h	h	h	b	a	h	h	h	h	a	h	h	h	b	b	h	a	b	h	h	a	h	a	b	b	h	h	h	h	a	b	b	h	h	b	b	a	h	h	h	a	h	a	b	b
7667	a	h	h	h	h	h	h	h	b	a	a	a	b	a	h	h	b	h	a	a	h	h	a	a	h	a	a	h	h	b	a	a	b	h	h	a	h	h	h	h	h	h	a	b	b	a	h	h	h
7677	a	h	a	b	h	h	h	b	h	a	a	a	h	b	h	h	b	h	a	h	h	h	h	b	a	a	h	h	h	h	a	a	b	h	b	a	b	h	h	h	h	h	h	h	a	a	b	b	a
7680	a	h	h	a	h	h	h	h	h	h	a	a	h	a	a	h	b	h	h	h	h	b	b	b	h	h	h	b	h	h	a	a	a	h	b	a	b	a	h	a	a	a	h	h	h	a	a	b	h
7681	a	h	h	h	h	h	h	h	b	h	h	h	a	b	a	b	h	h	a	a	h	a	h	a	h	a	b	h	h	b	h	a	b	b	h	a	h	b	h	h	h	h	b	b	h	b	h	a	h
7716	a	b	a	b	b	h	a	a	h	b	h	a	b	b	b	b	h	b	h	h	h	a	h	h	h	h	b	h	h	h	h	h	a	b	h	h	b	h	h	h	h	h	h	h	a	b	b	a	h
7723	h	b	h	h	h	a	h	h	h	h	h	h	h	h	h	h	b	h	a	a	h	h	a	b	a	a	h	a	h	h	a	h	b	h	h	h	h	h	h	h	h	h	h	a	a	h	h	h	h
7724	a	h	h	h	a	a	h	h	h	h	h	a	h	h	b	h	b	h	h	h	h	b	a	h	h	h	a	h	h	a	a	h	b	a	a	a	a	b	h	a	h	a	b	a	b	h	h	h	h
7735	h	h	h	b	h	h	h	b	h	a	h	h	h	h	a	h	a	b	b	h	h	h	h	b	a	h	a	h	h	h	h	h	h	h	h	h	a	h	h	b	a	h	a	h	h	h	a	b	h
7758	h	h	h	b	b	h	b	b	b	h	h	h	h	h	a	h	a	b	b	h	h	h	h	b	a	h	a	h	a	h	a	h	b	h	b	h	h	h	a	b	a	a	a	h	a	b	a	b	a
7780	a	h	h	h	a	a	h	h	h	h	h	a	h	h	b	h	b	h	h	h	h	b	a	h	h	h	a	h	h	a	a	h	b	a	a	a	a	b	h	a	h	a	b	a	b	h	h	h	h
7784	a	h	h	a	h	b	h	b	h	h	a	h	h	b	b	a	h	h	a	h	h	h	h	b	h	b	h	b	h	h	h	h	h	a	a	h	h	h	h	h	h	h	a	h	b	b	b	a	b
7799	a	h	h	a	h	h	h	h	h	h	a	a	h	h	a	h	b	h	b	h	h	b	b	b	b	b	h	b	h	h	a	a	a	h	b	a	b	a	a	a	a	a	h	h	h	a	a	b	h
7801	a	a	h	a	b	h	h	b	h	h	h	h	a	b	b	h	h	b	h	h	h	b	h	b	b	h	h	h	a	a	b	h	h	b	h	a	a	h	h	h	b	a	h	b	a	h	h	b	a
7802	h	b	h	a	b	h	a	h	b	b	h	h	a	b	h	a	a	h	a	h	h	h	h	b	h	a	a	b	b	a	h	a	a	a	h	b	h	h	a	h	h	h	h	a	h	h	h	h	b
7820	h	h	h	b	h	b	h	b	h	h	h	h	b	a	a	h	a	b	a	b	a	h	b	h	a	h	h	h	h	h	h	h	a	b	h	h	h	h	b	h	b	h	b	h	a	b	b	b	h
7823	h	h	a	b	a	h	a	a	a	b	b	b	h	h	h	b	a	a	h	b	a	b	h	h	h	h	b	h	b	h	h	a	b	b	h	b	a	h	h	h	a	h	b	b	a	a	h	h	a
7834	h	b	b	b	a	h	b	b	b	h	a	a	h	h	a	h	h	b	h	h	b	b	a	b	h	b	a	a	h	b	a	h	b	b	a	b	h	b	h	b	h	h	b	h	h	b	h	h	b
7841	a	a	b	b	a	a	b	h	h	b	h	h	h	h	a	h	a	a	h	b	a	a	a	h	h	a	h	h	h	h	h	h	h	a	a	h	b	b	h	h	h	h	b	h	a	h	b	a	a
7845	a	h	b	a	h	h	h	h	h	h	a	a	h	a	a	h	b	h	h	h	h	b	b	h	h	h	h	h	h	h	a	a	a	h	h	a	b	a	h	a	h	a	h	h	h	a	a	b	h
7854	a	a	h	a	b	h	h	b	h	h	h	h	a	b	b	h	h	b	h	h	h	b	h	b	b	h	h	h	a	a	b	h	h	b	h	a	a	h	h	h	b	a	h	b	a	h	h	b	a
7869	b	a	h	b	b	h	b	b	b	h	b	a	b	h	h	h	a	h	b	h	a	h	a	b	a	h	h	h	a	b	a	a	b	h	b	h	h	h	a	h	b	h	a	h	a	b	h	a	a
7880	a	h	h	h	h	h	b	b	b	h	a	a	h	b	h	h	h	h	b	a	h	b	b	h	h	a	h	h	h	a	b	a	h	b	a	a	h	a	b	h	a	b	h	b	h	a	h	h	h
7881	h	h	a	h	h	b	h	b	a	h	h	a	h	a	h	h	h	b	b	a	a	b	h	h	h	b	h	h	h	h	h	h	h	a	b	b	a	h	b	h	h	b	h	h	a	a	a	h	b
7889	h	h	h	h	a	a	a	h	h	h	b	a	h	b	b	h	b	b	b	h	b	h	h	a	h	b	h	h	a	h	b	h	h	a	b	h	b	h	h	h	h	b	h	h	h	a	b	h	h
7892	a	h	h	b	a	b	h	b	h	h	h	h	h	a	a	h	a	b	a	b	a	h	b	h	h	h	a	b	b	h	h	h	a	b	h	h	h	h	b	h	b	h	b	a	a	b	h	h	h
7894	a	h	b	a	h	h	h	h	h	h	a	a	h	a	a	h	b	h	h	h	h	b	b	h	h	h	h	h	h	h	a	a	a	h	h	a	b	a	h	a	h	a	h	h	h	a	a	b	h
7896	h	b	b	h	a	b	b	b	h	h	h	b	h	h	a	h	h	a	h	a	h	b	h	a	a	b	a	a	a	a	b	b	h	h	h	h	h	h	h	a	b	h	h	a	h	h	b	h	a
7906	a	a	h	b	a	a	b	h	h	h	h	h	h	h	h	h	a	a	h	b	a	a	h	h	h	a	b	b	h	h	h	h	h	a	a	h	b	b	h	h	h	h	h	h	a	h	b	h	a
7928	h	h	h	h	a	h	b	h	h	h	h	b	a	h	h	a	a	a	h	h	b	a	h	b	h	a	b	h	b	b	h	b	b	h	h	h	h	b	h	b	h	b	a	a	b	a	h	a	a
7938	h	h	h	b	h	h	h	b	h	a	h	h	h	h	a	h	a	b	b	h	h	h	h	b	a	h	a	h	h	h	h	h	h	h	h	h	a	h	h	b	a	h	a	h	h	b	a	b	h
7948	h	h	a	b	h	h	b	h	h	b	a	b	b	h	h	h	h	b	h	b	h	b	h	a	h	a	h	a	h	b	a	h	b	h	a	h	a	h	b	a	h	h	a	h	a	h	h	h	h
7966	h	h	h	h	a	a	a	h	h	h	b	a	h	b	b	h	b	b	b	h	b	h	h	a	h	b	h	h	a	h	b	h	h	a	b	h	b	h	h	a	h	b	h	h	h	a	b	h	h
7977	b	a	h	h	h	h	b	b	b	h	b	a	b	h	h	h	h	h	b	h	h	h	h	b	a	h	b	h	h	b	a	a	b	h	b	h	b	h	h	h	b	h	a	a	a	b	b	a	a
7990	b	a	h	h	h	h	b	h	b	h	b	h	h	h	h	h	h	h	b	h	h	b	h	b	a	h	b	h	h	b	a	a	b	h	b	h	b	h	h	h	b	b	a	a	a	h	b	a	a
7992	h	b	h	h	b	b	b	b	b	h	h	b	h	h	a	b	b	a	h	a	h	b	h	a	h	b	a	a	a	a	b	b	h	h	h	a	h	h	h	a	b	h	h	h	h	h	b	a	a
7996	h	b	h	h	b	h	a	a	h	b	h	h	a	b	b	h	h	h	a	h	a	h	h	b	h	a	h	h	b	a	h	h	a	h	b	b	b	h	h	h	b	h	h	a	h	h	b	h	a
8002	a	h	h	h	a	h	b	b	b	h	a	a	a	b	h	h	h	h	b	a	b	b	h	a	a	h	h	h	b	a	b	a	h	h	a	a	h	a	h	h	a	b	h	b	h	a	h	h	h
8012	a	b	h	h	h	a	h	b	h	h	a	a	b	b	h	h	b	h	a	a	h	h	a	b	a	a	h	h	h	h	a	a	b	h	h	a	b	h	h	h	h	h	h	a	a	a	b	b	h
8024	h	b	h	a	b	a	h	h	a	h	a	a	b	h	h	h	a	h	h	a	b	a	b	b	a	h	h	a	h	h	b	b	b	h	h	h	a	h	h	h	h	b	h	h	h	h	a	h	h
8031	h	b	a	h	h	h	a	h	h	a	h	b	h	b	h	h	b	b	b	h	h	h	b	h	a	a	h	b	h	h	a	a	h	h	a	h	h	b	b	h	a	b	b	h	h	b	h	h	h
8033	a	h	b	b	b	a	a	h	b	h	a	h	h	b	a	h	h	h	h	a	h	h	b	h	b	b	h	b	b	a	h	a	h	h	a	b	h	a	b	h	b	h	a	a	h	a	h	b	a
8035	a	a	h	a	a	h	h	b	h	h	h	h	h	b	b	h	a	b	a	a	b	h	a	a	b	h	a	h	h	a	b	h	b	h	h	b	b	h	b	b	h	b	h	h	b	b	h	h	h
8038	h	h	h	a	h	b	b	b	h	h	a	a	h	a	h	a	a	h	b	h	a	b	h	b	b	b	b	a	h	h	b	h	a	a	a	b	a	h	b	a	h	h	a	b	a	a	b	a	h
8041	h	b	h	h	h	b	b	b	b	h	h	b	h	h	a	b	b	a	h	a	h	b	h	a	h	b	a	a	a	a	b	b	h	h	h	a	h	h	h	a	b	h	h	h	h	h	b	a	a
8045	h	h	b	b	h	a	a	b	h	a	h	h	a	b	h	h	h	h	a	b	b	b	a	b	h	b	h	h	h	a	a	h	h	a	a	b	h	h	h	b	h	h	b	b	h	b	a	h	h
8055	h	a	h	h	a	h	b	h	h	h	h	b	a	h	h	a	a	a	h	h	b	a	h	b	h	a	b	h	b	h	h	b	b	h	h	h	h	b	h	b	h	b	a	a	b	a	b	h	a
8057	h	b	h	h	b	b	b	h	b	h	h	b	a	b	a	b	b	h	h	a	h	b	h	b	h	h	h	a	h	h	b	h	a	h	h	a	h	b	b	h	b	a	h	h	h	b	h	a	h
8060	a	b	a	h	a	b	h	h	a	a	a	h	b	b	a	a	b	h	h	h	h	h	h	b	h	b	b	h	b	h	h	h	b	a	h	h	b	h	a	a	h	a	h	b	a	a	a	b	h
8064	a	h	h	h	a	a	h	h	h	h	h	a	h	h	b	h	b	h	h	h	h	b	a	h	h	h	a	h	h	a	a	h	b	a	a	a	a	b	h	a	h	a	b	a	b	h	h	h	h
8068	a	h	h	h	h	h	h	h	b	h	h	h	a	b	a	b	h	h	a	a	h	a	h	a	h	a	b	h	h	b	a	a	b	b	h	a	b	b	h	h	h	h	b	h	h	b	h	a	h
8072	h	b	h	h	h	h	h	h	h	b	a	h	h	h	h	h	h	h	b	b	h	a	h	h	a	a	h	a	h	h	a	b	h	b	a	h	h	a	h	h	h	b	h	h	a	h	a	a	b
8082	h	b	h	h	b	h	a	a	h	b	h	h	a	b	b	h	a	h	a	h	h	h	h	b	h	a	h	h	b	a	h	a	a	h	b	b	b	h	a	h	b	h	h	a	h	h	h	h	h
8094	h	b	h	h	b	b	b	b	b	h	h	b	h	h	a	b	b	a	h	a	h	b	h	h	h	b	a	a	h	a	b	h	h	h	h	a	h	b	h	a	b	h	h	h	h	h	h	a	a
8096	a	h	b	b	b	h	h	h	b	h	a	h	h	b	h	h	h	h	b	h	h	h	h	a	b	b	a	b	b	h	h	a	h	b	h	b	h	a	b	b	h	a	h	a	h	a	h	b	a
8114	b	b	h	h	b	b	b	h	b	h	h	b	a	b	a	b	b	h	h	a	h	b	h	b	h	h	h	a	b	h	b	h	a	h	h	h	h	b	b	h	b	a	a	h	b	b	h	a	h
8115	h	a	h	a	b	b	b	h	h	b	b	h	h	h	h	a	a	h	h	b	h	a	a	h	a	a	a	h	a	a	a	a	b	h	b	h	h	a	h	h	h	b	h	h	h	h	a	b	h
8135	h	h	h	b	h	b	h	b	h	b	h	h	b	a	h	h	a	b	a	h	a	a	h	a	a	h	h	h	h	h	a	h	a	b	h	h	h	h	b	b	b	h	b	h	h	b	b	b	h
8136	h	b	b	h	h	b	h	h	h	h	a	b	h	h	b	a	h	a	h	b	a	a	b	h	h	b	b	b	b	h	a	h	a	h	a	h	h	b	h	h	b	h	b	h	b	h	h	a	b
8145	a	a	h	a	h	h	h	b	h	h	h	h	a	b	b	h	a	b	a	h	h	b	a	h	b	h	h	h	h	a	b	h	b	h	a	h	b	h	b	h	b	h	h	b	b	b	b	h	a
8146	b	a	h	h	h	h	b	b	b	h	b	a	b	h	h	h	h	h	b	h	a	h	h	b	a	h	h	h	h	b	a	a	b	h	b	h	h	h	h	h	b	h	a	h	a	b	b	a	a
8149	a	h	h	h	h	h	b	h	h	h	a	a	h	h	b	a	b	h	a	a	h	h	a	a	a	a	a	h	h	h	a	h	b	h	a	a	h	h	h	h	a	a	b	b	b	b	a	a	a
8167	h	h	h	h	a	a	a	h	h	h	b	h	a	b	b	h	b	b	h	h	b	h	h	a	h	b	h	h	a	h	b	h	b	a	b	h	b	h	b	a	h	b	h	h	b	a	b	h	h
8177	h	h	h	a	h	a	a	b	h	h	h	h	a	b	b	h	h	h	a	b	h	b	a	b	h	b	h	h	h	a	a	b	h	a	a	h	h	h	h	h	h	h	h	b	h	b	a	h	h
8194	a	b	a	h	a	b	h	h	a	a	a	h	b	b	a	a	b	h	h	h	h	h	h	b	h	b	b	h	b	h	h	h	b	a	h	h	b	h	a	a	h	a	h	b	a	a	a	b	h
8195	a	h	b	a	a	h	h	h	h	b	a	h	h	h	h	h	h	h	h	h	h	b	h	a	a	h	h	h	a	a	h	b	h	a	h	h	h	a	h	h	h	h	b	a	a	h	h	h	a
8204	a	b	a	b	b	h	a	h	b	b	h	a	b	b	b	b	h	b	h	h	h	h	h	h	h	h	h	h	h	h	h	h	a	b	h	h	b	h	h	h	h	h	h	h	a	b	b	a	h
8205	a	h	h	h	a	h	b	b	b	h	a	a	a	b	h	h	h	h	b	a	b	b	h	a	a	h	h	a	b	a	b	a	h	h	a	a	h	a	h	h	a	b	h	b	h	a	h	h	h
8209	a	h	b	a	h	h	h	h	h	h	a	a	h	a	a	h	b	h	h	h	h	b	b	h	h	h	h	b	h	h	a	a	a	h	h	a	b	a	h	a	a	a	h	h	h	a	a	b	h
8226	h	h	h	b	b	h	h	h	h	b	h	h	a	b	b	h	h	b	h	h	h	h	h	h	a	a	h	h	h	h	h	h	b	h	h	h	a	b	b	a	h	a	h	b	h	h	b	h	h
8231	a	a	b	a	h	h	h	a	b	h	a	h	h	b	h	h	h	a	b	h	h	h	h	a	b	b	a	h	b	h	h	h	h	b	h	b	h	h	b	h	h	a	h	a	h	h	h	b	h
8238	a	h	h	b	a	b	h	b	h	h	h	h	h	a	a	h	a	b	a	b	a	h	b	h	a	h	a	b	b	h	h	h	a	b	h	h	h	h	b	h	b	h	b	a	a	b	h	h	h
8239	h	h	h	a	h	b	b	b	h	h	a	a	h	a	h	a	a	h	b	h	a	b	h	b	b	b	b	a	h	h	b	h	a	a	h	b	a	h	b	h	h	h	a	b	a	a	b	a	h
8241	a	b	h	b	h	a	h	b	h	h	a	a	b	b	h	h	b	h	a	h	h	h	h	b	a	a	h	h	h	h	a	a	b	h	h	a	b	h	h	h	h	h	h	h	a	a	b	b	a
8256	h	b	h	h	h	h	h	b	h	h	b	b	a	b	h	h	b	h	b	a	h	h	b	h	a	a	a	a	h	h	a	a	h	a	a	h	h	b	b	a	h	b	h	a	b	h	b	h	a
8257	h	a	a	b	h	b	a	h	h	a	a	a	h	h	h	h	h	a	a	h	h	h	h	h	a	a	b	h	b	h	a	a	h	h	h	a	h	h	h	a	h	h	h	h	h	a	b	h	a
8301	b	a	h	h	h	h	b	h	b	h	b	h	h	h	h	h	h	h	b	h	h	b	h	b	a	h	b	h	h	b	a	a	b	h	b	h	b	h	h	h	b	b	a	a	a	h	b	a	a
8302	h	b	h	b	b	h	h	b	h	a	b	h	h	b	b	h	h	a	h	a	b	h	h	h	h	h	b	h	h	b	a	b	h	h	h	a	b	b	a	h	h	b	h	h	h	a	b	b	h
8308	a	a	h	a	b	h	h	b	h	h	h	h	a	b	b	h	h	b	h	h	h	b	h	b	b	h	h	h	a	a	b	h	h	b	h	a	a	h	h	h	b	a	h	b	a	h	h	b	a
8331	a	a	b	a	h	h	h	a	h	h	a	h	h	b	h	h	h	a	b	h	b	h	h	a	b	b	a	h	b	h	h	b	h	h	h	b	a	h	b	h	h	a	h	a	h	h	h	b	h
8341	a	a	h	a	h	h	h	b	h	h	h	h	a	b	b	h	a	b	a	h	h	b	a	b	b	h	h	h	h	a	b	h	b	h	a	a	b	h	b	h	b	a	h	b	h	b	b	h	a
8348	a	a	h	a	h	h	h	a	h	h	a	h	h	b	h	h	h	a	b	h	b	h	h	a	b	h	a	h	b	h	h	b	h	h	h	b	a	b	b	h	h	a	h	a	h	h	h	b	h
8359	a	b	h	h	h	h	h	h	h	b	a	h	h	h	h	h	h	h	b	b	h	a	h	b	a	a	h	a	h	h	a	b	h	b	a	h	a	a	h	b	h	h	h	h	a	h	a	a	b
8366	h	b	h	h	h	b	b	b	b	h	h	b	h	h	a	b	h	a	h	a	h	b	h	a	a	b	a	a	a	a	b	b	h	h	h	h	h	h	h	a	b	h	h	h	h	h	b	h	a
8375	h	h	h	h	a	a	a	h	h	h	b	h	a	b	b	h	b	b	b	h	b	h	h	a	h	b	h	h	a	h	b	h	b	a	b	h	b	h	b	a	h	b	h	h	h	a	b	h	h
8397	a	a	b	a	h	h	h	a	b	h	a	h	h	b	h	h	h	a	b	h	h	h	h	a	b	b	a	h	b	h	h	h	h	b	h	b	h	h	b	h	h	a	h	a	h	h	h	b	h
8400	b	h	h	b	b	h	a	b	b	h	h	h	h	h	h	b	h	b	a	h	b	h	h	a	b	h	a	b	h	h	b	h	a	h	b	h	h	a	h	a	b	a	b	h	a	b	a	h	h
8412	h	h	a	a	a	a	a	b	h	h	b	h	a	b	b	h	b	h	h	h	h	h	h	a	h	h	h	h	h	b	b	h	b	h	b	b	h	h	b	a	h	b	h	b	b	a	h	h	h
8416	h	b	h	h	b	b	b	b	b	h	h	b	h	h	a	b	b	a	h	a	h	b	h	h	h	b	a	a	h	a	b	h	h	h	h	a	h	b	h	a	b	h	h	h	h	h	b	a	a
8431	a	h	h	b	a	b	h	b	h	h	h	b	h	a	a	h	a	b	a	b	a	h	b	h	h	h	a	b	b	h	h	h	a	b	h	h	h	h	b	h	b	h	b	a	a	b	h	h	h
8436	a	a	h	a	a	h	h	b	h	h	h	h	h	b	b	h	a	b	a	a	b	h	a	a	b	h	a	h	h	a	b	h	b	h	h	b	b	h	b	b	h	b	h	h	b	b	h	h	h
8441	a	h	b	b	b	h	h	h	b	h	a	h	h	b	a	h	h	h	b	h	h	h	h	h	b	b	a	b	b	h	h	a	h	b	a	b	h	a	b	h	h	h	a	a	h	a	h	b	a
8452	b	h	a	b	a	h	b	h	h	b	h	b	b	h	a	h	a	b	h	b	h	b	a	a	b	a	h	h	h	b	a	h	b	h	a	h	a	h	b	a	h	h	a	h	a	h	a	h	h
8459	h	h	h	h	a	h	b	h	h	h	h	b	a	h	h	a	a	a	h	h	b	a	h	b	h	a	b	h	b	b	h	b	b	h	h	h	h	b	h	b	h	b	a	a	b	a	h	a	a
8462	b	b	a	a	h	h	b	h	h	h	b	b	a	a	h	h	h	a	a	a	h	b	h	a	h	h	h	a	b	a	a	h	a	h	b	h	h	h	h	b	b	h	a	a	b	h	h	a	h
8467	b	h	h	b	b	h	a	b	b	h	h	h	h	h	h	h	h	b	a	h	b	h	h	a	b	h	a	b	h	h	b	h	a	h	b	h	h	a	h	a	b	a	b	h	a	b	a	h	h
8476	b	b	a	h	a	h	b	h	h	h	h	b	b	a	a	h	h	b	h	h	h	b	a	a	b	h	h	h	h	b	a	h	h	a	a	h	h	h	b	a	h	h	a	h	h	h	h	h	h
8485	h	b	h	h	b	a	h	a	b	a	h	h	a	h	a	h	h	a	a	h	b	a	a	a	b	a	b	h	a	b	a	a	b	h	h	a	b	h	h	h	a	h	b	h	a	b	h	a	a
8499	a	h	a	h	a	b	h	a	a	a	a	a	h	b	a	h	b	h	b	h	h	h	h	b	h	b	h	h	h	h	a	a	b	a	b	h	b	a	a	a	a	a	h	b	a	a	a	b	a
8506	h	b	b	b	a	h	b	b	b	h	a	a	h	h	a	h	h	b	h	h	b	b	h	b	h	b	h	a	h	b	a	h	b	b	h	b	h	b	h	b	h	h	b	h	h	b	h	h	b
8510	a	b	h	a	h	h	h	a	a	b	a	b	b	h	h	h	a	h	h	h	a	a	b	h	a	h	a	h	a	h	b	h	b	a	h	h	h	h	h	h	a	b	h	h	b	h	a	b	a
8511	b	h	h	b	b	h	a	b	b	h	h	h	h	h	h	b	h	b	a	h	b	h	h	a	b	h	a	b	h	h	b	h	a	h	b	h	h	a	h	a	b	a	b	h	a	b	a	h	h
8519	b	b	a	h	a	h	b	h	h	h	h	b	b	a	a	h	h	b	h	h	h	b	a	a	b	h	h	h	h	b	a	h	h	a	a	h	h	h	b	a	h	h	a	h	h	h	h	h	h
8553	a	a	h	a	b	h	h	b	h	h	h	h	a	b	b	h	h	b	h	h	h	b	h	b	b	h	h	h	a	a	b	h	h	b	h	a	a	h	h	h	b	a	h	b	a	h	h	b	a
8556	h	h	h	b	a	b	h	b	h	h	h	h	h	a	a	h	a	b	a	b	a	h	b	h	a	h	h	h	h	h	h	h	a	b	h	h	h	h	b	h	b	h	b	h	a	b	h	h	h
8587	b	b	a	a	h	h	b	h	h	h	b	b	h	a	h	h	a	a	a	a	h	b	h	a	h	h	h	a	b	a	a	a	a	b	b	h	h	h	h	b	b	h	a	a	h	h	h	a	h
8596	h	h	a	b	a	h	h	a	a	b	b	b	h	h	h	b	a	a	h	h	a	b	h	a	h	h	b	a	b	h	h	a	h	b	b	b	h	a	h	h	a	h	b	b	a	a	h	h	a
8609	b	b	a	a	h	h	b	h	h	h	b	b	a	a	h	h	h	a	a	a	h	b	h	h	h	h	h	h	h	a	a	h	h	h	h	h	h	h	h	b	b	h	a	a	b	h	a	a	h
8629	h	h	h	h	b	a	h	h	h	h	h	a	b	h	h	h	a	b	h	a	b	h	b	b	a	b	h	a	h	h	h	b	b	b	h	h	a	h	h	b	h	b	h	h	h	h	a	h	h
8639	a	h	h	b	h	h	a	h	h	h	h	h	h	a	h	h	h	h	a	h	h	h	h	h	b	h	h	b	h	h	b	a	h	b	h	h	a	b	h	a	h	h	b	a	a	a	a	h	h
8657	a	b	h	h	b	h	h	h	h	b	a	h	h	h	h	h	h	h	b	b	h	a	h	b	a	a	h	a	h	h	h	b	h	b	a	h	a	a	h	b	h	h	h	h	a	h	a	a	b
8662	b	b	a	a	h	h	b	h	h	h	b	b	a	a	h	h	h	a	a	a	h	b	h	h	h	h	h	h	h	a	a	h	h	h	b	h	h	h	h	b	b	h	a	a	b	h	a	a	h
8676	h	b	h	h	b	b	b	h	b	h	h	b	h	h	a	b	b	a	h	a	h	b	h	b	h	b	a	a	h	a	b	h	h	h	h	a	h	b	h	a	b	h	h	h	h	h	h	a	a
8691	a	b	b	h	h	b	h	h	b	h	a	b	h	b	b	a	a	a	a	b	a	a	b	h	h	b	b	b	b	h	a	h	a	h	a	h	h	b	h	h	b	h	a	h	b	h	h	a	b
8693	h	b	h	a	b	h	a	h	b	b	h	h	a	h	h	a	a	h	a	h	h	h	h	b	h	a	a	b	b	a	b	a	a	a	h	b	h	h	a	b	h	h	h	a	h	h	h	h	b
8707	h	h	h	a	a	a	a	h	h	h	b	h	a	b	b	h	b	b	h	h	h	h	h	a	h	b	h	b	a	h	b	h	b	a	b	h	h	h	b	a	h	b	h	h	b	a	h	h	h
8723	h	b	b	h	h	b	h	h	h	h	a	b	b	h	b	a	h	a	h	b	a	a	b	h	h	b	b	b	b	b	a	h	a	h	a	h	h	b	h	h	b	h	b	h	b	h	h	a	b
8724	h	b	h	h	a	a	b	b	b	h	a	a	a	h	a	h	h	h	h	h	b	a	a	h	a	h	b	h	h	a	h	h	h	h	b	a	a	a	b	b	h	h	b	h	h	h	a	h	h
8739	a	a	h	a	h	h	b	b	b	h	a	h	h	h	h	b	h	b	b	a	a	b	b	h	h	a	h	h	h	a	b	a	h	b	a	h	b	a	b	b	a	b	h	h	h	a	h	h	h
8764	h	b	h	h	h	h	h	b	h	h	b	b	a	b	h	h	b	h	b	h	h	h	b	h	a	a	a	a	h	h	a	a	h	a	a	h	h	b	b	a	h	b	h	a	h	h	b	h	a
8765	h	b	h	a	b	h	a	h	b	b	h	h	a	h	h	a	h	h	a	h	h	h	h	h	h	a	a	h	b	a	h	a	a	a	a	b	h	h	a	b	h	h	a	a	b	h	h	h	b
8766	h	b	b	b	a	h	b	b	b	h	a	a	h	h	a	h	h	b	h	h	b	b	a	b	h	b	h	a	h	b	a	h	b	b	a	b	h	b	h	b	h	h	b	h	h	b	h	h	b
8772	h	b	h	h	h	h	h	a	h	b	h	b	h	b	b	h	h	h	a	a	a	h	h	b	h	h	h	h	b	h	h	h	a	h	b	b	b	h	h	h	b	h	b	h	h	h	b	b	a
8773	a	h	h	h	a	a	h	h	h	h	h	a	h	h	b	h	b	h	h	h	h	b	a	h	h	h	a	h	h	a	a	h	b	a	a	a	a	b	h	a	h	a	b	a	b	h	h	h	h
8776	a	h	h	h	h	h	h	h	b	a	a	a	b	a	h	h	b	h	a	a	h	h	a	a	h	a	a	h	h	b	a	a	b	h	h	a	h	h	h	h	h	h	a	b	b	a	h	h	h
8784	a	a	h	a	h	h	h	a	h	h	a	h	h	b	b	h	h	a	h	b	h	h	h	h	b	h	a	h	b	b	h	b	h	h	h	b	a	b	b	h	h	a	b	a	a	h	h	b	h
8797	h	b	h	b	b	h	h	b	h	a	b	h	h	b	b	h	h	a	h	a	b	h	h	h	h	h	b	h	h	b	a	b	h	h	h	a	b	b	a	h	h	b	h	h	h	a	b	b	h
8804	h	a	a	b	h	h	h	h	h	a	a	a	h	b	h	h	b	a	a	h	h	h	h	h	a	a	b	h	b	h	a	a	h	h	b	a	b	h	h	a	h	h	h	h	h	a	b	h	a
8807	b	b	a	h	a	h	b	h	h	h	h	b	b	a	a	h	h	b	h	h	h	b	a	a	b	a	h	h	h	b	a	h	h	a	a	h	h	h	b	a	h	h	a	h	h	b	a	h	h
8815	h	b	h	a	b	h	a	h	b	b	h	h	a	h	h	a	h	h	a	h	h	h	h	h	h	a	a	h	b	a	h	a	a	a	a	b	h	b	a	b	h	h	h	a	h	h	h	h	b
8824	h	a	h	h	a	h	b	h	h	h	h	b	h	b	h	h	a	a	b	h	h	a	h	b	h	a	b	h	b	h	h	b	b	a	h	h	h	b	h	b	h	b	h	h	a	a	b	h	a
8826	h	h	a	b	a	h	b	h	h	b	a	b	b	h	h	h	h	b	h	b	h	b	h	a	h	a	h	a	h	b	a	h	b	h	a	h	a	h	b	a	h	h	a	h	a	h	h	h	h
8839	a	b	b	h	b	b	h	b	b	h	a	b	h	b	b	a	a	a	a	b	h	a	h	h	h	b	b	b	h	h	h	h	h	h	a	h	h	b	h	h	b	h	a	h	b	h	h	a	b
8852	a	h	b	a	h	b	h	h	h	b	b	h	b	b	h	b	h	h	a	h	a	a	h	a	a	a	b	h	h	h	h	a	b	b	h	a	h	b	h	h	h	h	h	b	b	b	a	a	h
8866	h	h	h	h	a	h	b	h	h	h	h	b	a	h	h	a	a	a	h	h	b	a	h	b	h	a	b	h	b	b	h	b	b	h	h	h	h	b	h	b	h	b	a	a	b	a	h	a	a
8872	b	b	a	a	h	h	b	h	h	h	b	b	a	a	h	h	h	a	a	a	h	b	h	h	h	h	h	h	h	a	a	h	h	h	b	h	h	h	h	b	b	h	a	a	b	h	a	a	h
8877	h	b	h	h	b	b	b	h	b	h	h	b	h	h	a	b	b	a	h	a	h	b	h	b	h	b	a	a	h	a	b	h	h	h	h	a	h	b	h	a	b	h	h	h	h	h	h	a	a
8884	b	b	a	h	a	h	b	h	h	h	h	b	b	a	a	h	h	b	h	h	h	b	a	a	b	h	h	h	h	b	a	h	h	a	a	h	h	h	b	a	h	h	a	h	h	h	h	h	h
8890	a	b	h	h	a	a	b	b	b	h	a	a	a	b	h	h	h	h	b	h	b	h	a	a	a	h	h	a	h	a	h	a	h	h	h	h	a	a	h	h	h	b	b	b	h	h	a	h	h
8891	h	h	h	b	b	h	b	b	h	a	b	h	h	b	b	h	h	a	h	a	b	h	h	h	h	h	b	h	h	b	a	b	b	h	h	a	b	h	a	h	h	b	h	h	h	a	b	b	h
8894	h	h	h	b	b	h	b	b	h	a	b	h	h	b	b	h	h	a	h	a	b	h	h	h	h	h	b	h	h	b	a	b	b	h	h	a	b	h	a	h	h	b	h	h	h	a	b	b	h
8896	a	h	h	h	a	h	b	b	b	h	a	a	a	b	h	h	h	h	b	a	h	b	h	a	h	h	h	h	b	a	b	a	h	h	a	a	h	a	h	h	a	b	h	b	h	a	h	h	h
8899	h	a	h	a	b	h	b	h	h	b	b	h	h	b	h	a	a	h	b	b	h	a	a	h	a	a	a	h	a	a	a	a	b	h	b	h	h	a	h	h	h	b	b	h	h	h	a	b	h
8901	a	h	h	h	h	h	b	b	b	h	a	a	h	b	h	h	h	h	b	a	h	b	b	a	h	a	h	h	h	a	b	a	h	b	a	a	h	a	h	h	a	b	h	b	h	a	h	h	h
8905	h	h	h	b	h	b	h	b	h	h	h	h	b	a	a	h	a	b	a	b	a	a	b	a	a	h	h	h	h	h	h	h	a	b	h	h	h	h	b	h	b	h	b	h	a	b	b	b	h
8914	a	h	h	h	a	a	h	h	h	h	h	a	h	h	b	h	b	h	h	h	h	b	a	h	h	h	a	h	h	a	a	h	b	a	a	a	a	b	h	a	h	a	b	a	b	h	h	h	h
8933	h	h	a	h	b	h	b	h	h	a	b	h	h	b	h	a	h	h	b	h	b	h	h	h	h	h	h	h	a	h	a	b	b	b	h	h	b	h	a	h	h	b	h	h	b	a	b	b	a
8947	h	b	b	b	a	h	b	b	b	h	a	a	h	h	a	h	h	b	h	h	b	b	a	b	h	b	h	a	h	b	a	h	b	b	a	b	h	b	h	b	h	h	b	h	h	b	h	h	b
8948	a	a	h	a	h	h	h	a	h	h	a	h	h	b	b	h	h	a	h	b	h	h	h	h	b	h	a	h	b	b	h	b	h	h	h	b	a	b	b	h	h	a	h	a	a	h	h	b	h
8970	h	h	a	b	h	h	b	h	h	b	a	b	b	h	h	h	h	b	h	b	h	b	h	a	h	a	b	a	h	b	a	h	b	h	a	h	a	h	b	a	h	h	a	h	a	h	h	h	h
8996	h	b	h	h	h	a	h	h	h	h	h	h	h	h	h	h	b	h	a	a	h	h	a	b	a	a	h	a	h	h	a	h	b	h	h	h	h	h	h	h	h	h	h	a	a	h	h	h	h
9018	a	h	h	h	h	h	h	h	b	b	h	a	b	h	h	b	h	b	h	a	h	h	b	h	b	h	h	a	h	a	h	b	a	h	a	b	b	a	h	b	b	a	a	h	a	h	h	a	a
9033	a	h	h	h	a	a	h	h	h	h	h	a	h	h	b	h	b	h	h	h	h	b	a	h	h	h	a	h	h	a	a	h	b	a	a	a	a	b	h	a	h	a	b	a	b	h	h	h	h
9046	b	h	h	h	b	h	a	b	b	h	h	h	h	h	h	h	h	b	a	h	b	h	h	a	b	h	a	b	h	h	b	h	a	h	b	h	h	a	h	a	b	a	b	h	a	b	a	h	h
9047	h	b	h	h	h	h	h	a	h	b	h	b	h	b	b	h	h	h	a	a	a	h	h	b	h	h	h	h	b	a	h	h	a	h	b	b	b	h	h	h	b	h	b	h	h	h	b	b	a
9048	b	a	h	h	h	h	b	h	b	h	b	a	b	h	h	h	h	h	b	h	h	b	h	b	a	h	b	h	h	b	a	a	b	h	b	h	b	h	h	h	b	h	a	a	a	h	b	a	a
9052	h	b	h	h	b	h	a	a	h	b	h	h	a	b	b	h	h	h	a	h	a	h	h	b	h	a	h	h	b	a	h	h	a	h	b	b	b	h	a	h	b	h	h	a	h	h	h	h	h
9064	a	h	h	h	h	h	b	h	h	h	a	a	h	h	b	a	b	h	a	a	h	h	a	a	a	a	a	h	h	a	a	h	b	h	a	a	h	h	h	h	a	a	b	b	b	b	a	a	a
9072	b	a	h	h	h	h	b	b	b	h	b	a	b	h	h	h	h	h	b	h	a	h	h	b	a	h	h	h	h	b	a	a	b	h	b	h	h	h	h	h	b	h	a	h	a	b	h	a	a
9078	h	a	h	a	b	h	b	h	h	b	b	h	h	b	h	a	a	h	b	b	h	h	a	h	a	a	a	h	a	h	a	a	b	h	b	h	b	a	h	h	h	b	b	a	h	h	a	b	h
9092	b	a	h	h	h	h	b	h	b	h	b	h	h	h	h	h	h	h	b	h	h	b	h	b	a	h	b	h	h	b	a	a	b	h	b	h	b	h	h	h	b	b	a	a	a	h	b	a	a
9093	h	h	h	a	h	b	b	b	h	h	a	a	h	a	h	a	h	h	b	h	a	b	h	b	b	b	b	a	h	h	b	h	a	a	h	b	a	h	b	h	h	h	h	b	a	a	b	a	h
9094	a	b	h	a	h	h	h	h	a	b	a	h	b	h	h	h	a	h	h	h	a	a	b	h	a	h	a	h	a	h	b	h	b	a	h	h	a	h	h	h	h	b	h	h	h	h	a	b	a
9095	h	b	b	h	h	b	h	h	h	h	a	b	b	h	b	a	h	a	h	b	a	a	b	h	h	b	b	b	b	b	a	h	a	h	a	h	h	b	h	h	b	h	b	h	b	h	h	a	b
9100	h	h	a	b	b	h	h	h	h	b	h	h	a	b	b	h	h	b	h	b	h	h	h	h	a	a	h	h	h	h	h	h	b	h	h	h	a	b	b	a	h	a	h	b	h	h	b	h	h
9103	b	a	h	h	h	h	b	h	b	h	b	h	h	h	h	h	h	h	b	h	h	b	h	b	a	h	b	h	h	b	a	a	b	h	b	h	b	h	h	h	b	b	a	a	a	h	b	a	a
9110	h	b	b	b	a	h	b	b	b	h	a	a	h	h	a	h	h	b	h	h	b	b	a	b	h	b	a	a	h	b	a	h	b	b	a	b	h	b	h	b	h	h	b	h	h	b	h	h	b
9125	h	h	a	b	h	h	b	h	h	b	h	h	h	b	h	h	h	b	h	b	h	b	h	a	h	a	h	a	h	h	h	h	b	h	a	h	a	h	b	a	h	h	a	h	h	h	h	h	h
9142	h	a	a	h	b	h	b	h	h	h	b	h	h	b	h	a	h	h	b	h	b	h	h	h	h	h	h	h	a	h	a	h	b	b	h	h	b	h	a	h	h	b	b	a	h	a	h	b	a
9144	b	b	a	h	a	h	b	h	h	h	h	b	b	a	a	h	h	b	h	h	h	b	a	a	b	h	h	h	h	b	a	h	h	a	a	h	h	h	b	a	h	h	a	h	h	h	h	h	h
9149	h	h	a	b	a	h	h	a	a	b	b	b	h	h	h	b	a	a	h	b	a	b	h	h	h	h	b	h	b	h	h	a	b	b	h	b	a	h	h	h	a	h	b	b	a	a	h	h	a
9160	a	b	h	a	h	h	h	h	a	b	a	b	b	h	h	h	a	h	h	h	a	a	b	h	a	h	a	h	a	h	b	h	b	a	h	h	a	h	h	h	h	b	h	h	h	h	a	b	a
9161	h	b	a	h	h	h	a	h	a	a	h	b	h	b	b	h	b	b	b	b	h	h	b	h	a	a	h	b	h	h	a	a	h	h	a	h	h	b	b	h	a	b	b	h	h	b	h	h	h
9176	a	b	a	h	h	b	h	h	h	b	a	h	h	a	h	a	h	a	b	h	h	h	h	b	a	h	h	a	h	b	h	h	h	b	a	a	a	a	b	b	b	h	a	h	a	h	h	h	h
9183	a	b	h	h	h	h	b	h	b	h	h	h	a	b	a	b	h	h	a	a	h	a	h	a	h	a	b	h	h	b	a	a	b	b	h	a	b	b	h	h	a	h	b	h	a	b	h	a	h
9192	a	h	b	b	b	a	a	h	b	h	a	h	h	b	a	h	h	h	h	a	h	h	b	h	b	b	a	b	b	a	h	a	h	h	a	b	h	a	b	h	b	h	a	a	h	a	h	b	a
9203	h	a	h	b	a	a	b	h	h	h	h	b	h	h	h	h	a	a	b	h	h	a	h	b	h	a	b	b	b	h	h	h	b	a	h	h	h	b	h	b	h	b	h	h	a	h	b	h	a
9210	h	a	a	a	b	h	b	h	h	h	b	h	h	b	h	a	h	h	b	b	b	h	a	h	h	a	h	h	a	h	a	h	b	h	h	h	b	h	h	h	h	b	b	a	h	h	h	b	a
9217	h	h	b	b	a	h	a	b	h	a	a	h	h	h	a	h	h	h	h	b	b	b	a	b	h	b	h	h	h	b	a	h	b	h	a	b	h	h	b	b	h	h	b	b	h	b	a	h	b
9232	a	h	h	h	h	h	b	b	b	h	a	a	h	b	h	h	h	h	b	a	h	b	b	h	h	a	h	h	h	a	b	a	h	b	a	a	h	a	b	h	a	b	h	b	h	a	h	h	h
9236	a	h	h	h	a	h	b	b	b	h	a	a	a	b	h	h	h	h	b	a	b	b	h	a	a	h	h	h	b	a	b	a	h	h	a	a	h	a	h	h	a	b	h	b	h	a	h	h	h
9238	a	a	h	a	b	h	h	b	h	h	h	h	a	b	b	h	h	b	h	h	h	b	h	b	b	h	h	h	a	a	b	h	h	b	h	a	a	h	h	h	b	a	h	b	a	h	h	b	a
9249	b	h	h	b	b	h	a	b	b	h	h	h	h	h	h	b	h	b	a	h	b	h	h	a	b	h	a	b	h	h	b	h	a	h	b	h	h	a	h	a	b	a	b	h	a	b	a	h	h
9258	h	b	h	h	b	h	a	a	h	b	h	h	a	b	b	h	h	h	a	h	a	h	h	b	h	h	h	h	b	a	h	h	a	h	b	b	b	h	h	h	b	h	h	h	h	h	b	h	a
9266	b	b	a	h	a	h	b	h	h	b	h	b	b	a	a	h	h	b	h	b	h	b	a	a	b	a	h	h	h	b	a	h	h	h	a	h	a	h	b	a	h	h	a	h	h	b	a	h	h
9271	a	h	h	h	h	h	b	h	b	b	h	h	b	h	h	b	b	b	a	h	b	h	b	h	h	b	h	a	h	a	h	b	a	h	a	b	h	a	h	b	b	a	h	h	h	h	h	h	h
9291	a	h	b	b	b	a	a	h	b	h	a	h	h	b	a	h	h	h	h	a	h	h	b	h	b	b	h	b	b	a	h	a	h	h	a	b	h	a	b	h	b	h	a	a	h	a	h	b	a
9297	b	b	a	h	a	h	b	h	h	h	h	b	b	a	a	h	h	b	h	h	h	b	a	a	b	h	h	h	h	b	a	h	h	a	a	h	h	h	b	a	h	h	a	h	h	h	h	h	h
9317	h	a	h	b	a	a	b	h	h	h	h	b	h	h	h	h	a	a	b	h	h	a	h	b	h	a	b	b	b	h	h	h	b	a	h	h	h	b	h	b	h	b	h	h	a	h	b	h	a
9322	h	a	h	b	b	h	b	b	b	h	b	h	b	h	h	h	a	h	b	h	h	h	a	b	a	h	a	h	a	b	a	a	b	h	b	h	h	h	a	h	b	h	a	h	a	b	h	a	a
9330	h	b	h	h	a	a	b	b	b	h	a	a	a	b	h	h	h	h	b	h	b	h	a	a	a	h	h	h	h	a	h	h	h	h	b	a	a	a	h	b	h	b	b	h	h	h	a	h	h
9344	h	a	h	b	b	h	b	b	b	h	b	h	h	h	h	h	a	h	b	h	h	h	a	b	a	h	a	h	a	b	a	h	b	h	b	h	h	h	a	h	h	a	a	h	a	b	a	a	a
9345	a	a	h	a	b	h	h	b	h	h	h	h	a	b	b	h	h	b	h	h	h	b	h	b	b	h	h	h	a	a	b	h	h	b	h	a	a	h	h	h	b	a	h	b	a	h	h	b	a
9366	h	h	h	b	h	h	b	b	h	h	h	h	h	h	a	h	a	b	b	h	h	h	h	b	a	h	a	h	a	h	a	h	b	h	b	h	h	h	a	b	a	a	a	h	a	b	a	b	a
9369	h	b	h	a	b	a	h	h	a	h	a	a	b	h	h	h	a	h	h	h	b	a	b	b	a	h	h	a	h	h	b	b	b	h	h	h	a	h	h	h	h	b	h	h	h	h	a	h	h
9372	b	h	h	h	b	h	a	b	b	h	h	h	h	h	h	h	h	b	a	h	b	h	h	h	b	h	a	b	h	h	b	h	a	h	b	h	h	a	h	a	b	a	b	h	a	b	a	h	a
9375	a	b	a	h	a	b	h	h	a	a	a	h	b	b	a	a	b	h	h	h	h	h	h	b	h	b	b	h	b	h	h	a	b	a	h	h	b	h	a	a	h	a	h	b	a	a	a	b	h
9378	h	b	h	b	b	h	b	b	h	a	b	h	h	b	b	h	h	a	h	a	b	h	h	h	h	h	b	h	h	b	a	b	h	h	h	a	b	h	a	h	h	b	h	h	h	a	b	b	h
9380	a	b	h	h	h	h	h	h	h	b	a	h	h	h	h	h	h	h	b	b	h	a	h	b	a	a	h	a	h	h	a	b	h	b	a	h	a	a	h	b	h	h	h	h	a	h	a	a	b
9385	b	h	h	h	b	h	a	b	b	h	h	h	h	h	h	h	h	b	a	h	b	h	h	a	b	h	a	b	h	h	b	h	a	h	b	h	h	a	h	a	b	a	b	h	a	b	a	h	a
9390	a	h	h	h	h	h	h	h	b	h	a	a	h	a	b	h	b	h	a	a	h	h	a	a	h	a	a	b	h	h	a	h	b	b	a	a	h	h	h	h	h	h	h	b	b	a	h	h	h
9391	a	b	h	b	h	a	h	b	h	h	a	a	b	b	h	h	b	h	a	h	h	h	h	b	a	a	h	h	h	h	a	a	b	h	h	a	b	h	h	h	h	h	h	h	a	a	b	b	a
9392	b	b	a	h	a	h	b	h	h	h	h	b	b	a	a	h	h	b	h	h	h	b	a	a	b	h	h	h	h	b	a	h	h	a	a	h	h	h	b	a	h	h	a	h	h	h	h	h	h
9393	a	a	a	b	h	h	h	h	h	a	a	a	h	b	h	h	b	a	a	h	h	h	h	h	a	a	h	h	b	h	a	a	h	h	b	a	b	h	h	a	h	h	h	h	h	a	b	h	a
9397	a	a	h	a	h	h	h	a	h	h	a	h	h	b	b	h	h	a	h	b	h	h	h	h	b	h	a	h	b	b	h	b	h	h	h	b	a	b	b	h	h	a	b	a	a	h	h	b	h
9399	h	b	h	h	h	a	h	h	h	h	h	h	h	h	h	h	b	h	a	a	h	h	a	b	a	a	h	a	h	h	a	h	b	h	h	h	h	h	h	h	h	h	h	a	a	h	h	h	h
9411	h	b	h	h	h	h	h	a	h	b	h	b	h	b	b	h	h	h	a	a	a	h	h	b	h	h	h	h	b	a	h	h	a	h	b	b	b	h	h	h	b	h	b	h	h	h	b	b	a
9412	a	h	h	h	a	h	b	b	b	h	a	a	a	b	h	h	h	h	b	h	b	h	h	a	a	h	h	a	b	a	h	a	h	h	a	h	a	a	h	h	h	b	h	b	h	a	h	h	h
9414	a	h	h	h	a	a	h	h	h	h	h	a	h	h	b	h	b	b	h	h	h	b	a	h	h	h	a	h	h	a	a	h	b	a	a	a	a	b	h	h	h	a	b	h	b	b	h	h	h
9421	h	b	b	h	h	h	h	h	h	h	a	b	b	h	b	a	h	a	h	b	a	a	b	h	h	b	h	h	b	b	a	h	a	h	a	h	h	h	h	h	b	h	b	h	b	h	h	a	b
9426	a	h	h	h	h	h	b	h	h	h	a	a	h	a	b	h	b	h	a	a	h	h	a	a	a	a	a	b	h	h	a	h	b	b	a	a	h	h	h	h	h	h	h	b	b	h	h	h	a
9436	h	b	a	h	h	h	h	b	h	h	a	h	a	a	a	h	h	b	h	h	b	a	b	h	a	a	h	h	b	b	h	h	h	b	b	b	a	b	b	a	b	a	h	h	a	b	a	a	a
9439	h	b	h	h	h	h	a	b	h	a	h	b	h	b	h	h	b	b	b	h	h	h	b	h	a	a	a	a	h	h	a	a	h	h	a	h	h	b	b	a	h	b	h	h	h	h	b	h	h
9447	a	h	h	a	h	h	h	h	h	h	a	a	h	a	a	h	b	h	b	h	h	b	b	b	h	h	h	b	h	h	a	a	a	h	b	a	b	a	h	a	a	a	h	h	h	a	a	b	h
9460	a	h	h	h	h	h	b	h	b	b	h	h	h	h	a	b	b	b	a	h	b	h	b	h	h	b	h	a	h	a	h	b	a	h	h	b	h	a	h	b	b	a	h	h	h	h	h	h	h
9464	h	h	h	h	a	h	b	h	h	h	h	b	a	h	h	a	a	a	h	h	b	a	h	b	h	a	b	h	b	b	h	b	b	h	h	h	h	b	h	b	h	b	a	a	b	a	h	a	a
9465	h	b	b	h	b	h	h	a	h	h	a	b	b	a	b	a	h	a	h	h	a	h	b	h	b	b	h	h	b	b	a	h	a	h	a	h	h	h	h	h	h	h	b	a	b	h	h	a	b
9477	b	b	h	h	b	b	b	h	b	h	h	b	a	b	a	b	b	h	h	a	h	b	h	b	h	h	h	a	b	h	b	h	a	h	h	a	h	b	b	h	b	a	a	h	b	b	h	a	h
9479	a	b	a	b	b	h	a	h	h	b	h	a	b	b	b	b	h	b	h	h	h	a	h	h	h	h	b	h	h	h	h	h	a	b	h	h	b	h	h	h	h	h	h	h	a	b	b	a	h
9484	h	h	h	b	h	b	h	b	h	h	h	h	b	a	a	h	a	b	a	b	a	a	b	a	a	h	h	h	h	h	h	h	a	b	h	h	h	h	b	h	b	h	b	h	h	b	b	b	h
9498	a	h	h	a	h	h	h	h	h	h	a	a	h	a	a	h	b	h	h	h	h	b	b	b	h	h	h	b	h	h	a	a	a	h	b	a	b	a	h	a	a	a	h	h	h	a	a	b	h
9508	a	h	b	b	b	h	h	h	b	h	a	h	h	b	a	h	h	h	b	h	h	h	h	h	b	b	a	b	b	h	h	a	h	b	h	b	h	a	b	h	h	a	a	a	h	a	h	b	a
9518	h	h	h	a	h	a	a	b	h	h	h	h	a	b	b	h	h	h	a	b	b	b	a	b	h	b	h	h	h	a	a	b	h	a	a	h	h	h	h	h	h	h	h	b	h	b	a	h	h
9529	a	b	h	h	h	h	h	h	b	b	h	a	b	h	h	b	h	b	h	a	h	h	b	h	b	h	h	a	h	a	h	b	a	h	a	b	b	a	h	b	b	a	a	h	a	h	h	a	a
9539	h	h	h	a	h	b	b	b	h	h	a	a	h	a	h	a	h	h	b	h	a	b	h	b	b	b	b	a	h	h	b	h	a	a	h	b	a	h	b	h	h	h	h	b	a	a	b	a	h
9541	a	b	b	h	h	b	h	b	b	h	a	b	h	b	b	a	a	a	a	b	a	a	b	h	h	b	b	b	h	h	a	h	a	h	a	h	h	b	h	h	b	h	a	h	b	h	h	a	b
9544	h	b	h	h	h	h	a	a	h	b	h	b	h	b	b	h	h	h	a	a	a	h	h	b	h	h	h	h	b	a	h	h	a	h	b	b	b	h	h	h	b	h	b	h	h	h	b	b	a
9545	a	b	h	h	h	h	b	h	b	h	h	h	a	h	a	b	h	h	a	a	h	a	h	a	h	a	b	h	h	b	a	a	b	b	h	a	b	b	h	h	a	h	b	h	a	b	h	a	h
9561	h	b	h	b	b	h	b	b	h	a	b	h	h	b	b	h	h	a	h	a	b	h	h	h	h	h	b	h	h	b	a	b	h	h	h	a	b	h	a	h	h	b	h	h	h	a	b	b	h
9585	a	h	h	h	h	h	b	h	b	b	h	h	b	h	h	b	b	b	a	h	b	h	b	h	h	b	h	a	h	a	h	b	a	h	a	b	h	a	h	b	b	a	h	h	h	h	h	h	h
9594	h	h	a	b	b	h	h	h	h	b	h	h	a	b	b	h	h	b	h	b	h	b	h	a	a	a	h	a	h	h	h	h	b	h	h	h	a	b	b	a	h	a	h	h	h	h	h	h	h
9595	a	h	h	h	h	h	h	h	b	h	a	a	h	a	h	h	b	h	a	a	h	h	a	a	h	a	a	b	h	b	a	h	b	b	h	a	h	h	h	h	h	h	a	b	b	a	h	h	h
9603	a	h	h	a	h	h	h	h	h	h	a	a	h	a	a	h	b	h	h	h	h	b	b	b	h	h	h	b	h	h	a	a	a	h	b	a	b	a	h	a	a	a	h	h	h	a	a	b	h
9606	h	b	h	h	b	b	b	b	b	h	h	b	h	h	a	b	b	a	h	a	h	b	h	h	h	b	a	a	h	a	b	h	h	h	h	a	h	b	h	a	b	h	h	h	h	h	b	a	a
9628	a	h	b	a	a	h	h	h	h	b	a	h	h	h	h	h	h	h	h	h	h	b	h	a	a	h	h	h	a	a	h	b	h	a	h	h	h	a	h	h	h	h	b	a	a	h	h	h	a
9642	a	h	h	b	a	b	h	b	h	h	h	h	h	a	a	h	h	b	a	b	a	h	h	h	h	h	a	b	b	h	h	h	a	b	b	h	h	h	b	h	b	h	b	a	a	b	h	h	h
9648	b	h	a	h	h	h	a	b	b	h	h	h	h	h	h	h	h	b	a	h	b	h	h	h	b	a	a	b	h	b	b	h	a	b	b	h	h	a	h	a	b	a	h	h	a	b	a	h	a
9651	h	b	h	h	h	h	h	b	h	h	h	b	h	b	h	h	b	b	b	h	h	h	b	h	a	a	a	a	h	h	a	a	h	h	a	h	h	b	b	a	h	b	h	a	h	h	b	h	a
9660	a	h	h	h	h	h	b	h	b	b	h	h	b	h	h	b	b	b	a	h	b	h	b	h	h	b	h	a	h	a	h	b	a	h	a	b	h	a	h	b	b	a	h	h	h	h	h	h	h
9665	h	b	h	h	b	h	a	a	h	b	h	h	a	b	b	h	h	h	a	h	a	h	h	b	h	a	h	h	b	a	h	h	a	h	b	b	b	h	h	h	b	h	h	h	h	h	b	h	a
9680	h	b	h	h	a	a	h	h	h	h	b	h	a	b	a	h	h	h	a	b	a	h	h	h	b	h	a	h	h	b	b	a	b	h	b	h	a	b	b	a	h	b	b	b	b	h	h	a	h
9681	a	a	h	a	b	h	h	b	h	h	h	h	a	b	b	h	a	b	h	h	h	b	a	b	b	h	h	h	a	a	b	h	h	h	h	a	h	h	b	h	b	a	h	b	a	b	b	h	a
9685	h	b	a	h	h	h	a	h	a	a	h	b	h	b	b	a	b	b	b	b	h	h	b	h	a	a	h	b	h	h	a	a	h	h	a	h	h	b	b	h	a	b	b	h	h	b	h	h	h
9696	h	b	b	h	h	h	h	h	h	b	a	h	a	h	b	h	h	h	h	h	h	a	a	h	a	a	b	a	h	h	a	b	a	b	a	h	h	h	h	h	b	b	h	b	h	h	a	a	b
9707	a	h	b	a	a	h	h	h	h	b	a	h	h	h	h	h	h	h	h	h	h	b	h	a	a	h	h	h	a	a	h	b	h	a	h	h	h	a	h	h	h	h	b	a	a	h	h	h	a
9712	h	b	h	h	h	a	a	h	a	a	h	b	h	b	b	a	b	b	b	b	h	h	b	h	a	h	h	b	h	h	a	a	h	h	a	h	h	b	b	h	a	b	b	h	h	b	h	h	h
9724	h	h	h	b	b	h	b	b	b	h	h	h	h	h	a	h	a	b	b	h	h	h	h	b	a	h	a	h	a	h	a	h	b	h	b	h	h	h	a	b	a	a	a	h	a	b	a	b	a
9746	a	b	h	a	h	h	h	a	h	b	a	b	h	h	a	a	a	h	h	h	a	a	b	h	a	h	a	h	a	h	b	h	h	a	b	h	b	h	h	a	a	h	h	h	b	h	h	b	a
9754	a	b	h	h	h	a	h	b	h	h	a	a	b	b	h	h	b	h	a	h	h	h	a	b	a	a	h	h	h	h	a	a	b	h	h	a	b	h	h	h	h	h	h	h	a	a	b	b	a
9770	a	h	b	b	b	h	a	h	b	h	a	h	h	b	a	h	h	h	h	a	h	h	b	h	b	b	a	b	b	h	h	a	h	h	a	b	h	a	b	h	b	h	a	a	h	a	h	b	a
9775	a	h	h	a	h	b	h	b	h	h	a	h	h	b	b	a	a	h	a	h	h	h	h	b	h	b	h	b	h	h	h	h	h	a	a	h	h	h	h	h	h	h	a	h	b	b	b	a	b
9778	a	a	h	a	a	h	h	b	h	h	h	h	h	b	b	h	a	b	a	a	b	a	a	a	b	h	a	h	h	h	b	h	b	a	h	b	b	h	b	b	h	b	h	h	b	b	h	h	h
9795	a	b	h	h	h	a	h	b	h	h	a	a	b	b	h	h	b	h	a	h	h	h	a	b	a	a	h	h	h	h	a	a	b	h	h	a	b	h	h	h	h	h	h	h	a	a	b	b	a
9800	a	h	b	b	b	a	a	h	b	h	a	h	h	b	a	h	h	h	h	a	h	h	b	h	b	b	h	b	b	a	h	a	h	h	a	b	h	a	b	h	b	h	a	a	h	a	h	b	a
9803	a	h	a	b	h	h	h	h	h	a	a	a	h	b	h	h	b	h	a	h	h	h	h	h	a	a	h	h	h	h	a	a	h	h	b	a	b	h	h	a	h	h	h	h	a	a	b	b	a
9806	h	b	b	h	a	b	b	b	h	h	h	b	h	h	a	h	h	a	h	a	h	b	h	a	a	b	a	a	a	a	b	b	h	h	h	h	h	h	h	a	b	h	h	a	h	h	b	h	a
9824	a	h	a	h	a	b	h	a	a	a	a	a	h	b	a	h	b	h	b	h	h	h	h	b	h	b	h	h	h	h	a	a	b	a	b	a	b	a	a	a	a	a	h	b	a	a	a	b	a
9844	h	b	b	b	a	h	b	b	b	h	h	a	h	h	a	h	h	b	h	a	b	b	h	b	b	b	h	a	h	b	a	h	b	b	h	b	h	b	h	b	a	h	b	h	h	b	h	h	b
9847	a	b	a	h	h	b	h	h	h	b	a	a	b	a	h	a	h	h	b	h	h	h	h	b	a	h	h	a	h	b	h	h	h	b	h	a	a	a	b	b	b	h	a	a	a	h	h	h	h
9854	a	b	h	h	h	h	h	h	h	b	a	h	h	h	h	h	h	h	b	b	h	a	h	b	a	a	h	a	h	h	a	b	h	b	a	h	a	a	h	b	h	h	h	h	a	h	a	a	b
9857	b	a	h	h	h	h	b	b	b	h	b	a	b	h	h	h	h	h	b	h	a	h	h	b	a	h	b	h	h	b	a	a	b	h	b	h	b	h	h	h	b	h	a	h	a	b	b	a	a
9859	h	b	b	b	a	h	b	b	b	h	h	a	h	h	a	h	h	b	h	a	b	b	h	b	b	b	h	a	h	b	a	h	b	b	h	b	h	b	h	b	a	h	b	h	h	b	h	h	b
9875	h	b	b	b	a	h	b	b	b	h	a	a	h	h	a	h	h	b	h	h	b	b	a	b	h	b	h	a	h	b	a	h	b	b	a	b	h	b	h	b	h	h	b	h	h	b	h	h	b
9879	a	h	h	b	h	h	a	h	h	h	h	h	h	a	h	h	h	h	a	h	h	h	h	h	b	h	h	b	h	h	b	a	h	b	h	h	a	b	h	a	h	h	b	a	a	a	a	h	h
9891	h	a	h	a	b	b	b	a	h	b	b	a	h	h	h	a	a	h	h	b	h	a	a	h	a	h	a	h	a	a	h	a	b	h	b	h	h	a	b	a	h	b	h	h	h	h	a	b	h
9892	h	b	b	b	a	h	b	b	b	h	a	a	h	h	a	h	h	b	h	h	b	b	a	b	h	b	h	a	h	b	a	h	b	b	a	b	h	b	h	b	h	h	b	h	h	b	h	h	b
9901	h	a	a	h	b	h	b	h	h	h	b	h	h	b	h	a	h	h	b	h	b	h	h	h	h	h	h	h	a	h	a	h	b	b	h	h	b	h	a	h	h	b	b	a	h	a	h	b	a
9902	a	a	b	a	h	h	h	a	b	h	a	h	h	b	h	h	h	a	b	h	h	h	h	a	b	b	a	h	b	h	h	h	h	b	h	b	h	h	b	h	h	a	h	a	h	h	h	b	h
9905	a	b	a	h	a	b	h	h	a	a	a	h	b	b	a	a	b	h	h	h	h	h	h	b	h	b	b	h	b	h	h	h	b	a	h	h	b	h	a	a	h	a	h	b	a	a	a	b	h
9922	h	b	h	a	b	a	h	h	a	h	a	a	b	h	h	h	a	h	h	h	b	a	b	b	a	h	h	a	h	h	b	b	b	h	h	h	a	h	h	h	h	b	h	h	h	h	a	h	h
9923	a	a	b	a	a	h	h	h	b	h	h	h	b	a	b	h	a	b	h	a	b	a	h	a	h	h	a	h	h	h	b	h	b	a	h	b	b	h	b	b	h	b	h	h	b	h	h	a	b
9924	a	b	h	h	h	h	h	h	h	b	a	h	h	h	h	a	h	a	b	b	h	h	h	b	a	a	h	a	a	b	h	b	h	b	a	a	a	a	h	b	h	h	h	h	a	h	a	a	b
9934	h	b	h	h	b	b	b	h	b	h	h	b	h	h	a	b	b	a	h	a	h	b	h	b	h	b	a	a	h	a	b	h	h	h	h	a	h	b	h	a	b	h	h	h	h	h	h	a	a
9937	a	h	h	h	h	h	h	h	b	h	h	h	a	b	a	b	h	h	a	a	h	a	h	a	h	a	b	h	h	b	a	a	b	b	h	a	b	b	h	h	h	h	b	h	a	b	h	a	h
9938	a	a	h	a	a	h	h	b	h	h	h	h	h	h	b	h	a	b	h	a	b	a	a	a	h	h	a	h	h	h	b	h	b	a	h	b	b	h	b	b	h	b	h	h	b	h	h	a	h
9941	a	b	h	a	h	h	h	a	h	b	a	b	h	h	a	a	a	h	h	h	a	a	b	h	a	h	a	h	a	h	b	h	h	a	b	h	b	h	h	a	a	h	h	h	b	h	h	b	a
9951	a	h	b	a	h	h	a	a	h	b	a	b	h	h	a	a	a	h	a	b	a	h	b	h	a	h	a	b	a	h	b	h	h	a	b	h	b	h	b	a	a	h	h	h	h	h	h	b	a
9954	h	b	h	a	b	h	a	h	h	b	h	h	a	b	h	a	a	h	a	h	h	h	h	b	h	a	a	b	b	a	h	a	a	a	h	b	h	h	a	h	h	h	h	a	h	h	h	h	b
9960	a	b	a	h	b	h	a	h	b	b	h	a	b	b	b	b	h	b	h	a	h	h	b	h	h	h	h	h	h	h	h	b	a	b	h	b	b	h	h	h	h	h	h	h	a	b	b	a	h
9985	h	h	h	b	h	b	h	b	h	b	h	h	b	a	h	h	a	b	a	h	a	a	h	a	a	h	h	h	h	h	a	h	a	b	h	h	h	h	b	b	b	h	b	h	h	b	b	b	h
9990	a	h	h	h	h	b	h	h	b	h	h	h	h	b	a	b	h	h	a	a	h	a	h	a	h	a	b	h	h	h	h	a	b	b	h	a	h	b	h	h	h	h	b	b	b	b	a	a	h
9999	h	b	h	h	b	h	a	a	h	b	h	h	a	b	h	h	a	h	a	h	h	h	h	b	h	a	h	h	b	a	h	a	a	a	b	b	b	h	a	h	b	h	h	a	h	h	h	h	b
10014	a	h	b	h	h	b	h	h	h	h	b	h	h	b	a	b	h	h	a	a	a	a	h	a	h	a	b	h	h	h	h	a	b	b	h	a	h	b	h	h	h	h	h	b	b	b	a	a	h
10028	h	b	b	b	a	h	b	b	b	h	h	a	h	h	a	h	h	b	h	a	b	b	h	b	h	b	h	a	h	b	a	h	b	b	h	b	h	b	h	b	h	h	b	h	h	b	h	h	b
10032	a	a	b	a	h	h	h	a	b	b	a	h	h	b	h	h	h	a	b	h	b	h	h	a	b	b	a	h	b	h	h	h	h	b	h	b	h	h	b	h	h	a	h	a	h	h	h	b	h
10044	a	h	h	h	h	h	h	h	b	a	a	a	b	a	h	h	b	h	a	a	h	h	a	a	h	a	a	h	h	b	a	a	b	h	h	a	h	h	h	h	h	h	a	b	b	a	h	h	h
10083	b	h	h	b	b	h	a	b	b	h	h	h	h	h	h	b	h	b	a	h	b	h	h	a	b	h	a	b	h	h	b	h	a	h	b	h	h	a	h	a	b	a	b	h	a	b	a	h	h
10086	b	b	a	h	a	h	b	h	h	b	h	b	b	a	a	h	h	b	h	b	h	b	a	a	b	a	h	h	h	b	a	h	h	a	a	h	h	h	b	a	h	h	a	h	h	b	a	h	h
10112	b	h	h	h	b	h	a	b	b	h	h	h	h	h	h	h	h	b	a	h	b	h	h	h	b	a	a	b	h	h	b	h	a	h	b	h	h	a	h	a	b	a	b	h	a	b	a	h	a
10115	a	h	h	h	h	b	h	h	b	h	h	h	h	b	a	b	h	h	a	a	h	a	h	a	h	a	b	h	h	b	h	a	b	b	h	a	h	b	h	h	h	h	b	b	b	b	a	a	h
10125	a	b	a	h	b	h	a	h	b	b	h	a	b	b	b	b	h	b	h	a	h	h	b	h	b	h	h	h	h	h	h	b	a	b	h	b	b	h	h	h	h	h	h	h	a	b	b	a	h
10132	h	b	h	h	h	h	h	a	h	b	h	b	h	b	b	h	h	h	a	a	a	h	h	b	h	h	h	h	b	h	h	h	a	h	b	b	b	h	h	h	b	h	b	h	h	h	b	b	a
10139	a	b	h	h	a	a	b	b	b	h	a	a	a	b	h	h	h	h	b	h	b	h	a	a	a	h	h	a	h	a	h	a	h	h	h	h	a	a	h	h	h	b	b	b	h	h	a	h	h
10142	b	b	h	h	b	b	b	h	b	h	h	b	a	b	a	b	b	h	h	a	h	b	h	b	h	h	h	a	b	h	b	h	a	h	h	h	h	b	b	h	b	a	a	h	b	b	h	a	h
10155	a	h	h	h	a	h	b	b	b	h	a	a	a	b	h	h	h	h	b	a	b	b	h	a	a	h	h	a	b	a	b	a	h	h	a	a	h	a	h	h	a	b	h	b	h	a	h	h	h
10156	b	a	h	h	h	h	b	b	b	h	b	a	b	h	h	h	h	h	b	h	h	b	h	b	a	h	b	h	h	b	a	a	b	h	b	h	b	h	h	h	b	h	a	a	a	h	b	a	a
10173	a	b	a	h	h	h	h	h	b	b	h	a	b	h	h	b	h	b	h	a	h	h	b	h	b	h	h	a	h	a	h	b	a	h	h	b	b	a	h	b	b	a	a	h	a	b	h	a	a
10178	h	b	h	h	b	h	a	a	h	b	h	h	a	b	b	h	a	h	a	h	a	h	h	b	h	a	h	h	b	a	h	a	a	h	b	b	b	h	a	h	b	h	h	a	h	h	h	h	h
10181	h	b	b	h	b	h	h	a	h	h	a	b	b	a	b	a	h	a	h	h	a	h	b	h	b	b	h	h	b	b	a	h	a	h	a	h	h	h	h	h	h	h	b	a	b	h	h	h	b
10201	a	h	h	h	h	a	b	h	h	h	a	a	h	h	b	a	b	h	a	a	a	h	a	h	a	a	a	h	h	a	a	h	b	h	a	a	h	h	b	h	a	a	b	h	b	b	a	a	a
10213	h	h	h	h	b	a	h	h	h	h	h	a	b	h	h	h	a	b	h	a	b	h	b	h	a	b	b	a	h	h	h	b	b	b	h	h	a	h	h	b	h	b	h	h	h	h	a	h	h
10221	h	b	h	h	b	b	b	h	b	h	h	b	h	h	a	b	b	a	h	a	h	b	h	b	h	b	a	a	h	h	b	h	h	h	h	a	h	b	h	h	b	h	h	h	h	h	h	a	a
10227	b	b	a	a	h	h	b	h	h	h	b	b	a	a	h	h	h	a	a	a	h	b	h	a	h	h	h	a	b	a	a	a	a	h	b	h	h	h	h	b	b	h	a	a	b	h	h	a	h
10234	a	h	a	h	a	b	h	a	a	a	a	a	h	b	a	h	b	h	b	h	h	h	h	b	h	b	b	h	b	h	a	a	b	a	b	h	b	h	a	a	a	a	h	b	a	a	a	b	a
10243	h	h	a	a	a	a	a	b	h	h	b	h	a	b	b	h	b	h	h	h	h	h	h	a	h	h	h	h	a	b	b	h	b	h	b	b	h	h	b	a	h	b	h	b	b	a	h	h	h
10245	h	h	h	h	b	h	b	b	h	a	b	h	h	b	b	h	h	a	h	a	b	h	h	h	h	h	b	h	h	b	a	b	b	h	h	a	b	h	a	h	h	b	h	h	h	a	b	b	h
10257	h	h	h	a	h	b	h	b	a	a	a	a	h	a	a	a	h	h	b	a	a	b	h	h	b	b	h	a	h	h	b	h	a	a	h	b	a	h	b	h	h	b	h	b	a	a	b	h	b
10265	a	b	h	a	h	h	h	a	h	b	a	b	h	h	a	a	a	h	h	h	a	a	b	h	a	h	a	h	a	h	b	h	h	a	b	h	b	h	h	a	a	h	h	h	b	h	h	b	a
10268	h	h	h	h	a	a	a	h	h	h	b	a	h	b	b	h	b	b	b	h	b	h	h	a	h	b	h	h	a	h	b	h	h	a	b	h	b	h	h	h	h	b	h	h	h	a	b	h	h
10274	h	b	a	h	h	h	h	b	h	h	a	h	a	a	a	h	h	b	h	h	b	a	b	h	a	a	h	h	b	b	h	h	h	b	b	h	a	b	b	a	b	a	h	h	a	b	a	a	a
10289	a	b	a	h	h	h	h	h	b	b	h	a	b	b	h	b	h	b	h	a	h	h	b	h	b	h	h	h	h	h	h	b	a	b	h	b	b	a	h	b	b	a	a	h	a	b	h	a	a
10291	a	a	h	a	b	h	h	b	h	h	h	h	a	b	b	h	h	b	h	h	h	b	h	b	b	h	h	h	a	a	b	h	h	h	h	a	a	h	h	h	b	a	h	b	a	b	h	h	a
10294	h	h	a	b	h	h	b	h	h	b	h	h	a	b	h	h	h	b	h	b	h	b	h	a	a	a	h	a	h	h	h	h	b	h	h	h	a	b	b	a	h	a	h	h	h	h	h	h	h
10335	h	h	h	b	h	b	h	b	h	b	h	h	b	a	a	h	a	b	a	b	a	a	h	a	a	h	h	h	h	h	h	h	a	b	h	h	h	h	b	b	b	h	b	h	h	b	b	b	h
10339	h	h	h	a	h	b	h	b	a	a	a	a	h	a	a	a	h	h	b	a	a	b	h	h	b	b	h	a	h	h	b	h	a	a	h	b	a	h	b	h	h	b	h	b	a	a	b	h	b
10361	a	b	a	h	a	b	h	h	a	a	a	h	b	b	a	a	b	h	h	h	h	h	h	b	h	b	b	h	b	h	h	a	b	a	h	h	b	h	a	a	h	a	h	b	a	a	a	b	h
10378	h	b	a	h	h	h	h	b	h	h	a	h	a	a	a	h	h	b	h	h	b	a	b	h	a	a	h	h	b	b	h	h	b	b	b	h	a	b	b	a	b	a	h	a	h	b	a	a	a
10388	h	b	b	h	h	h	h	h	h	h	a	b	b	h	b	a	h	a	h	b	a	a	b	h	h	b	h	h	b	b	a	h	a	h	a	h	h	h	h	h	b	h	b	h	b	h	h	a	b
10396	a	h	b	a	h	h	a	a	h	b	a	b	h	h	a	a	a	h	a	b	a	h	b	h	a	h	a	b	a	h	b	h	h	a	b	h	b	h	b	a	a	h	h	h	h	h	h	b	a
10397	h	h	h	b	h	h	b	b	h	a	h	h	h	h	a	h	a	b	b	h	h	h	h	b	a	h	a	h	h	h	h	h	h	h	b	h	a	h	h	b	a	a	a	h	h	b	a	b	a
10406	b	b	a	h	a	h	b	h	h	h	h	b	b	a	a	h	h	b	h	h	h	b	a	a	b	h	h	h	h	b	a	h	h	a	a	h	h	h	b	a	h	h	a	h	h	h	h	h	h
10407	h	b	a	h	h	h	h	b	h	h	a	h	a	a	a	h	h	b	h	h	b	a	b	h	a	a	h	h	b	b	h	h	h	b	b	h	a	b	b	a	b	a	h	h	a	b	a	a	a
10435	h	h	h	h	b	a	h	h	h	h	h	a	b	h	h	h	a	b	h	a	b	h	b	h	a	b	b	a	h	h	h	b	b	b	h	h	a	h	h	b	h	b	h	h	h	h	a	h	h
10457	a	h	a	b	h	h	h	b	h	a	a	a	h	b	h	h	b	h	a	h	h	h	h	b	a	a	h	h	h	h	a	a	b	h	b	a	b	h	h	h	h	h	h	h	a	a	b	b	a
10459	a	b	a	h	h	b	h	h	h	b	a	a	b	a	h	a	h	h	b	h	h	h	h	b	a	h	h	a	h	b	h	h	h	b	h	a	a	a	b	b	b	h	a	a	a	h	h	h	h
10460	h	h	a	a	h	b	h	b	a	a	a	a	h	a	a	h	h	h	b	a	a	b	h	h	h	b	h	a	h	h	b	h	h	a	h	b	a	h	b	h	h	b	h	b	a	a	h	h	b
10464	h	b	h	b	b	h	b	b	h	a	b	h	h	b	b	h	h	a	h	a	b	h	h	h	h	h	b	h	h	b	a	b	h	h	h	a	b	h	a	h	h	b	h	h	h	a	b	b	h
10467	a	h	h	h	a	h	b	b	b	h	a	a	a	b	h	h	h	h	b	a	h	b	h	a	h	h	h	h	b	a	b	a	h	h	a	a	h	a	h	h	a	b	h	b	h	a	h	h	h
10479	a	b	a	b	b	h	a	a	h	b	h	a	b	b	b	b	h	b	h	h	h	a	h	h	h	h	b	h	h	h	h	h	a	b	h	h	b	h	h	h	h	h	h	h	a	b	b	a	h
10482	b	b	a	h	a	h	b	h	h	h	h	b	b	a	a	h	h	b	h	h	h	b	a	a	b	h	h	h	h	b	a	h	h	a	a	h	h	h	b	a	h	h	a	h	h	h	h	h	h
10488	h	b	h	h	b	h	h	b	h	h	b	b	a	h	h	h	h	h	h	a	h	h	b	a	a	a	h	a	h	h	a	a	h	a	a	h	h	h	h	a	h	b	h	h	b	h	b	h	a
10497	h	b	h	h	h	h	h	h	h	b	a	h	h	h	b	h	h	h	b	b	h	a	h	h	a	a	b	a	h	h	a	b	h	b	a	h	h	a	h	h	h	b	h	b	h	h	a	a	b
10501	h	h	h	b	a	b	h	b	h	h	h	h	h	a	a	h	a	b	a	b	a	h	b	h	a	h	h	h	h	h	h	h	a	b	h	h	h	h	b	h	b	h	b	h	a	b	b	h	h
10511	a	b	a	b	b	h	a	a	h	b	h	a	b	b	b	b	h	b	h	h	h	a	h	h	h	h	b	h	h	h	h	h	a	b	h	h	b	h	h	h	h	h	h	h	a	b	b	a	h
10514	h	h	a	b	a	h	h	a	a	b	b	b	h	h	h	b	a	a	a	h	a	b	h	a	h	h	b	a	b	h	h	a	h	b	b	b	h	a	h	h	h	h	b	b	a	a	h	h	a
10522	h	a	h	a	b	h	b	h	h	b	b	h	h	b	h	a	h	h	b	b	h	h	a	h	h	a	a	h	a	h	a	h	b	h	b	h	b	h	h	h	h	b	b	a	h	h	a	b	a
10530	h	b	h	h	b	b	b	h	b	h	h	b	a	b	a	b	b	a	h	a	h	b	h	b	h	h	a	a	h	h	b	h	a	h	h	a	h	b	b	h	b	a	h	h	h	b	h	a	a
10536	a	a	h	a	a	h	h	b	h	h	h	h	h	b	b	h	a	b	a	a	b	a	a	a	b	h	a	h	h	h	b	h	b	a	h	b	b	h	b	b	h	b	h	h	b	b	h	h	h
10538	h	b	h	h	b	h	a	a	h	b	h	h	a	b	b	h	h	h	a	h	a	h	h	b	h	a	h	h	b	a	h	h	a	h	b	b	b	h	h	h	b	h	h	h	h	h	b	h	a
10544	a	h	b	a	h	h	h	h	h	h	a	a	h	a	a	h	b	h	h	h	h	b	b	h	h	h	h	h	h	h	a	a	a	h	h	a	b	a	h	a	h	a	a	h	h	a	a	b	h
10549	a	h	h	h	h	a	b	h	h	h	h	a	h	h	b	h	b	b	h	h	h	b	a	b	a	h	a	h	h	a	a	h	b	h	a	a	a	b	h	h	h	a	b	h	b	b	a	h	h
10564	a	b	h	h	a	a	b	b	b	h	a	a	a	b	h	h	h	h	b	h	b	h	a	a	a	h	h	a	h	a	h	a	h	h	h	h	a	a	h	h	h	b	h	b	h	a	a	h	h
10565	a	h	b	a	h	h	h	h	h	h	a	a	h	a	a	h	b	h	h	h	h	b	b	h	h	h	h	b	h	h	a	a	a	h	b	a	b	a	h	a	a	a	h	h	h	a	a	b	h
10577	a	h	h	h	h	b	h	h	b	h	h	h	h	b	a	b	h	h	a	a	h	a	h	a	h	a	b	h	h	h	h	a	b	b	h	a	h	b	h	h	h	h	b	b	b	b	a	a	h
10586	b	b	a	a	h	h	b	h	h	h	b	b	h	a	h	h	a	a	a	a	h	b	h	a	h	h	h	a	b	a	a	a	a	b	b	h	h	h	h	b	b	h	a	a	h	h	h	a	h
10592	h	b	h	a	b	a	h	h	h	h	a	a	b	h	h	h	a	h	h	a	b	a	b	b	a	b	h	a	h	h	b	b	b	h	h	h	a	h	h	h	h	b	h	h	h	h	a	h	h
10594	h	h	h	b	h	h	b	b	h	a	h	h	h	h	a	h	a	b	b	h	h	h	h	b	a	h	a	h	h	h	h	h	h	h	b	h	a	h	h	b	a	h	a	h	h	b	a	b	a
10600	a	b	h	a	h	h	h	h	a	b	a	b	b	h	h	h	a	h	h	h	a	a	b	h	a	h	a	h	a	h	b	h	b	a	h	h	a	h	h	h	a	b	h	h	h	h	a	b	a
10610	h	h	a	a	a	a	a	b	h	h	b	h	a	b	b	h	b	b	h	h	h	h	b	a	h	b	h	b	a	h	b	h	b	h	b	b	h	h	b	a	h	b	h	b	b	a	h	h	h
10613	h	a	b	b	a	a	b	h	h	b	h	h	h	a	h	h	h	a	h	b	a	h	a	a	b	a	a	h	h	a	h	h	h	a	a	a	b	b	b	h	h	a	b	h	a	b	b	a	a
10623	a	b	a	b	h	h	h	b	h	a	a	a	b	b	h	h	b	h	a	h	h	h	h	b	a	a	h	h	h	h	a	a	b	h	h	a	b	h	h	h	h	h	h	h	a	a	b	b	a
10638	h	h	a	h	h	b	h	b	a	h	h	a	h	a	h	h	h	b	b	a	a	b	h	h	h	b	a	h	h	h	h	h	h	a	b	b	h	h	b	h	a	h	h	h	a	a	a	h	b
10642	a	h	h	h	h	h	b	h	h	h	a	a	h	a	b	h	b	h	a	a	h	h	a	a	a	a	a	b	h	h	a	h	b	b	a	a	h	h	h	h	h	h	h	b	b	b	h	h	a
10647	h	b	h	h	b	b	b	h	b	h	h	b	a	b	a	b	b	h	h	a	h	b	h	b	h	h	h	a	b	h	b	h	a	h	h	a	h	b	b	h	b	a	a	h	h	b	h	a	h
10648	a	b	h	h	h	a	h	b	h	h	a	a	b	b	h	h	b	h	a	h	h	h	a	b	a	a	h	h	h	h	a	a	b	h	h	a	b	h	h	h	h	h	h	a	a	a	b	b	a
10683	h	a	h	h	a	h	b	h	h	h	h	b	h	b	h	h	a	a	b	h	h	a	h	b	h	a	b	h	b	h	h	b	b	a	h	h	h	b	h	b	h	b	h	h	a	a	b	h	a
10712	a	a	a	b	h	h	h	h	h	a	a	a	h	b	h	h	b	a	a	h	h	h	h	h	a	a	b	h	b	h	a	a	h	h	b	a	b	h	h	a	h	h	h	h	h	a	b	h	a
10718	h	b	h	h	a	a	h	h	h	h	b	h	a	b	a	h	h	h	a	b	a	h	h	h	b	h	a	h	h	b	b	h	b	h	b	b	a	h	b	a	b	b	b	b	b	a	h	a	h
10723	h	a	h	a	b	b	b	h	h	b	b	h	h	h	h	a	a	h	h	b	h	a	a	h	a	a	a	h	a	a	h	a	b	h	b	h	h	a	h	h	h	b	h	h	h	h	a	b	h
10733	b	b	a	h	a	h	b	h	h	h	h	b	b	a	a	h	h	b	h	h	h	b	a	a	b	h	h	h	h	b	a	h	h	a	a	h	h	h	b	a	h	h	a	h	h	h	h	h	h
10734	a	h	h	h	h	h	h	h	b	h	h	h	a	b	a	b	h	h	a	a	h	a	h	a	h	a	b	h	h	b	a	a	b	b	h	a	b	b	h	h	h	h	b	h	a	b	h	a	h
10735	h	b	b	b	a	h	b	b	b	h	a	a	h	h	a	h	h	b	h	h	b	b	a	b	h	b	h	a	h	b	a	h	b	b	a	b	h	b	h	b	h	h	b	h	h	b	h	h	b
10754	a	h	h	a	h	h	h	h	h	h	a	a	h	a	a	h	b	h	b	h	h	b	b	b	h	h	h	b	h	h	a	a	a	h	b	a	b	a	h	a	a	a	h	h	h	a	a	b	h
10762	a	h	h	h	a	h	b	b	b	h	a	a	a	b	h	h	h	h	b	a	b	b	h	a	a	h	h	a	b	a	b	a	h	h	a	h	a	a	h	h	a	b	h	b	h	a	h	h	h
10769	a	a	b	a	a	h	h	h	b	h	h	h	b	a	b	h	a	b	h	a	b	a	h	a	h	h	a	h	h	h	b	h	b	a	h	b	b	h	b	b	h	b	h	h	b	h	h	a	b
10773	a	b	b	h	b	b	h	b	b	h	a	b	h	b	b	a	a	a	a	b	h	a	h	b	h	b	b	b	h	h	h	h	h	h	a	h	h	b	h	h	b	h	a	h	b	h	h	a	b
10780	a	h	h	b	h	h	a	h	h	h	h	h	h	a	h	h	h	h	a	h	h	h	h	h	b	h	h	b	h	h	b	a	a	b	h	h	a	h	h	a	h	h	b	a	a	a	a	h	h
10791	b	a	h	h	h	h	b	h	b	h	b	h	h	h	h	h	h	h	b	h	h	b	h	b	a	h	b	h	h	b	a	a	b	h	b	h	b	h	h	h	b	b	a	a	a	h	b	a	a
10793	h	b	h	h	h	a	a	h	a	a	h	b	h	b	b	a	b	b	b	b	b	h	b	h	h	h	h	b	h	h	a	h	h	h	a	a	h	b	b	b	a	b	b	h	a	b	h	h	h
10796	a	h	b	h	h	b	h	h	b	h	b	h	h	b	a	b	h	h	a	a	a	a	h	a	h	a	b	h	h	h	h	a	b	b	h	a	h	b	h	h	h	h	h	b	b	b	a	a	h
10803	h	h	h	b	b	h	b	b	h	h	h	h	h	h	a	h	a	b	b	h	h	h	h	b	a	h	a	h	a	h	a	h	b	h	b	h	h	h	a	b	a	a	a	h	a	b	a	b	a
[truncated: 631,904 more chars]
