# Supplementary material for: A Genetic Map for the Only Self-Fertilizing Vertebrate
Source: G3 (Bethesda). 2016 Feb 9;6(4):1095–106. doi: 10.1534/g3.115.022699 (PMC4825644; doi:10.1534/g3.115.022699)
Supplement: Supplemental Material [file supp_g3.115.022699_FileS3.zip › marker.unique]

17,h,h,a,b,b,h,h,h,h,b,h,h,a,b,b,h,h,b,h,b,h,h,h,h,a,a,h,h,h,h,h,h,b,h,h,h,a,b,b,a,h,a,h,b,h,h,b,h,h	4328,9100,17973,20201,31314,17696
18,h,b,h,h,b,b,b,b,b,h,h,b,h,h,a,b,b,a,h,a,h,b,h,a,h,b,a,a,a,a,b,b,h,h,h,a,h,h,h,a,b,h,h,h,h,h,b,a,a	2463,7992,35398,52979,60388,60539
19,a,h,h,h,h,h,b,h,h,h,a,a,h,a,b,a,b,h,a,a,h,h,a,a,a,a,a,h,h,h,a,h,b,b,a,a,h,h,h,h,a,a,b,b,b,b,a,h,a	4577,15808,18831,23984,30474,32111,44160,45093,51897,53417,17457
28,h,h,h,h,a,a,a,h,h,h,b,a,h,b,b,h,b,b,b,h,b,h,h,a,h,b,h,h,a,h,b,h,h,a,b,h,b,h,h,a,h,b,h,h,h,a,b,h,h	534,3584,3920,6507,7966,15052,16949,20172,22604,24625,24761,26082,28654,31560,33035,33348,35358,35612,37057,38844,42256,42458,45168,47884,48966,49893,50358,51947,53019,56198,56399,58373,60176,60234,4869,11360,16592,18685,24825,41483,44973,47885,53835
38,a,h,b,h,h,b,h,h,h,h,b,h,h,b,a,b,h,h,a,a,a,a,h,a,h,a,b,h,h,h,h,a,b,b,h,a,h,b,h,h,h,h,h,b,b,b,a,a,h	10014,12754,21107,22639,28267,33237,46890,48647,59154,59228,2270
46,a,a,h,a,a,h,h,b,h,h,h,h,h,a,b,h,a,b,h,a,b,a,h,a,h,h,a,h,h,h,b,h,b,a,h,b,b,h,b,b,h,b,h,h,b,h,h,a,b	56779,34543
55,h,h,h,h,a,a,a,h,h,h,b,a,h,b,b,h,b,b,b,h,b,h,h,a,h,b,h,h,a,h,b,h,h,a,b,h,b,h,h,h,h,b,h,h,h,a,b,h,h	3881,4412,5036,6357,7889,10268,10884,12998,18560,28970,29915,30186,30651,35509,40008,42908,43645,49298,49698,51386,3927,11641,39018,46299,46119
58,a,b,h,h,h,a,h,b,h,h,a,a,b,h,h,h,b,h,a,a,h,h,a,b,a,a,h,a,h,h,a,a,b,h,h,a,h,h,h,h,h,h,h,a,a,h,b,b,h	3203,7656,14643,15666,21244,25750,26345,33496,34193,43102,44157,44898,6368,2319,32280
62,b,h,a,b,a,a,h,a,a,h,b,b,h,h,h,h,a,a,a,h,a,b,h,a,h,h,b,a,b,h,h,a,h,b,b,b,h,a,h,h,h,h,b,b,h,a,h,h,a	5708,37959,48910,18074,26953,40149
63,h,b,h,h,b,a,h,a,b,a,h,h,a,h,a,h,h,a,a,h,b,a,a,a,b,a,b,h,a,b,a,a,b,h,h,a,b,h,h,h,a,h,b,h,a,b,h,a,a	120,1427,8485,11089,11960,12085,12565,13609,16325,19751,22880,23730,27484,27576,28145,32748,33113,34347,35677,36138,38259,43812,44783,44926,49451,21928,33608,57638,3128,31823,21477
71,a,b,h,h,h,a,h,b,h,h,a,a,b,b,h,h,b,h,a,a,h,h,a,b,a,a,h,h,h,h,a,a,b,h,h,a,b,h,h,h,h,h,h,a,a,h,b,b,h	2251,4187,4674,4678,13066,18195,20216,23803,25876,26698,28966,32411,33845,35508,36043,37070,50574,53913,57965,59019,4333,8479,24241,33210,49090,50161
89,a,h,h,h,a,a,h,h,h,h,h,a,h,h,b,h,b,h,h,h,h,b,a,h,h,h,a,h,h,a,a,h,b,a,a,a,a,b,h,a,h,a,b,a,b,h,h,h,h	1105,1129,1189,2296,2738,2742,3204,3830,7724,7780,8064,8773,8914,9033,13830,14988,15165,15381,16809,18437,19816,21289,24066,24208,25303,26558,26888,29416,30885,31526,32986,35908,37272,37433,37462,39889,40369,40721,40995,42932,45035,45126,46783,47638,48202,48903,49600,50506,50523,51608,51776,52630,52775,53980,54407,54941,55983,56756,57003,58911,5098,10347,15242,15648,20629,21669,23920,25852,34870,…
90,a,a,h,a,h,h,h,b,h,h,h,h,h,b,b,h,a,b,a,h,h,b,a,h,b,h,h,h,h,a,b,h,b,h,a,h,b,h,b,h,b,h,h,b,b,b,b,h,a	543,607,12685,15185,54837,59435
95,a,h,a,h,a,b,h,a,a,a,a,a,h,b,a,h,b,h,b,h,h,h,h,b,h,b,h,h,b,h,a,a,b,a,b,h,b,h,a,a,a,a,h,b,a,a,a,b,a	5114,15445,27508,29395,38733,41155,46766,55563,57675,4418,11854,40368,47793,55085,51410
106,a,h,a,b,h,h,h,h,h,a,a,a,h,b,h,h,b,h,a,h,h,h,h,h,a,a,h,h,h,h,a,a,h,h,b,a,b,h,h,a,h,h,h,h,a,a,b,h,a	10907,17796,20956,21701,26004,27376,28640,51431,57797
118,a,b,a,h,b,h,a,h,b,b,h,a,b,b,b,b,h,b,h,a,h,h,b,h,b,h,h,h,h,h,h,b,a,b,h,b,b,h,h,h,h,h,h,h,a,b,b,a,h	10125,12784,16601,17321,17484,48535,59576
125,h,h,a,h,h,h,h,b,a,h,h,a,h,a,h,h,h,b,b,h,a,b,h,h,h,b,a,h,h,h,h,h,h,a,b,b,h,h,b,h,a,h,h,h,a,a,a,h,b	48465
126,a,b,h,a,h,h,h,a,h,b,a,b,h,h,a,a,a,h,h,h,a,a,b,h,a,h,a,h,a,h,b,h,h,a,b,h,b,h,h,a,a,h,h,h,b,h,h,b,a	2944,7011,9746,9941,10265,14062,17000,20112,30037,35814,38532,40187,48743,52533,56952,57643,1188,3953,16494,20488,33770,59811,14976
137,b,b,a,a,h,a,h,h,h,h,b,b,h,h,h,h,a,a,a,h,h,b,h,a,h,h,h,a,b,a,a,a,h,b,b,h,h,a,h,b,h,h,a,h,h,h,h,a,a	145,7166,13601,15352,30581,41299,53901,18518,34729,50263
147,h,b,h,h,h,a,h,h,h,h,h,h,h,h,h,h,b,h,a,a,h,h,a,b,a,a,h,a,h,h,a,h,b,h,h,h,h,h,h,h,h,h,h,a,a,h,h,h,h	1461,1500,1576,2091,2417,2578,2925,2983,3101,3267,3661,4321,5358,5716,6097,6756,7031,7340,7557,7723,8996,9399,13307,13563,14924,16863,19324,19588,19675,19855,20628,21390,21452,21558,21609,21936,22511,22911,23688,25282,26147,26185,27986,28821,28862,29289,29469,32289,33551,34140,34214,35189,35371,36493,36752,36875,36888,37633,37723,37823,38071,38753,39081,39601,40828,41807,41970,42576,43873,43992,4…
149,a,h,b,h,b,b,h,b,h,h,a,h,h,b,b,a,a,h,a,h,h,h,h,b,h,b,h,b,h,h,h,h,h,a,a,h,h,h,h,h,h,h,a,h,b,b,h,a,b	4340,18710,22179,32847,44739,21685,28725
153,a,b,a,h,h,h,h,h,b,b,h,a,b,b,h,b,h,b,h,a,h,h,b,h,b,h,h,h,h,h,h,b,a,b,h,b,b,a,h,b,b,a,a,h,a,b,h,a,a	3074,10289,11476,18900,25316,28182,32110,34501,35745,37228,39545,43475,45481,51123,57331,59625,59629,2379,9652,18766,19495,29665,37387,56378,18319
162,a,h,h,h,h,h,b,h,b,b,h,h,h,h,h,b,b,b,a,h,b,h,b,h,h,b,h,a,h,a,h,b,a,h,h,b,h,a,h,b,b,a,h,h,h,h,h,h,h	3432,4135,4357,4923,12865,14143,14260,22103,30603,33317,35279,38194,40265,41224,42349,46646,51342,53154,53338,23915,25106,3724
170,h,b,h,h,a,a,b,b,b,h,a,a,a,h,a,h,h,h,h,h,b,a,a,h,a,h,b,h,h,a,h,h,h,h,b,a,a,a,b,h,h,h,b,h,h,h,a,h,h	15824,21153,29336,50013,11043,11205,15400,15649,17450,19765,30954,39658,41101,41657,42880,47207,49156,50147,50994,54166,55872,58700,17985,21127,34973,38424,49879
175,h,b,h,b,b,h,h,b,h,a,b,h,h,b,b,h,h,a,h,a,b,h,h,h,h,h,b,h,h,b,a,b,h,h,h,a,b,b,a,h,h,b,h,h,h,a,b,b,h	4546,5813,6586,8302,8797,12760,13183,14839,19337,19666,20440,21988,24942,25576,26313,30347,33830,33875,35619,35698,42005,42251,42652,42731,43059,47730,55464,58408,585,3022,14410,42323,52989,54697
180,b,h,a,h,h,h,h,b,b,h,h,h,h,h,a,h,h,b,a,h,b,h,h,h,h,a,a,b,h,b,h,h,a,b,b,b,h,h,h,a,b,a,h,h,a,b,a,h,a	5302,20476,33918,43821,49753,53179,50794,40755,51514
181,b,a,h,h,b,h,b,b,b,h,b,a,b,h,h,h,a,h,b,h,a,h,h,b,a,h,h,h,h,b,a,a,b,h,b,h,h,h,h,h,b,h,a,h,a,b,h,a,a	709,11668,17598,20462,20804,22205,26894,27043,35641,40154,42454,51531,52024,52902,55798,1908,12911,19010,39660,39920,43583,14245,32409
186,a,b,h,h,a,a,b,b,b,h,a,a,a,b,h,h,h,h,b,h,b,h,a,a,a,h,h,a,h,a,h,h,h,h,b,a,a,a,h,h,h,b,b,b,h,h,a,h,h	2871,5394,12526,17340,19973,24346,26450,27100,30537,41115,44685
192,h,h,b,b,h,h,a,b,h,a,a,h,h,b,a,h,h,h,h,b,b,b,a,b,h,b,h,h,h,h,a,h,h,a,a,b,h,h,b,b,h,h,b,b,h,b,a,h,b	14918,19519,29102,35608,39891,47141,37480,54816
199,a,a,h,b,a,a,b,h,h,h,h,h,h,h,a,h,a,a,h,b,a,a,h,h,h,a,h,b,h,h,h,h,h,a,a,h,b,b,h,h,h,h,h,h,a,h,b,h,a	40808
216,a,b,a,h,b,h,a,h,b,b,h,a,b,b,b,b,h,b,h,a,h,h,b,h,h,h,h,h,h,h,h,b,a,b,h,b,b,h,h,h,h,h,h,h,a,b,b,a,h	9960,17548,4084,4780
224,a,h,a,h,a,b,h,a,a,a,a,a,h,b,a,h,b,h,b,h,h,h,h,b,h,b,b,h,b,h,a,a,b,a,b,h,b,h,a,a,a,a,h,b,a,a,a,b,a	7291,10234,33922,59373,30973,35401
228,h,b,h,a,b,a,h,h,h,h,a,a,b,h,h,h,a,h,h,a,b,a,b,b,a,b,h,a,h,h,b,b,b,h,h,h,a,h,h,h,h,b,h,h,h,h,a,h,h	5308,10592,18137,24812,34955,43853,49930,51055,52284,1369
229,b,h,a,h,h,h,a,b,b,h,h,h,h,h,h,h,h,b,a,h,b,h,h,h,h,a,a,b,h,b,b,h,a,b,b,h,h,h,h,a,b,a,h,h,a,b,a,h,a	2377,6845,17364,19955,21409,22360,22828,30004,37751,40391,43190,45783,49721,54573,58984,24651,25646,57635,60263
230,a,h,h,h,a,h,b,b,b,h,a,a,a,b,h,h,h,h,b,a,h,b,h,a,h,h,h,h,b,a,b,a,h,h,a,a,h,a,h,h,a,b,h,b,h,a,h,h,h	287,1696,2504,2946,5382,5890,6000,6033,6044,6650,6862,7304,8896,10467,12194,15691,15802,16357,17171,17514,17652,18192,18707,19029,19345,20799,21789,21963,23863,23940,24521,24897,26504,29313,30013,30061,30280,30900,32021,33746,33947,34340,34382,35346,35510,35604,37115,37240,37628,39441,39864,41064,41315,41554,41885,42408,43092,43243,43342,43457,44041,46880,49017,49671,50188,50916,51222,52442,52679…
234,h,h,h,h,b,a,h,h,h,h,h,a,b,h,h,h,a,b,h,a,b,h,b,b,a,b,h,a,h,h,h,b,b,b,h,h,a,h,h,b,h,b,h,h,h,h,a,h,h	8629,5679
244,h,a,h,h,a,h,b,h,h,h,h,b,a,h,h,a,a,a,h,h,b,a,h,b,h,a,b,h,b,h,h,b,b,h,h,h,h,b,h,b,h,b,a,a,b,a,b,h,a	5206,8055,28135,45085,52398,4072,58720
252,b,b,a,a,h,h,b,h,h,h,b,b,h,a,h,h,a,a,a,a,h,b,h,a,h,h,h,a,b,a,a,a,a,b,b,h,h,h,h,b,b,h,a,a,b,h,h,a,h	258,4303,11190,23140,26912,42137,45715,48041,51813,52600,55629,59299,52119,47808
267,a,h,b,b,b,a,a,h,b,h,a,h,h,b,a,h,h,h,h,a,h,h,b,h,b,b,h,b,b,a,h,a,h,h,a,b,h,a,b,h,b,h,a,a,h,a,h,b,a	881,2028,2153,3657,4891,7443,8033,9291,9800,10989,11340,12197,12373,15645,16519,16899,17124,18107,20474,21136,21556,24646,25563,28861,29000,32234,34917,36236,36450,37223,40068,40131,44324,44924,46912,48689,48790,49759,49931,49971,50457,50637,52001,53084,53515,55229,55442,55969,58050,59111,59343,59759,59937,1144,6561,17449,18132,20260,28236,36256,36973,47597,4555,5624,10233,49980,2413,13012
307,a,h,b,a,h,h,h,h,h,h,a,a,h,a,a,h,b,h,h,h,h,b,b,h,h,h,h,b,h,h,a,a,a,h,b,a,b,a,h,a,a,a,h,h,h,a,a,b,h	823,4807,5289,5415,6106,10565,15306,15374,18161,18557,22908,24361,25166,25483,26236,26598,28402,35053,37610,37781,38049,39968,43204,44245,46900,48338,48657,49812,51058,53115,54975,56129,57578,58280,59793,20328,20881,41914,44155,57092,22436,52801,17594,28399,55870
315,h,a,h,b,b,h,b,b,b,h,b,h,h,h,h,h,a,h,b,h,h,h,h,b,a,b,a,h,a,b,a,h,b,h,b,h,h,h,a,h,h,a,a,h,a,b,a,a,a	19898,27087,27432,29726,37075
320,a,b,h,h,h,h,b,h,b,h,h,h,a,h,a,b,h,h,a,a,h,a,a,a,h,a,b,h,h,b,a,a,b,b,h,a,b,b,h,h,a,h,b,h,a,b,h,a,h	17670,19442,20548,25193,29858,34944,36255,46681,47673,50702,55918,57551,58661,28884,30306,35261,53588,57236,8958,31075,40743
324,h,h,b,b,a,h,a,b,h,a,a,h,h,h,a,h,h,h,h,b,b,b,a,b,h,b,h,h,h,b,a,h,b,h,a,b,h,h,b,b,h,h,b,b,h,b,h,h,b	5446,7506,38596,52983,59781,38438
329,a,h,b,b,b,h,a,h,b,h,a,h,h,b,a,h,h,h,h,h,h,h,h,h,b,b,a,b,b,h,h,a,h,b,a,b,h,a,b,h,h,h,a,a,h,a,h,b,a	10811,23571,35444
337,a,h,h,b,h,h,a,h,b,h,h,h,h,a,h,h,h,h,a,h,h,h,h,h,b,h,a,b,h,h,b,a,a,b,h,h,a,h,h,a,h,h,b,a,a,a,a,h,h	3531,4150,12375,29785,32238,43949,58790,31883,34226,40099
369,a,h,h,h,h,a,h,h,h,h,h,a,h,h,b,h,b,b,h,h,h,b,a,h,h,h,a,h,h,a,a,h,b,a,a,a,a,b,h,h,h,a,b,h,b,b,h,h,h	773,10828,14110,21285,25737,25961,29547,35151,37024,40427,41076,41789,45771,46866,49050,50373,56396,58930,21255,46227,4131
402,h,h,h,b,h,h,h,b,h,a,h,h,h,h,a,h,a,b,b,h,h,h,h,b,a,h,a,h,h,h,h,h,h,h,h,h,a,h,h,b,a,h,a,h,h,h,a,b,h	1708,2206,3574,7735,10857,17887,18119,18603,23741,27629,29303,29460,31343,31952,36802,40497,46262,48653,49909,50943,51283,52234,54858,8175,28083,29625,32736,36532,40723,48716,51682,40970,47101,33332
417,b,b,a,h,a,h,b,h,h,h,h,b,b,a,a,h,h,b,h,h,h,b,a,a,b,h,h,h,h,b,a,h,h,a,a,h,h,h,b,a,h,h,a,h,h,h,h,h,h	4495,5370,6352,8476,8519,8884,9144,9297,9392,10406,10482,10733,12298,12326,13963,14188,16480,16977,17060,17987,18503,21638,22974,25680,25995,26051,26543,29404,30139,30343,30365,33539,34527,35268,36649,37172,37457,41441,42117,43283,46516,47863,49689,50116,50181,52858,55942,56803,57090,58069,1337,11336,17976,18981,25803,32744,33550,34648,43345,44437,48448,49541,50313,52035,53104,53813,55461,56939,6…
436,h,h,h,h,a,a,a,h,h,h,b,h,a,b,b,h,b,b,b,h,b,h,h,a,h,b,h,h,a,h,b,h,b,a,b,h,b,h,b,a,h,b,h,h,b,a,b,h,h	1143,4825,14098,19355,29960,33016,34834,38545,46245,47569,48564,53117,54075,58743,59329,4927,5249,44411,45935,33703,54961
437,h,h,h,h,a,h,b,h,h,h,h,b,a,h,h,a,a,a,h,h,b,a,h,b,h,a,b,h,b,b,h,b,b,h,h,h,h,b,h,b,h,b,a,a,b,a,h,a,a	2334,2516,3675,4107,5438,7928,8459,8866,9464,11761,14025,16567,17758,23850,24574,24770,25551,26061,30751,31755,32171,32333,36073,38485,38868,39587,40848,42088,42377,44516,44878,47381,49188,50027,50544,51375,52627,54784,56408,57399,57603,58680,59553,59608,3004,7311,11084,16138,16590,20990,25732,27828,32508,33241,35468,39079,41004,42545,43149,44604,46396,53698,53871,58147,39118,55926,7649
439,h,b,b,b,a,h,b,b,b,h,a,a,h,h,a,h,h,b,h,h,b,b,a,b,h,b,h,a,h,b,a,h,b,b,a,b,h,b,h,b,h,h,b,h,h,b,h,h,b	1765,1768,1939,1998,2721,4635,6310,7448,8766,8947,9875,9892,10735,18837,21983,23729,24499,24531,24974,25847,26777,31188,31280,32920,32970,33787,34773,38740,40082,43565,54906,57888,28434,55982,59683,40694,9573,15884,46980
457,h,b,h,h,b,b,b,h,b,h,h,b,a,b,a,b,b,h,h,a,h,b,h,b,h,h,h,a,h,h,b,h,a,h,h,a,h,b,b,h,b,a,a,h,h,b,h,a,h	4652,6689,22350,34571,41630,47477,49122,52783,54183,58800,14063,22656
458,a,h,h,h,h,a,b,h,h,h,h,a,h,h,b,h,b,b,h,h,h,b,a,b,h,h,a,h,h,a,a,h,b,h,a,a,a,b,h,h,h,a,b,h,b,b,h,h,h	14435,22056,23433,23464,27382,31169,33528,42548,50073,52890,56766,57993,29955,36552
460,a,b,a,b,b,h,a,a,h,b,h,a,b,b,b,b,h,b,h,h,h,a,h,h,h,h,b,h,h,h,h,h,a,b,h,h,b,h,h,h,h,h,h,h,a,b,b,a,h	1729,7364,7716,10479,10511,11355,11816,15669,16534,17791,18547,21599,23252,25823,29341,31279,33248,35280,37308,37372,39422,39726,46452,47787,47902,48980,49132,51067,59442,382,2594,21916,23478,28963,31637,38409,42335,52418,11663,21959,41367,12789
464,h,b,a,h,h,h,a,h,h,a,h,b,h,b,b,h,b,b,b,h,h,h,b,h,a,a,h,b,h,h,a,a,h,h,a,h,h,b,b,h,a,b,b,h,h,b,h,h,h	1202,13097,41660,46694,46836,48069,51113,53817,56594,57615,58359,59850,14939,52955,55938
465,h,b,h,h,b,b,b,h,b,h,h,b,h,h,a,b,b,a,h,a,h,b,h,b,h,b,a,a,h,a,b,h,h,h,h,a,h,b,h,a,b,h,h,h,h,h,h,a,a	1741,4126,6220,6991,8676,8877,9934,11469,15644,17648,23454,24210,33150,35119,37505,45365,45441,48668,49627,50425,51266,54315,60325,621,17131,20064,35670,36596,38379,42914,49035,52491,29596,57285,910
470,h,b,h,a,b,h,a,h,b,b,h,h,a,h,h,a,h,h,a,h,h,h,h,h,h,a,a,h,b,a,h,a,a,a,a,b,h,b,a,b,h,h,h,a,h,h,h,h,b	3205,8815,16811,19387,20680,23291,26793,39459,46136,47069,48909,54957,19315,31019
485,h,h,b,b,a,h,b,b,b,h,a,a,h,h,a,h,h,b,h,h,b,b,a,b,h,b,a,a,h,b,a,h,b,b,a,b,h,b,b,b,h,h,b,b,h,b,h,h,b	5023,5874,11723,12815,13006,15041,16125,16276,22455,23354,24457,40367,49083,54630,4717,30346,50035,50761
493,a,a,a,b,h,h,h,h,h,a,a,a,h,b,h,h,b,a,a,h,h,h,h,h,a,a,h,h,b,h,a,a,h,h,b,a,b,h,h,a,h,h,h,h,h,a,b,h,a	7380,9393,10962,20053,22074,29028,48970,51858,53081,31820,31532,16934
495,a,b,b,h,h,b,h,b,b,h,a,b,h,b,b,a,a,a,a,b,a,a,b,h,h,b,b,b,h,h,a,h,a,h,a,h,h,b,h,h,b,h,a,h,b,h,h,a,b	5148,9541,24920,42448,49274,50026,20995,21097,41993
509,a,b,h,b,h,a,h,b,h,h,a,a,b,b,h,h,b,h,a,h,h,h,h,b,a,a,h,h,h,h,a,a,b,h,h,a,b,h,h,h,h,h,h,h,a,a,b,b,a	2960,3311,8241,9391,14202,14755,15959,24648,30501,33743,36809,37411,42920,52973,60561,13213,24934,6027,33489
515,h,a,h,b,a,a,b,h,h,h,h,b,h,h,h,h,a,a,b,h,h,a,h,b,h,a,b,b,b,h,h,h,b,a,h,h,h,b,h,b,h,b,h,h,a,h,b,h,a	3951,6381,9203,9317,23886,32200,40419,40421,44389,47368,54438,7003,7316,16653,17942,58151,55952,295,48082,21915
520,a,b,a,h,a,b,h,h,a,a,a,h,b,b,a,a,b,h,h,h,h,h,h,b,h,b,b,h,b,h,h,h,b,a,h,h,b,h,a,a,h,a,h,b,a,a,a,b,h	3269,3919,8060,8194,9905,11276,14075,20106,26640,29986,31874,31911,32300,35062,35997,37900,38430,41825,43288,44247,45819,46409,46961,47537,49489,52864,54119,58014,58207,58450,59554,59844,3112,8015,9315,11057,21440,36506,39679,53103,56713,58887,33046,56961,51818,15241,33785,54141
522,a,h,h,h,h,h,b,b,b,h,a,a,h,b,h,h,h,h,b,a,h,b,b,a,h,a,h,h,h,a,b,a,h,b,a,a,h,a,h,h,a,b,h,b,h,a,h,h,h	3961,8901,14864,43331,50563,50832,39684,14337
525,h,b,b,h,h,h,h,h,h,h,a,b,b,h,b,a,h,a,h,b,a,a,b,h,h,b,h,h,b,b,a,h,a,h,a,h,h,h,h,h,b,h,b,h,b,h,h,a,b	9421,10388,23773,31716,37203,52667,38386,39129
551,b,h,h,b,b,h,a,b,b,h,h,h,h,h,h,h,h,b,a,h,b,h,h,a,b,h,a,b,h,h,b,h,a,h,b,h,h,a,h,a,b,a,b,h,a,b,a,h,h	1483,2819,4430,5445,6132,8467,15423,17403,18219,22765,24513,25407,34064,38037,44351,45766,48645,49649,51931,55106,56395,57124,57594,3115,8230,9417,13838,14931,24213,27238,29809,30515,47748
557,a,b,h,h,a,a,b,b,b,h,a,a,a,b,h,h,h,h,b,h,b,h,a,a,a,h,h,a,h,a,h,a,h,h,h,h,a,a,h,h,h,b,h,b,h,a,a,h,h	2110,2980,6547,10564,20278,22325,33840,39390,44067,45725,45740,47135,49786,49855,51557,54845,55899,59256,7674,15895,57409,59066,16636,18566
573,h,a,h,a,b,b,b,a,h,b,b,a,h,h,h,a,a,h,h,b,h,a,a,h,a,h,a,h,a,a,h,a,b,h,b,h,h,a,b,a,h,b,h,h,h,h,a,b,h	1928,3655,7270,9891,12941,16712,20492,21800,25519,30561,31644,32311,35783,35925,39603,40484,41510,44101,44244,45864,53436,54378,54469,60004,1359,21490,22796,27926,30105,39121,45656,34408,36814,11316
584,h,h,h,b,h,b,h,b,h,h,h,h,b,a,a,h,a,b,a,b,a,a,b,h,a,h,h,h,h,h,h,h,a,b,h,h,h,h,b,h,b,h,b,h,a,b,b,b,h	2447,4144,5954,6934,12003,16880,17341,23394,25159,27887,29663,33853,34448,46626,50155,52014,55146,58262,21542,42870,55875,16704
594,h,h,h,h,b,h,b,h,h,a,b,h,h,b,b,h,h,a,b,h,b,h,h,h,h,h,h,h,a,h,a,b,b,h,h,a,b,h,a,h,h,b,h,h,h,a,b,b,h	821,2355,14730,19527,28629,32682,32833,35481,38191,39785,44793,48500,55986,57983,197,10957,41955,58030,31243,28266
602,h,h,a,b,h,h,b,h,h,b,h,h,h,b,h,h,h,b,h,b,h,b,h,a,h,a,h,a,h,h,h,h,b,h,a,h,a,h,b,a,h,h,a,h,h,h,h,h,h	9125,15705,18086,22032,60171,15947,47698,16158
603,a,h,h,h,h,a,b,h,h,h,h,a,h,h,b,h,b,b,h,h,h,b,a,b,a,h,a,h,b,a,a,h,b,h,a,a,a,b,h,h,h,a,b,h,b,b,a,h,h	11559,12983,18800,24138,26792,28235,29495,39921,46807,6940,36598,38612,54678,58440,5693,53388
605,h,b,h,h,h,a,a,h,a,a,h,b,h,b,b,a,b,b,b,b,b,h,b,h,h,h,h,b,h,h,a,h,h,h,a,a,h,b,h,h,a,b,b,h,a,b,h,h,h	6186,1378,5811,24458,27251,46950,54107,55760,58225,19293,5021,42622
610,h,b,h,h,a,a,b,b,b,h,a,a,a,h,a,h,h,h,h,h,b,a,a,h,a,h,b,h,h,a,h,h,h,h,b,a,a,a,b,b,h,h,b,h,h,h,a,h,h	3765,6426,8724,17424,18585,18892,20405,20837,23333,26832,27332,30548,30739,32908,36006,38711,43201,44440,45399,46925,49225,52881,53365,55064,57202,58114,60371,421,5752,12232,50955,56140,57747,59692,32228
615,h,h,h,h,b,a,h,h,h,h,h,a,b,h,h,h,a,b,h,a,b,h,b,h,a,b,b,a,h,h,h,b,b,b,h,h,a,h,h,b,h,b,h,h,h,h,a,h,h	1515,2305,2841,4597,5833,7071,7089,7625,10213,10435,11279,11749,14233,14636,15282,15574,15702,16046,16668,19884,20549,20635,21017,22359,22689,22747,26436,26586,26957,26970,27111,27963,28059,28134,32560,33503,34091,34222,34450,34549,34615,34688,38521,39158,40373,40672,41334,43006,43884,45516,47567,47640,50788,53381,53996,54163,55486,55821,56425,56442,56833,57513,57650,2840,8300,10893,12252,12777,1…
623,a,h,h,h,h,h,h,h,h,h,a,a,h,h,a,h,b,h,b,h,h,b,b,b,h,b,h,b,h,h,a,a,h,h,b,a,b,a,a,a,a,a,h,h,a,a,a,b,a	4352,17735,40912,49875,23031,47672
707,h,b,h,h,b,a,h,h,h,h,a,a,b,h,h,h,a,b,h,a,b,h,b,b,a,b,h,a,h,h,h,b,b,b,h,h,a,h,h,h,h,b,h,h,h,h,a,h,h	17252,33716
717,h,b,h,h,a,a,h,h,h,h,b,h,a,b,a,h,h,h,a,b,a,h,h,h,b,h,a,h,h,b,b,h,b,h,b,b,a,h,b,a,b,b,b,b,b,a,h,a,h	10718,35143,42851,8350
732,h,b,h,h,a,a,b,b,b,h,a,a,a,b,h,h,h,h,b,h,b,h,a,a,a,h,h,h,h,a,h,h,h,h,b,a,a,a,h,b,h,b,b,h,h,h,a,h,h	1213,3365,5727,5794,9330,17229,21369,23483,24235,27232,33552,38855,60623,2005,2339,3984,5248,17917,20980,30207,19741
733,a,h,h,h,a,h,b,b,b,h,a,a,a,b,h,h,h,h,b,a,h,b,b,a,h,h,h,h,b,a,b,a,h,h,a,a,h,a,h,h,a,b,h,b,h,a,h,h,h	22420,29941,30638,40000,42451,48797,52736,28476,41429,27158
734,h,h,h,a,h,b,b,b,h,h,a,a,h,a,h,a,a,h,b,h,a,b,h,b,b,b,b,a,h,h,b,h,h,a,a,b,a,h,b,a,h,h,a,b,a,a,b,a,h	3139,4644,4794,5159,5421,6568,11792,12129,13251,14440,22134,22896,23314,24153,25567,28028,28424,29643,29857,30194,30608,30616,31158,31853,36495,38639,39360,39529,40060,44273,45165,46122,48416,49679,50039,51786,52865,53142,55241,58352,59780,5491,6166,6930,7640,8206,8464,9688,11787,12686,14830,15002,16627,18627,23758,23980,24363,33893,39483,44451,53830,57561,58354,58883,13574,15549,22092,26830,3501…
736,a,a,h,a,a,h,h,b,h,h,h,h,h,b,b,h,a,b,h,a,b,a,a,a,b,h,a,h,h,h,b,h,b,a,h,b,b,h,b,b,h,b,h,h,b,b,h,h,h	3595,10920,15930,23739,34279,34417,39454,42966,48504,55111,3428,5866,9141
749,h,h,h,b,b,h,h,h,h,b,h,h,a,b,b,h,h,b,h,b,h,h,h,h,a,a,h,h,h,h,h,h,b,h,h,h,a,b,b,a,h,a,h,b,h,h,b,h,h	7256,15202,18542,33066,36019,57815
774,h,b,h,h,b,b,b,h,b,h,h,b,a,b,a,b,b,h,h,a,h,b,h,b,h,h,a,a,h,h,b,h,a,h,h,a,h,b,b,h,b,a,h,h,h,b,h,a,a	3499,6780,13627,14580,15660,15907,26570,27298,28570,34262,36438,38144,38754,44664,48437,52279,53298,53447,57429,59613,7604,46344,30724
775,b,h,a,b,a,a,h,a,a,b,b,b,h,h,h,h,a,a,a,h,a,b,h,a,h,h,b,a,b,h,h,a,h,b,b,b,h,a,h,h,h,h,b,b,h,a,h,h,a	14634,19931,21175,25434,28491,31443,47874,49820,56897,27081,54309,56810,21146
776,a,h,h,h,h,h,b,h,b,b,h,h,b,h,h,b,b,b,a,h,b,h,b,h,h,b,h,a,h,a,h,b,a,h,a,b,h,a,h,b,b,a,h,h,h,h,h,h,h	1479,1596,2987,3163,6462,7188,7332,7411,9271,9585,9660,12437,14122,14286,14624,15680,15857,15925,16540,19766,23359,24069,25884,29185,32369,32600,34151,34227,34587,35023,36030,36078,36274,36424,36855,37768,40356,40834,41312,41363,42977,43138,43592,44560,44678,47626,48447,50436,53011,57033,58613,58690,59245,27784,28169,34846,52687,58620
780,h,b,b,h,a,b,b,b,h,h,h,b,h,h,a,h,h,a,h,a,h,b,h,a,a,b,a,a,a,a,b,b,h,h,h,h,h,h,h,a,b,h,h,a,h,h,b,h,a	7896,9806,11838,21678,23402,24078,25885,30733,40230,40382,40411,57761,59148,6721,31327,32838,33505,51395
785,h,a,a,h,b,h,b,h,h,h,b,h,h,b,h,a,h,h,b,h,b,h,h,h,h,h,h,h,a,h,a,h,b,b,h,h,b,h,a,h,h,b,b,a,h,a,h,b,a	2847,5436,5769,7318,9142,9901,17709,20161,27451,30349,33436,36664,37535,37651,43145,45317,45371,46339,46943,48322,53644,54105,59833,4338,19537,35636,43725,53697,14482
789,b,b,a,a,h,a,h,h,h,h,b,b,h,h,h,h,a,a,a,h,h,b,h,a,h,h,h,a,b,a,a,a,h,b,b,h,h,a,h,b,h,h,a,a,h,h,h,a,a	16228,17588,20924,45427,52942,56173,59954,42164,44494
797,h,b,h,h,b,b,b,h,b,h,h,b,a,h,a,b,b,a,h,a,h,b,h,b,h,b,a,a,h,h,b,h,a,h,h,a,h,b,h,h,b,h,h,h,h,h,h,a,a	50338
811,a,h,b,b,b,h,a,h,b,h,a,h,h,b,a,h,h,h,h,h,h,h,b,h,b,b,a,b,b,h,h,a,h,b,a,b,h,a,b,h,h,h,a,a,h,a,h,b,a	3906,15205,24207,28501,30210,38133,43669,44347,54706,58838,59254,5074,27270,42471,48094,58557
820,a,h,h,b,h,h,a,h,h,h,h,h,h,a,h,h,h,h,a,h,h,h,h,h,b,h,h,b,h,h,b,a,a,b,h,h,a,h,h,a,h,h,b,a,a,a,a,h,h	10780,13073,21513,23127,24353,24591,24956,27297,27992,29975,32088,32342,38257,40083,40324,41991,44303,44589,45726,50104,50764,51714,57573,59411,59654,10368,23907,49700,1670
825,h,b,h,h,h,a,a,h,a,a,h,b,h,b,b,a,b,b,b,b,h,h,b,h,a,a,h,b,h,h,a,a,h,h,a,h,h,b,b,h,a,b,b,h,h,b,h,h,h	1668,1711,4908,5807,7379,7648,10818,13395,20664,21570,21622,22128,29396,33754,39817,40562,40612,40871,45225,54048,54620,59717,279,16431,41790
831,b,b,a,a,h,h,b,h,h,h,b,b,a,a,h,h,h,a,a,a,h,b,h,h,h,h,h,h,h,a,a,h,h,h,h,h,h,h,h,b,b,h,a,a,b,h,a,a,h	3280,4334,4398,6379,7346,7659,8609,10824,12066,12752,15552,15594,16815,16947,18917,19713,20077,20859,21132,22125,22400,22403,24337,24966,25319,25460,26822,27455,28138,28673,29149,29453,32346,32495,34241,36254,36839,37541,47007,48353,48751,50268,51602,53219,53720,53797,53973,55845,57160,57737,59650,60258,1086,7122,7157,8310,8895,12396,13740,17848,20854,21547,27314,30310,32883,41167,41503,44972,506…
835,h,b,h,h,b,h,h,b,h,h,b,b,a,b,h,h,h,h,h,a,h,h,b,a,a,a,h,a,h,h,a,a,h,a,a,h,h,h,h,a,h,b,h,h,b,h,b,h,a	4578,6937,11314,14380,18019,19895,22489,23598,25779,32050,32549,49748,51340,60250,26785
836,h,h,h,b,b,h,b,b,h,h,h,h,h,h,a,h,a,b,b,h,h,h,h,b,a,h,a,h,a,h,a,h,b,h,b,h,h,h,a,b,a,a,a,h,a,b,a,b,a	10803,14101,23700,35384,40854,41566,42947,50493,55207,56126,2039,7190,44383,49407
841,h,a,a,b,h,b,a,h,h,a,a,a,h,h,h,h,h,a,a,h,a,h,h,h,a,a,b,h,b,h,a,a,h,h,h,a,h,h,h,a,h,h,h,h,h,a,b,h,a	5007,7398,7601,20744,25274,32968,39783,44850,45255,47181,50382,57472,58035,60304,33868,45448,30823,15290
846,h,h,b,a,h,a,a,b,h,a,h,h,a,b,h,h,h,h,a,b,b,b,a,b,h,b,h,h,h,a,a,b,h,a,a,b,h,h,h,b,h,h,b,b,h,b,a,h,h	4395,6556,6932,12584,13847,15605,18241,18973,28371,29295,29884,30996,32928,45812,47883,48683,53683,54991,5567,36968,43838,48471,39731
865,a,b,h,h,h,h,b,h,b,h,h,h,a,h,a,b,h,h,a,a,h,a,a,a,h,a,b,h,a,b,a,a,b,b,h,a,b,b,h,h,a,h,b,h,a,b,h,a,h
869,h,b,h,a,b,a,h,h,h,h,a,a,b,h,h,h,a,h,h,a,b,a,b,b,a,h,h,a,h,h,b,b,b,h,h,h,a,h,h,h,h,b,h,h,h,h,a,h,h	21085,32287,39306,45958,56170,14411,44381,41314
898,a,h,h,h,h,h,h,h,b,h,h,h,a,b,a,b,h,h,a,a,h,a,h,a,h,a,b,h,h,b,a,a,b,b,h,a,b,b,h,h,h,h,b,h,a,b,h,a,h	4308,7426,9937,10734,13086,18346,20226,23792,24553,32709,33250,34313,42339,45268,45422,46074,48896,5961,7956,16548
900,a,b,b,h,b,b,h,b,b,h,a,b,h,b,b,a,a,a,a,b,h,a,h,b,h,b,b,b,h,h,h,h,h,h,a,h,h,b,h,h,b,h,a,h,b,h,h,a,b	3870,4997,10773,18888,20368,21824,27854,42765,46112,48576,51280,55158,55756,59126,28211,35164
918,h,h,a,b,h,h,b,h,h,b,a,h,h,h,h,h,h,b,h,b,h,b,h,a,h,a,h,a,h,h,h,h,b,h,a,h,a,h,b,a,h,h,a,h,h,h,h,h,h	4355,6681,7186,12997,20464,22888,27822,31352,37313,39418,40945,42275,45028,47802,50839,59086,7494,16902
936,h,b,h,h,h,h,a,b,h,h,h,b,h,b,h,h,b,b,b,h,h,h,b,h,a,a,a,a,h,h,a,a,h,h,a,h,h,b,b,a,h,b,h,a,h,h,b,h,a	5316,15775,21887,32860,36415,37077,37645,46634,47382,48608,49406,54869,56909,7284,14574,38145
950,b,b,a,h,h,a,h,h,h,h,b,b,h,h,h,h,a,a,a,h,h,b,h,a,h,h,h,a,b,a,a,a,h,b,b,h,h,a,h,b,h,h,a,h,h,h,h,a,a	20029,29970,46666,46817,49602,10091,23646,46349,47454
1026,h,h,h,h,a,a,a,h,h,h,b,h,a,b,b,h,b,b,b,h,b,h,h,a,h,b,h,h,a,h,b,h,b,a,b,h,b,h,b,a,h,b,h,h,h,a,b,h,h	8375,13874,35221,35466,21806,45652
1028,h,b,h,h,h,h,h,h,h,b,a,h,a,h,b,h,h,h,b,h,h,a,a,h,a,a,b,a,h,h,a,b,a,b,a,h,h,h,h,h,b,b,h,b,h,h,a,a,b	15572,24848,25124,34410,45026,50960,50979,56093,57969,8399,45563
1032,a,a,h,a,b,h,h,b,h,h,h,h,a,b,b,h,h,b,h,h,h,b,h,b,b,h,h,h,a,a,b,h,h,b,h,a,a,h,h,h,b,a,h,b,a,b,h,h,a	4573,19723,22925,29503,29567,31943,38905,43362,48916,52880,56543,11284
1050,b,h,a,b,a,h,b,h,h,b,h,b,b,h,h,h,a,b,h,b,h,b,a,a,b,a,h,h,h,b,a,h,b,h,a,h,a,h,b,a,h,h,a,h,a,h,h,h,h	56366,25887
1052,a,a,b,a,a,h,h,h,b,h,h,h,b,a,b,h,a,b,h,a,b,a,h,a,h,h,a,h,h,h,b,h,b,a,h,b,b,h,b,b,h,b,h,h,b,h,h,a,b	5253,7277,9923,10769,13330,13761,14571,15918,16049,16139,17522,19086,19752,19764,20425,22186,23295,24021,26103,26511,26746,26761,28904,30933,31386,31728,32173,32913,33886,34956,38968,40388,40478,40563,41594,42502,43401,43508,44653,44885,45338,45701,46061,46908,47811,47816,48618,51033,55066,55437,56411,58908,59496,59881,60164,60366,401,450,10813,11192,17196,17712,19699,34246,38337,50614,55719,5677…
1079,h,a,h,h,a,h,b,h,h,h,h,b,a,h,h,a,a,a,h,h,b,a,h,b,h,a,b,h,b,h,h,b,b,h,h,h,h,b,h,b,h,b,a,a,b,a,h,h,a	20139,24857,36874,38674,55874,18904,25027,44198,13890,28681,59588,4239,59145
1085,h,h,a,b,h,h,b,h,h,b,h,h,h,b,h,h,h,b,h,b,h,b,h,a,h,a,h,a,h,h,h,h,b,h,a,h,a,h,b,a,h,h,h,h,h,h,h,h,h	13076,14083,20165,23281,26702,32930,35482,38555,38993,50512,56110,56542,4914,14125,19347,35603,47421,52023
1090,h,b,b,h,h,h,h,h,h,b,a,h,a,h,b,h,h,h,h,h,h,a,a,h,a,a,b,a,h,h,a,b,a,b,a,h,h,h,h,h,b,b,h,b,h,h,a,a,b	1710,5909,6250,9696,14039,14277,16562,16881,22027,23701,25172,26036,26801,30542,30619,31485,32530,35976,38312,38660,38758,40459,40534,40553,41256,42304,43272,45373,45638,48473,49373,50730,55439,60393,60540,2972,10603,20952,31168,34824,50356,52065,57723,58764,8616,57609
1094,h,b,h,h,h,h,h,a,h,b,h,b,h,b,b,h,h,h,a,a,a,h,h,b,h,h,h,h,b,h,h,h,a,h,b,b,b,h,h,h,b,h,b,h,h,h,b,b,a	2023,3672,4371,4804,4838,6264,6389,6390,8772,10132,10856,11061,11128,11724,12797,18343,18704,22351,24925,26146,26472,27381,30621,32198,33273,33411,33967,35822,38095,39095,40425,41693,41979,43236,43572,43804,44048,45401,45488,46133,46209,48563,48925,49402,51683,51708,53568,53743,54026,54362,54641,54823,56085,57222,57315,57733,59020,59139,59902,60335,60448,60663,4553,5678,20921,26244,33968,35396,39…
1115,a,b,h,a,b,h,h,h,a,b,a,h,b,h,h,h,a,h,h,h,h,a,b,h,a,h,a,h,h,h,b,h,b,a,h,h,a,a,h,h,h,b,h,h,h,h,a,b,a
1124,a,a,h,a,a,h,h,b,h,h,h,h,h,b,b,h,a,b,a,a,b,a,a,a,b,h,a,h,h,h,b,h,b,a,h,b,b,h,b,b,h,b,h,h,b,b,h,h,h	4435,6402,9778,10536,13300,15469,19297,20257,22002,23326,25451,27532,28458,32455,35461,35874,36270,37110,37761,43274,43486,45204,46004,51200,51362,57345,57602,57849,59072,3882,8744,17134,24297,39131,59647,303
1130,a,a,h,a,b,h,h,b,h,h,h,h,a,b,b,h,a,b,h,h,h,b,h,b,b,h,h,h,a,a,b,h,h,h,h,a,h,h,b,h,b,a,h,b,a,b,b,h,a	1434,2043,2475,13625,18708,20544,24864,27052,30714,30719,40164,41355,44028,44031,47912,49348,49505,50581,51036,52645,57248,14321,30855,39617,50582,50049,55380,3130
1158,h,h,b,b,h,a,a,b,h,a,h,h,a,b,h,h,h,h,a,b,b,b,a,b,h,b,h,h,h,a,a,h,h,a,a,b,h,h,b,b,h,h,b,b,h,b,a,h,h	13662,23839,30735,32911,49782,60207,26742
1201,h,h,h,b,h,b,h,b,h,h,h,h,b,a,a,h,a,b,a,b,a,h,b,h,a,h,h,h,h,h,h,h,a,b,h,h,h,h,b,h,b,h,b,h,a,b,b,b,h	5564,7820,30872,34143,34577,45816,47577,57417,45462,52338,58215
1208,a,h,h,h,h,h,b,h,h,h,a,a,h,h,b,a,b,h,a,a,h,h,a,a,a,a,a,h,h,h,a,h,b,b,a,a,h,h,h,h,a,a,b,b,b,b,a,h,a	20175,27898,36648,37866,50074,58321,59311
1212,h,h,b,b,h,h,a,b,h,a,a,h,h,b,a,h,h,h,h,b,b,b,a,b,h,b,h,h,h,b,a,h,h,a,a,b,h,h,b,b,h,h,b,b,h,b,a,h,b	12073,12795,14841,32387,53915,57879,59430,54600
1224,a,b,h,h,h,a,h,b,h,h,a,h,h,h,h,h,b,h,a,a,h,h,a,b,a,a,h,a,h,h,a,a,b,h,h,a,h,h,h,h,h,h,h,a,a,h,b,b,h	4861,6917,26720,32416,39705,52036,53831,54346,58447,58495,60189,60231
1225,h,b,h,h,h,a,a,h,a,a,h,b,h,b,b,a,b,b,b,b,b,h,b,h,h,h,h,b,h,h,a,h,h,h,a,a,h,b,h,b,a,b,b,h,a,b,h,h,h	2490,4073,13254,15969,18947,19248,21012,26486,30622,33043,34375,36477,36791,36798,39670,40101,40240,43007,43062,46153,47346,52633,56379,10981,16056,38584,43067,16994,38675,44844
1230,a,b,h,a,h,h,h,a,a,b,a,b,h,h,h,a,a,h,h,h,a,a,b,h,a,h,a,h,a,h,b,h,h,a,h,h,b,h,h,h,a,b,h,h,b,h,h,b,a	4134,17190,17941,18470,19469,19772,22079,25739,26259,31302,31884,40100,42980,45203,47405,48123,15697,48389,57526,59349,47723
1235,h,a,h,a,h,h,b,b,b,h,a,h,h,h,h,b,h,b,b,a,a,b,b,h,h,a,h,h,h,h,b,a,h,b,a,h,b,a,b,b,a,b,h,h,h,a,h,h,h	10994,11449,12826,26149,27220,30301,32757,34717,35711,50248,51087,51456,52889,55166,20180,39983,43018,50964,51906,20235,25549
1252,a,a,h,a,h,h,h,a,h,h,a,h,h,b,b,h,h,a,h,b,h,h,h,h,b,h,a,h,b,b,h,b,h,h,h,b,a,b,b,h,h,a,b,a,a,h,h,b,h	5141,6572,8784,9397,11064,13209,16585,22189,28406,28509,31363,32861,38107,46291,47265,48924,51037,51152,52176,52445,59864,1305,52516,54892,12485,40047,44697,51082,3176
1284,h,h,a,h,a,a,h,b,h,h,b,h,a,b,h,h,b,h,h,b,h,h,h,a,h,h,a,h,h,b,b,h,b,h,b,b,h,h,b,a,b,b,h,b,b,a,h,a,h	14605,21030,21439,52140,36497
1294,a,b,a,h,h,h,h,h,b,b,h,a,b,b,h,b,h,b,h,a,h,h,b,h,b,h,h,h,h,h,h,b,a,b,h,b,b,h,h,h,b,h,h,h,a,b,b,a,a	13352,51578,38631,42198,57785
1301,h,a,h,a,b,h,b,h,h,b,b,h,h,b,h,a,a,h,b,b,h,h,a,h,h,a,a,h,a,h,a,h,b,h,b,h,b,a,h,h,h,b,b,a,h,h,a,b,a	1660,1904,2626,3227,4832,7189,7377,10834,13612,15633,16253,18650,18885,22865,24239,28658,29430,29477,30765,30925,31847,36153,37011,37492,48570,52614,52908,53582,59064,29519,34011,34817,38910,43797,50707,54897,55315,19364
1308,h,h,h,h,b,a,h,h,h,h,a,a,b,h,h,h,a,b,h,a,b,h,b,b,a,b,h,a,h,h,h,b,b,b,h,h,a,h,h,b,h,b,h,h,h,h,a,h,h	1868,3622,40423,44735,45870,47240,52443,26411,43503
1319,h,b,h,a,b,a,h,h,a,h,a,a,b,h,h,h,a,h,h,a,b,a,b,b,a,h,h,a,h,h,b,b,b,h,h,h,a,h,h,h,h,b,h,h,h,h,a,h,h	6341,8024,15098,22598,24826,28902,50613
1321,h,h,a,h,h,b,h,b,a,h,h,a,h,a,h,h,h,b,b,a,a,b,h,h,h,b,h,h,h,h,h,h,h,a,b,b,a,h,b,h,h,b,h,h,a,a,h,h,b	6371,17683,18255,26334
1323,h,a,b,b,a,a,b,h,h,b,h,h,h,a,a,h,h,a,h,b,a,h,a,a,b,a,a,h,h,h,h,h,h,a,a,h,b,b,b,h,h,a,b,h,a,b,b,a,a	52669
1324,h,b,a,h,h,h,a,b,h,a,h,b,h,b,h,h,b,b,b,h,h,h,b,h,a,a,a,a,h,h,a,a,h,h,a,h,h,b,b,a,h,b,h,h,h,b,b,h,h	1441,2071,11708,14563,14783,14896,20514,26249,27025,36854,43262,43719,43781,45946,46767,50238,8222,10935,17956,20499,43574,46505,46708,10550,36130,47545
1326,a,b,h,a,b,h,h,h,a,b,a,h,b,h,h,h,a,h,h,h,h,a,b,h,a,h,a,h,h,h,b,h,b,h,h,h,a,a,h,h,h,b,b,h,h,a,a,b,a	17581,26740,49007
1327,h,a,h,a,b,h,b,h,h,b,b,h,h,h,h,a,a,h,h,b,h,a,a,h,a,a,a,h,a,a,a,a,b,h,b,h,h,a,h,h,h,b,h,h,h,h,a,b,h	26225
1330,h,h,h,b,h,h,b,b,h,a,h,h,h,h,a,h,a,b,b,h,h,h,h,b,a,h,a,h,a,h,a,h,h,h,b,h,h,h,a,b,a,a,a,h,h,b,a,b,a	12224,14341,14801,27477,28408,36611,37064,49731,56196,6305,10151,10413,17649,21878,30355,38623,25059,55235
1361,h,h,h,a,h,b,h,b,a,a,a,a,h,a,a,a,h,h,b,a,a,b,h,h,b,b,h,a,h,h,b,h,a,a,h,b,a,h,b,h,h,b,h,b,a,a,b,h,b	7399,10257,10339,11822,14206,23380,33739,35218,36929,37969,38396,46314,47875,51136,53941,55469,58230,4771,5135,13487,24472,15682
1402,h,h,a,b,b,h,h,h,h,b,h,h,a,b,b,h,h,b,h,b,h,h,h,h,a,a,h,h,h,h,h,h,b,h,h,h,a,b,b,a,h,a,h,h,h,h,b,h,h	6278,29617,49729,27626,40176
1404,b,h,a,b,a,a,h,h,h,h,b,b,h,h,h,h,a,a,a,h,a,b,h,a,h,h,b,a,b,h,a,a,h,b,b,b,h,a,h,b,h,h,h,h,h,h,h,h,a	7407,12413,12848,14229,27474,31325,41871
1415,h,b,a,h,h,h,h,b,h,h,a,b,a,a,a,h,h,b,h,h,b,a,b,h,a,a,h,h,h,b,h,h,b,b,b,h,a,b,b,a,b,a,h,a,h,b,a,a,a	2997,4253,6315,11585,12316,15154,16555,17092,23989,27793,29200,35293,40724,43104,45176,45458,46665,53434,55090,58877,60542,346,5127,6112,6318,9656,9993,22550,36406,39727,59794,60069,19786,19944,47633,57746,53186
1419,a,h,h,h,h,a,b,h,h,h,h,a,h,h,b,a,b,b,h,a,a,h,a,h,a,h,a,h,b,a,a,h,b,h,a,a,a,b,h,h,a,a,b,h,b,b,a,a,a	13075,41345,41958,42711,23547,34247
1435,a,b,a,h,a,b,h,h,a,a,a,h,b,b,a,a,b,h,h,h,h,h,h,b,h,b,b,h,b,h,h,a,b,a,b,h,b,h,a,a,h,a,h,b,a,a,a,b,h	13434,14537,14627,18545,21495,24373,30623,33004,38693,59132,10901,24183,37154,43347,49167,28466,33782,37744
1444,h,h,b,b,a,h,b,b,b,h,a,a,h,h,a,h,h,h,h,h,b,b,a,b,h,b,a,a,h,b,a,h,b,h,a,b,h,b,b,b,h,h,b,b,h,b,h,h,b	2583
1446,h,h,h,a,a,a,a,h,h,h,b,h,a,b,b,h,b,b,h,h,h,h,b,a,h,b,h,b,a,h,b,h,b,a,b,h,h,h,b,a,h,b,h,b,b,a,h,h,h	16473,42568
1447,h,h,a,h,h,h,h,b,a,h,h,a,h,a,h,h,h,b,b,h,a,b,h,h,a,b,a,h,h,h,h,h,h,a,b,b,h,h,b,h,a,h,h,h,a,a,a,h,b	15142
1457,h,b,h,h,a,a,b,b,b,h,a,a,a,b,a,h,h,h,b,h,b,a,a,a,a,h,h,h,h,a,h,h,h,h,b,a,a,a,h,b,h,b,b,h,h,h,a,h,h	18111,20360,29198,44913,55034,8252,59123,32984,57250
1464,h,b,h,h,b,b,b,h,b,h,h,b,a,b,a,b,b,h,h,a,h,b,h,b,h,h,h,a,h,h,b,h,a,h,h,a,h,b,b,h,b,a,h,h,h,b,h,a,h	2173,3400,3459,3508,3991,5105,5881,6330,8057,14182,15012,17657,17986,22362,22910,24455,25977,27160,28231,31276,35090,35759,37401,40216,41763,42016,43305,45849,48666,51209,54220,57488,41193,46295,57595,43626
1470,h,b,b,h,h,h,h,a,h,h,a,b,b,a,b,a,h,a,h,h,a,h,b,h,b,b,h,h,b,b,a,h,a,h,a,h,h,h,h,h,h,h,b,a,b,h,h,a,b	11113,27458,30698,35191
1475,h,b,a,h,h,h,a,h,h,a,h,b,h,b,h,h,b,b,b,h,h,h,b,h,a,a,h,h,h,h,a,a,h,h,a,h,h,b,b,h,a,b,h,h,h,b,h,h,h	1962,22085,22339,34092,34603,39324,44953,46858,52688,57464
1481,b,b,h,h,b,b,b,h,b,h,h,b,a,b,a,b,b,h,h,a,h,b,h,b,h,h,h,a,b,h,b,h,a,h,h,h,h,b,b,h,b,a,a,h,b,b,h,a,h	2007,2617,3345,6629,8114,10142,13270,15263,16230,23222,25443,25774,28037,29434,32069,34938,35057,41522,42403,46151,50622,51925,13801,14568,19436,34156,34485,35092,40652,18643,60564,31550,40328
1484,b,h,h,b,b,h,a,b,b,h,h,h,h,h,h,b,h,b,a,h,b,h,h,a,b,h,a,b,h,h,b,h,a,h,b,h,h,a,h,a,b,a,b,h,a,b,a,h,h	5677,7349,8400,8511,9249,10083,12008,14034,14092,14264,15278,15836,18793,21676,24038,26546,27233,28214,29411,32700,32892,33312,36479,38494,39512,43759,46007,47115,47791,48278,48675,50079,52555,53377,53793,54377,56859,57137,58529,1135,2163,8378,10352,17442,17894,22190,27798,34722,57406,28498,28686,39132,58858
1528,a,h,b,h,h,b,h,h,h,h,b,h,b,b,h,b,h,h,a,h,a,a,h,a,h,a,b,h,h,h,h,a,b,b,h,a,h,b,h,h,h,h,h,b,b,b,a,a,h	23158,37932
1532,a,h,h,h,h,h,b,h,b,b,h,a,b,h,h,b,b,b,a,a,b,h,b,h,h,b,h,a,h,a,h,b,a,h,a,b,h,a,h,b,b,a,a,h,h,h,h,h,h	38237,38238,58144,41165,54801,24879
1550,a,h,a,b,h,h,h,b,h,a,a,a,h,b,h,h,b,h,a,h,h,h,h,b,a,a,h,h,h,h,a,a,b,h,h,a,b,h,h,h,h,h,h,h,a,a,b,b,a	6924,37169,45931,50347,51173,54682,60598,52492,41282
1565,a,h,h,h,h,h,b,h,b,b,h,h,b,h,h,b,b,b,a,h,b,h,b,h,h,b,h,a,h,a,h,b,a,h,h,b,h,a,h,b,b,a,h,h,h,h,h,h,h	25768,41870,41920,47068
1571,h,b,a,h,h,h,a,b,h,a,h,b,h,b,h,h,b,b,b,h,h,h,b,h,a,a,a,h,h,h,a,a,h,h,a,h,h,b,b,a,h,b,h,h,h,b,h,h,h	13191,15219,19880,31051,48827,58537,7205,12291,18725,29247,37052,5495
1579,b,h,h,h,b,h,a,b,b,h,h,h,h,h,h,h,h,b,a,h,b,h,h,h,b,a,a,b,h,h,b,h,a,h,b,h,h,a,h,a,b,a,b,h,a,b,a,h,a	10112,16249,17271,23385,41719,45247,30563,57106,10899,42106
1597,h,b,h,h,h,h,h,h,h,b,a,h,a,h,b,h,h,h,b,b,h,a,h,h,a,a,b,a,h,h,a,b,h,b,a,h,h,a,h,h,b,b,h,b,h,h,a,a,b	32971
1615,a,b,a,b,b,h,a,h,b,b,h,a,b,b,b,b,h,b,h,h,h,h,h,h,h,h,h,h,h,h,h,h,a,b,h,h,b,h,h,h,h,h,h,h,a,b,b,a,h	8204,21725,27744,28482,32126,38491,48346,51111,55381,58772,56878,29797,4509
1619,h,b,b,b,a,h,b,b,b,h,h,a,h,h,a,h,h,b,h,a,b,b,h,b,b,b,h,a,h,b,a,h,b,b,h,b,h,b,h,b,a,h,b,h,h,b,h,h,b	2048,3619,4132,5502,6234,9844,9859,11141,11712,13667,17509,17806,17924,18626,23325,25054,26854,27872,30725,32318,32325,33843,34005,34893,36188,36448,36800,37897,41138,42199,42570,42689,42768,43952,44408,46165,46390,46894,47065,47453,50377,51325,51603,52091,53724,54723,54997,56263,56620,57336,57742,57990,58476,60581,263,1548,9065,12549,25170,31932,33958,36765,37944,39930,41802,48569,51988,52957,57…
1628,h,b,b,b,a,h,b,b,b,h,a,a,h,h,a,h,h,b,h,h,b,b,a,b,h,b,h,a,h,b,a,h,b,b,h,b,h,b,h,b,h,h,b,h,h,b,h,h,b	6524,12519,14040,23466,33308,37085,43765,45454,47048,51701,57598,3289,43546,23287
1637,a,a,h,a,h,h,h,b,h,h,h,h,h,b,b,h,a,b,a,h,h,b,a,a,b,h,h,h,h,a,b,h,b,h,h,b,b,h,b,h,h,h,b,b,b,b,h,h,a	3446,19674,29498,33365,40580,45152,50706,54289,56238,58145,255,2530,38722,41887,37836
1659,b,a,h,h,h,h,b,b,b,h,b,a,b,h,h,h,a,h,b,h,a,h,h,b,a,h,h,h,h,b,a,a,b,h,b,h,h,h,h,h,b,h,a,h,a,b,h,a,a	29267,31758,41411,50167,57506
1674,h,h,h,a,b,h,a,b,b,b,h,h,a,h,h,a,h,h,a,h,h,h,h,h,h,a,a,h,b,a,h,a,a,h,a,b,h,h,a,b,h,h,a,a,b,b,h,h,b	3371,11843,16904,20371,25615,30746,37252,38580,39450,48242,50405,52245,54007,57867,21935,32330,32864,16426
1688,h,b,h,h,h,a,a,h,a,a,h,b,h,b,b,a,b,b,b,b,b,h,b,h,h,h,h,b,h,h,a,a,h,h,a,a,h,b,b,b,a,b,b,h,a,b,h,h,h	13821,16767,29190,32332,37101,24919,37556,44321,190,7376
1691,h,b,h,h,a,a,b,b,b,h,a,a,a,b,a,h,h,h,h,h,b,a,a,h,a,h,b,h,h,a,h,h,h,h,b,a,a,a,h,b,h,b,b,h,h,h,a,h,h	46507,48352
1709,a,b,b,h,h,b,h,h,b,h,a,b,h,b,b,a,a,a,a,b,a,a,b,h,h,b,b,b,b,h,a,h,a,h,a,h,h,b,h,h,b,h,a,h,b,h,h,a,b	8691,12630,14346,23695,36081,43659,50292,11581,17351,28873,30019,48997,41725
1716,h,b,b,h,h,h,h,h,h,h,a,b,b,a,b,a,h,a,h,h,a,h,b,h,b,b,h,h,b,b,a,h,a,h,a,h,h,h,h,h,b,h,b,a,b,h,h,a,b	11606,15481,15533,16971,17817,22671,28822,29394,39078,44776,51718,51851,54738,55169,55686,57597,58382,15171,20195,33570,52207,55006
1725,a,h,h,h,h,h,b,h,b,b,h,h,h,h,a,b,b,b,a,h,b,h,b,h,h,b,h,a,h,a,h,b,a,h,h,b,h,a,h,b,b,a,h,h,h,h,h,h,h	9460,11227,18388,22492,33298,44305,46024,49683,55239,21740,36101,39244
1727,a,a,h,a,h,h,h,b,h,h,h,h,h,b,b,h,a,b,a,h,b,h,a,a,b,h,h,h,h,a,b,h,b,h,h,b,b,h,b,b,h,b,b,h,b,b,h,h,h	17983,23370,28246,34010,45973,29866,2436
1732,a,a,h,a,h,h,h,b,h,h,h,h,h,b,b,h,a,b,a,h,h,b,a,a,b,h,h,h,h,a,b,h,b,h,a,h,b,h,b,h,h,h,h,b,b,b,h,h,a	23269,23881,24586,30402,40584,46322,47002,54673,30555
1736,a,a,h,a,h,h,h,a,h,h,a,h,h,b,b,h,h,a,h,b,h,h,h,h,b,h,a,h,b,b,h,b,h,h,h,b,a,b,b,h,h,a,h,a,a,h,h,b,h	4317,5003,8948,12891,13013,13529,17347,18598,19351,21888,23106,23897,24234,25284,25600,25827,29861,30051,34328,34667,35953,36845,37188,41874,43324,43643,44178,47127,48756,49185,49214,51722,52212,53522,53837,53858,55709,57430,57818,59069,60374,1630,10023,23237,23488,30779,35173,35741,45078,45272,47522,50226,32460
1743,h,h,b,b,h,a,a,b,h,a,h,h,a,b,h,h,h,h,a,b,b,b,a,b,h,b,h,h,h,a,a,h,h,a,a,b,h,h,h,b,h,h,b,b,h,b,a,h,h	1995,3457,5130,8045,20294,27823,29415,35699,36946,38760,42415,46911,47349,49999,50446,52214,54273,58291,2865,6716,17410,36164,56998
1750,h,b,h,h,b,h,a,h,h,b,h,h,a,b,h,h,a,h,a,h,h,h,h,b,h,a,h,h,b,a,h,a,a,a,h,b,h,h,a,h,b,h,h,a,h,h,h,h,b	3213,21057
1758,h,h,a,b,h,h,h,h,h,b,h,h,a,b,h,h,h,b,h,b,h,b,h,a,a,a,h,a,h,h,h,h,b,h,h,h,a,b,b,a,h,a,h,h,h,h,h,h,h	11597,15888,16537,18016,33476,39642,45588,59194,3698,7106,45852
1789,a,b,a,h,h,b,h,h,h,b,a,h,h,a,h,a,h,a,b,h,h,h,h,b,a,h,h,a,h,b,h,h,h,b,a,a,a,a,b,b,b,h,a,h,a,h,h,h,h	3552,9176,16179,16618,23737,34260,37000,42973,50500,52755,53460,56183,58074,3769,7957,13297,15657,17322,39974,42294,55701,58920,59510,36807
1821,h,b,b,h,h,b,h,h,h,h,a,b,b,h,b,a,h,a,h,b,a,a,b,h,h,b,b,b,b,h,a,h,a,h,a,h,h,b,h,h,b,h,b,h,b,h,h,a,b	1838,19188,29301,51143,34668
1823,h,h,h,b,h,b,h,b,h,b,h,h,b,a,h,h,a,b,a,h,a,a,h,a,a,h,h,h,h,h,a,h,a,b,h,h,h,h,b,b,b,h,b,h,h,b,b,b,h	2934,3727,4089,4669,5110,6763,7320,8135,9985,12142,12918,12938,13301,13440,14310,16050,17606,17997,22208,23932,24496,24839,25910,25932,29008,29333,29650,30358,30593,30977,31668,31669,32068,35856,37706,42336,42594,43539,44995,45412,48244,49183,49548,49760,49926,50371,50408,51539,52192,54185,54410,54753,55336,57902,58747,59195,59340,60071,60277,60426,1572,2242,3305,6415,8481,15997,19348,26124,28455…
1829,a,h,h,h,a,h,b,b,b,h,a,a,a,b,h,h,h,h,b,a,b,b,h,a,a,h,h,a,b,a,b,a,h,h,a,h,a,a,h,h,a,b,h,b,h,a,h,h,h	1894,4582,5654,10762,20299,22169,25420,40108,41464,53585,55312,11430,2589
1832,a,b,b,h,b,b,h,b,b,h,a,h,h,b,b,a,a,h,a,h,h,a,h,b,h,b,h,b,h,h,h,h,h,a,a,h,h,h,h,h,h,h,a,h,b,h,h,a,b	19261,19388,38629
1845,a,h,h,h,h,a,b,h,h,h,a,a,h,h,b,a,b,h,a,a,a,h,a,h,a,a,a,h,h,a,a,h,b,h,a,a,h,h,h,h,a,a,b,h,b,b,a,a,a	3647,20780,35611,51422,49006
1847,a,b,h,h,a,a,b,b,b,h,a,a,a,b,h,h,h,h,b,h,b,h,a,a,a,h,h,a,h,a,h,a,h,h,h,h,a,a,h,h,h,b,h,b,h,h,a,h,h	6205
1857,a,h,h,h,h,h,h,h,b,h,h,h,a,b,a,b,h,h,a,a,h,a,h,a,h,a,b,h,h,b,a,a,b,b,h,a,b,b,h,h,h,h,b,h,h,b,h,a,h	8068,17328,18949,28464,40352,49003,52610,37375,58705,1931
1866,h,b,b,h,h,b,h,h,b,h,a,b,h,b,b,a,h,a,h,b,a,a,b,h,h,b,b,b,b,h,a,h,a,h,a,h,h,b,h,h,b,h,h,h,b,h,h,a,b	1885,39341,45069,50604,56083,23775,57740
1889,b,a,h,h,h,h,b,b,b,h,b,a,b,h,h,h,h,h,b,h,a,h,h,b,a,h,h,h,h,b,a,a,b,h,b,h,h,h,h,h,b,h,a,h,a,b,h,a,a	3818,5126,5947,9072,11939,13313,24205,24704,31323,40296,41472,44330,46334,47864,47927,54515,5682,6573,17629,21686,25512,30340,52047,14414
1909,h,b,h,h,h,h,h,h,h,b,a,h,h,h,h,h,h,h,b,b,h,a,h,h,a,a,h,a,h,h,a,b,h,b,a,h,h,a,h,h,h,b,h,h,a,h,a,a,b	5332,8072,14772,20660,22285,23081,40961,40989,41044,43577,46849,47916,51632,51644,54633,18332,29013,48470,58864,59555
1918,a,h,h,h,h,h,h,h,b,a,a,a,b,a,h,h,b,h,a,a,h,h,a,a,h,a,a,h,h,b,a,a,b,h,h,a,h,h,h,h,h,h,a,b,b,a,h,h,h	5882,7667,8776,10044,12907,14996,22431,24277,24307,26084,26772,33197,33504,36606,37078,39412,41291,44737,50492,58541,59814,18840,31257
1921,h,a,a,a,b,h,b,h,h,h,b,h,h,b,h,a,h,h,b,b,b,h,a,h,h,a,h,h,a,h,a,h,b,h,b,h,b,h,h,h,h,b,b,a,h,h,h,b,a
1934,h,b,h,h,h,h,h,h,h,b,a,h,h,h,h,h,h,h,b,b,h,a,h,b,a,a,h,a,h,h,a,b,h,b,a,h,h,a,h,h,h,b,h,h,a,h,a,a,b	3304,6459,6988,13424,17047,17179,18528,24149,24975,29219,34240,36034,38091,40418,40807,40856,42201,43533,45075,46458,49624,50549,55607,58612
1940,h,h,h,a,h,b,b,b,h,h,a,a,h,a,h,a,a,h,b,h,a,b,h,b,b,b,b,a,h,h,b,h,a,a,a,b,a,h,b,a,h,h,a,b,a,a,b,a,h	6482,8038,25769,42361,42784,14057,22066,37994,40469
1948,a,h,h,h,h,h,b,b,b,h,a,a,h,b,h,b,h,b,b,a,h,b,b,h,h,a,h,h,h,a,b,a,h,b,a,h,h,a,b,h,a,b,h,b,h,a,h,h,h	3799,5064,16110,23930,28150,31150,42840,44962,47647,47890,57684,58463,9586,34725,50783
1950,a,b,a,h,h,h,h,h,h,b,a,h,h,h,h,a,h,a,b,h,h,h,h,b,a,a,h,a,a,b,h,h,h,b,a,a,a,a,h,b,h,h,h,h,a,h,a,a,b	12078,14291,20960,24037,24629,25623,27587,37400,37469,10941,43423,51964,1469,40738
1952,h,h,h,b,h,b,h,b,h,b,h,h,b,a,a,h,a,b,a,b,a,a,h,a,a,h,h,h,h,h,h,h,a,b,h,h,h,h,b,h,b,h,b,h,h,b,b,b,h	6192,7294,17218,17250,19487,27464,31010,31439,34199,51482,53265,54971,55012,56914,3133,38682,42810,58801,4525
1953,h,h,h,h,b,h,b,h,h,a,b,h,h,b,b,h,h,a,b,h,b,h,h,h,h,h,h,h,a,h,a,b,b,h,h,h,b,h,a,h,h,b,h,h,h,a,b,b,h	2757,6238,12174,17676,18153,18933,22509,24073,24611,30296,32340,33307,34730,35414,38818,41735,42156,42278,46818,47989,48478,50670,54433,55833,927,1529
1976,h,b,h,b,b,h,b,b,h,a,b,h,h,b,b,h,h,a,h,a,b,h,h,h,h,h,b,h,h,b,a,b,b,h,h,a,b,h,a,h,h,b,h,h,h,a,b,b,h	30193,21981,45639
1988,a,h,b,b,b,h,a,h,b,h,a,h,h,b,a,h,h,h,h,a,h,h,b,h,b,b,a,b,b,h,h,a,h,h,a,b,h,a,b,h,b,h,a,a,h,a,h,b,a	2167,2386,9770,10944,21821,23217,24877,32791,34978,36411,49196,55007,57978,58275,59461,60294,2095,7127,25026,32499,38870,52832,37766,56409,25198
2000,a,b,a,b,b,h,a,h,h,b,h,a,b,b,b,b,h,b,h,h,h,a,h,h,h,h,b,h,h,h,h,h,a,b,h,h,b,h,h,h,h,h,h,h,a,b,b,a,h	9479,19325,49543,13371
2017,a,a,b,a,h,h,h,a,h,b,a,h,h,b,h,h,h,a,b,h,b,h,h,a,b,b,a,h,b,h,h,h,h,b,h,b,h,h,b,h,h,a,h,a,h,h,h,b,h	15495,46087,42804,40308
2054,h,b,h,b,b,h,b,b,h,a,b,h,h,b,b,h,h,a,h,a,b,h,h,h,h,h,b,h,h,b,a,b,h,h,h,a,b,h,a,h,h,b,h,h,h,a,b,b,h	2631,6670,9378,9561,10464,11120,11146,12823,12854,16518,16692,17466,23965,32156,34503,37279,42616,44815,47470,47611,50279,51781,52280,55524,59325,16294,16787,46198,8879,17172
2056,h,h,a,b,a,h,h,a,a,b,b,b,h,h,h,b,a,a,h,h,a,b,h,a,h,h,b,a,b,h,h,a,h,b,b,b,h,a,h,h,a,h,b,b,a,a,h,h,a	5232,7101,8596,13078,14186,20437,27844,38915,42630,47801,46811,55144,2744
2060,h,b,b,h,h,h,h,h,h,h,a,b,b,a,b,a,h,a,h,h,a,h,b,h,b,b,h,h,b,b,a,h,a,h,a,h,h,h,h,h,b,h,b,h,b,h,h,a,b	2229,46542,17227,30362
2076,a,h,h,a,h,b,h,b,h,h,a,h,h,b,b,a,h,h,a,h,h,h,h,b,h,b,h,b,h,h,h,h,h,a,a,h,h,h,h,h,h,h,a,h,b,b,b,a,b	2828,3945,6935,7577,7784,10886,12315,13918,17833,21314,21426,22057,24733,25752,32441,33057,33286,33669,33997,34073,37679,39527,39576,41298,42327,42464,42926,43547,45080,47468,49857,52517,55720,55911,56457,57053,57172,57920,59700,59711,59928,60293,4709,14690,26101,26154,38696,54229,4898,49613,10074,11975,19742
2077,a,a,b,a,h,h,h,a,h,b,a,h,h,b,h,h,h,a,b,h,b,h,h,a,b,b,a,h,b,h,h,b,h,b,h,b,a,h,b,h,h,a,h,a,h,h,h,b,h	7505,16929,3455
2114,b,b,a,a,h,h,b,h,h,h,b,b,h,a,h,h,a,a,a,a,h,b,h,a,h,h,h,a,b,a,a,a,a,b,b,h,h,h,h,b,b,h,a,a,h,h,h,a,h	2804,8587,10586,19562,24145,24401,28034,29384,32144,37323,38297,55382,60173,27501,39299,14003
2130,a,h,b,a,a,h,h,h,h,b,a,h,h,h,h,h,h,h,h,h,h,b,h,a,a,h,h,h,a,a,h,b,h,a,h,h,h,a,h,h,h,h,b,a,a,h,h,h,a	8195,9628,9707,15740,16549,18506,20149,27609,46360,49112,50663,51322,51875,53974,56759,57169,60588,459,9615,17464,31763,52743,37170,7714,55202
2136,h,h,b,b,a,h,h,b,h,a,a,h,h,h,a,h,h,h,h,b,b,b,a,b,h,b,h,h,h,b,a,h,b,h,a,b,h,b,b,b,h,h,b,b,h,b,h,h,b	5971,21741,22374,59854,52532
2147,b,h,a,h,a,a,h,h,h,h,b,b,h,h,h,h,a,a,a,h,a,b,h,a,h,h,h,a,b,h,a,a,h,b,b,b,h,a,h,b,h,h,h,h,h,h,h,h,a	4275,40615,48904,32961
2157,a,h,h,b,a,b,h,b,h,h,h,h,h,a,a,h,h,b,a,b,a,h,h,h,h,h,a,b,b,h,h,h,a,b,b,h,h,h,b,h,b,h,b,a,a,b,h,h,h	4065,9642,11313,14547,15410,18054,18713,20999,24109,24177,25131,26396,27643,37331,38278,40529,40817,42479,43093,45964,46713,48042,57941,43745
2181,a,a,h,a,a,h,h,b,h,h,h,h,h,b,b,h,a,b,a,a,b,a,a,a,b,h,a,h,h,a,b,h,b,h,h,b,b,h,b,b,h,b,h,h,b,b,h,h,h	7569,14814,32212,32696,35854,36498,38457,39253,41941,58486
2194,a,h,a,h,a,b,h,a,a,a,a,a,h,b,a,h,b,h,b,h,h,h,h,b,h,b,h,h,h,h,a,a,b,a,b,a,b,a,a,a,a,a,h,b,a,a,a,b,a	9824,12689,13107,13861,16097,19972,21104,23998,30253,34886,35246,41633,51473,51855,52594,52922,15393,30650,36601,31754,30787
2200,a,h,h,a,h,h,h,h,h,h,a,a,h,a,a,h,b,h,h,h,h,b,b,b,h,h,h,b,h,h,a,a,a,h,b,a,b,a,h,a,a,a,h,h,h,a,a,b,h	7680,9498,9603,13770,14826,16363,18233,19236,21001,22105,23195,24257,26097,28125,32655,34298,39478,40604,43177,43918,44062,44874,46376,48049,49139,50303,50945,55107,33232,34413
2203,a,a,h,a,b,h,h,b,h,h,h,h,a,b,b,h,h,b,h,h,h,b,h,b,b,h,h,h,a,a,b,h,h,h,h,a,a,h,h,h,b,a,h,b,a,b,h,h,a	5854,10291,11984,15591,17266,31332,38719,58585,47882,60110
2224,a,b,h,h,h,h,h,h,h,b,a,h,h,h,h,h,h,h,b,b,h,a,h,b,a,a,h,a,h,h,a,b,h,b,a,h,a,a,h,b,h,h,h,h,a,h,a,a,b	8359,9380,9854,14342,19594,21402,24905,29777,30317,31076,32399,34133,34864,35777,39697,50878,51159,53111,55257,55428,57522,6838,10866,11658,16203,26311,34017,35169,50467,57848,59319,32240,51126,28778
2244,b,h,a,h,h,b,h,b,b,h,h,h,h,a,a,h,h,b,h,h,b,h,h,h,h,a,a,b,b,b,h,h,a,b,b,b,h,h,b,a,b,a,h,h,a,b,a,h,a	7391,47401,56913,4702,22556,27539,39420,59346
2246,h,a,h,a,b,h,b,h,h,b,b,h,h,h,h,a,a,h,h,b,h,a,a,h,a,a,a,h,a,a,a,a,b,h,b,h,h,a,h,h,h,b,b,h,h,h,a,b,h	11945,23477,24368,25461,40055,45294,51224,53727
2271,h,a,h,a,b,h,b,h,h,b,b,h,h,b,h,a,a,h,b,b,h,h,a,h,a,a,a,h,a,h,a,a,b,h,b,h,h,a,h,h,h,b,b,h,h,h,a,b,h	30797,48158,58897,16300,26423,36646
2280,h,h,a,a,h,b,h,b,a,h,h,a,h,a,h,h,h,b,b,a,a,b,h,h,h,b,h,h,h,h,h,h,h,a,b,b,a,h,b,h,h,b,h,h,a,a,h,h,b	43559,19605
2302,a,h,h,h,h,h,b,h,h,h,a,a,h,h,b,a,b,h,a,a,h,h,a,a,a,a,a,h,h,h,a,h,b,h,a,a,h,h,h,h,a,a,b,b,b,b,a,a,a	3222,8149,11350,12276,19234,36057,38347,38898,47038,54013,54274,56670,57482,58596,6804
2303,h,h,h,b,h,h,h,b,h,a,h,h,h,h,a,h,a,b,b,h,h,h,h,b,a,h,a,h,h,h,h,h,h,h,h,h,a,h,h,b,a,h,a,h,h,b,a,b,h	4611,7603,7938,11421,48886,49663,30833,43378,56463
2307,h,b,h,h,b,b,b,h,b,h,h,b,a,b,a,b,b,h,h,a,h,b,h,b,h,h,h,a,b,h,b,h,a,h,h,a,h,b,b,h,b,a,a,h,h,b,h,a,h	10647
2310,a,h,h,h,h,h,b,h,h,h,a,a,h,a,b,h,b,h,a,a,h,h,a,a,a,a,a,b,h,h,a,h,b,b,a,a,h,h,h,h,h,h,h,b,b,b,h,h,a	4581,10642,13639,28985,30507,31155,31677,36860,37632,38266,48926,50579,33865,36032,40347,38415,49499,24783,54031
2348,h,h,h,b,b,h,b,b,h,a,b,h,h,b,b,h,h,a,h,a,b,h,h,h,h,h,b,h,h,b,a,b,b,h,h,a,b,h,a,h,h,b,h,h,h,a,b,b,h	8891,8894,21297,36358,36782,57276,24255
2352,h,h,a,b,h,h,b,h,h,b,h,h,a,b,h,h,h,b,h,b,h,b,h,a,a,a,h,a,h,h,h,h,b,h,h,h,a,b,b,a,h,a,h,h,h,h,h,h,h	3903,4728,10294,15021,18331,19886,20942,31725,36971,45043,54414,55420,56398,57608,60512,669,11688,32471,39963,59140,29380,51711
2369,h,a,a,a,b,h,b,h,h,h,b,h,h,b,h,a,h,h,b,h,b,h,h,h,h,h,h,h,a,h,a,h,b,b,h,h,b,h,a,h,h,b,b,a,h,a,h,b,a	13482,22293,37735,38527,38930,56981,26458,29931
2378,a,h,h,a,h,h,h,h,h,h,a,a,h,h,a,h,b,h,b,h,h,h,b,b,h,b,h,b,h,h,a,a,h,h,b,a,b,a,a,a,a,a,h,h,a,a,a,b,a	1382
2398,h,b,h,a,b,a,h,h,h,h,a,a,b,h,h,h,a,b,h,a,b,h,b,b,a,b,h,a,h,h,h,b,b,b,h,h,a,h,h,h,h,b,h,h,h,h,a,h,h	32389,37671,41518,46680,47624
2400,h,b,h,h,b,b,b,h,b,h,h,b,a,h,a,b,b,a,h,a,h,b,h,b,h,b,a,a,h,h,b,h,h,h,h,a,h,b,h,h,b,h,h,h,h,h,h,a,a	18605,40540,46909,59054
2429,h,b,a,h,h,h,h,b,h,h,a,h,a,a,a,h,h,b,h,h,b,a,h,h,a,a,a,b,b,b,h,h,h,b,b,b,a,b,b,a,b,a,h,h,a,b,a,a,a	33510,27156
2432,h,a,b,b,a,a,b,h,h,b,h,h,h,a,h,b,h,a,h,b,a,h,a,a,b,a,a,h,h,a,h,h,h,a,a,a,b,h,b,h,h,a,b,h,a,b,b,a,a	14523,24278,30338,42455,43498,45362,46427,52205,57136,57221,4111,4453,17044,21982,33516,58629
2453,a,h,h,h,h,h,b,b,b,h,a,a,h,b,h,h,h,h,b,a,h,b,b,h,h,a,h,h,h,a,b,a,h,b,a,a,h,a,b,h,a,b,h,b,h,a,h,h,h	7880,9232,28151,28331,42865,50459,12589,18965,37121
2454,a,a,h,a,h,h,h,b,h,h,h,h,h,b,b,h,a,b,a,h,b,b,a,a,b,h,h,h,h,a,b,h,b,h,h,b,b,h,b,h,h,b,b,b,b,b,h,h,a	6523
2460,h,h,a,b,a,h,h,a,a,b,b,b,h,h,h,b,a,a,h,h,a,b,h,a,h,h,b,h,b,h,h,a,h,b,b,b,a,a,h,h,a,h,b,b,a,a,h,h,a	17861,26318
2476,h,a,a,a,b,h,b,h,h,b,b,h,h,b,h,a,h,h,b,b,h,h,a,h,h,a,a,h,a,h,a,h,b,h,b,h,b,h,h,h,h,b,b,a,h,h,a,b,a	19110,31111,31122,33151,43060,48581,1192,48050,52164
2482,h,h,h,a,h,b,h,b,a,h,a,a,h,a,h,a,h,h,b,a,a,b,h,h,b,b,h,a,h,h,b,h,a,a,h,b,a,h,b,h,h,h,h,b,a,a,b,a,b	3637,7259,13594,14541,18165,24244,25696,38344,42255,55787,51309,882
2499,h,b,a,h,h,h,h,b,h,h,a,b,a,a,a,h,h,b,h,h,b,a,b,h,a,a,h,h,b,b,h,h,b,b,b,h,a,b,b,a,b,a,h,a,h,b,a,a,a	12127,17504,22410,26636,26808,53341,56576,8658,18129,30745,56491
2508,h,h,a,a,a,b,h,b,a,h,h,a,h,a,a,h,h,h,b,a,a,b,h,h,h,b,h,a,h,h,b,h,h,a,b,b,a,h,b,h,h,b,h,h,a,a,h,h,b	16018,20608,23970,31646,34835,43193,53260
2531,a,h,h,h,h,h,h,h,b,b,h,a,b,h,h,b,h,b,h,a,h,h,b,h,b,h,h,a,h,a,h,b,a,h,a,b,b,a,h,b,b,a,a,h,a,h,h,a,a	9018
2541,a,h,h,a,h,h,h,h,h,h,a,a,h,h,a,h,b,h,b,h,h,b,b,b,b,h,h,b,h,h,a,a,a,h,b,a,b,a,a,a,a,a,h,h,h,a,a,b,h	36517,48781,58719,16749
2557,h,b,a,h,h,h,a,h,h,a,h,b,h,b,h,h,b,b,b,h,h,h,b,h,a,a,h,b,h,h,a,a,h,h,a,h,h,b,b,h,a,b,h,h,h,b,h,h,h	21889,26565,27620,28992,30774,34985,35583,40579,40641,41350,42598,50773,51572,52186,53511,54807,55633,59918,60621,6998,19835,22916,25078
2588,h,a,h,b,b,h,b,b,b,h,h,h,h,h,a,h,a,b,b,h,h,h,h,b,a,b,a,h,a,b,a,h,b,h,b,h,h,h,a,h,h,a,a,h,a,b,a,a,a
2619,a,h,b,a,h,h,a,a,h,b,a,b,h,h,a,a,a,h,a,b,a,h,b,h,a,h,a,b,a,h,b,h,h,a,b,h,b,h,b,a,a,h,h,h,h,h,h,b,a	4586,9951,10396,16507,23148,33301,34132,42302,42477,48433,49157,50163,50220,56724,58190,58912,59745,17339,19779,21737,22365,26302,39102,42048,44461,51846,51884,11022,57987
2621,h,h,a,h,h,b,h,b,a,h,h,a,h,a,h,h,h,b,b,a,a,b,h,h,h,b,h,h,h,h,h,h,h,a,b,b,a,h,b,h,h,b,h,h,a,a,a,h,b	3429,7881,19318,21932,47434,53860
2643,h,a,h,h,a,h,b,h,h,h,h,b,h,b,h,h,a,a,b,h,h,a,h,b,h,a,b,h,b,h,h,b,b,a,h,h,h,b,h,b,h,b,h,h,a,a,b,h,a	3784,4098,5994,8824,10683,13445,15166,18988,20726,22396,24550,30106,36512,42924,51205,14934,47941,55455,57492,54898
2644,h,b,h,h,a,a,h,h,h,h,b,h,a,b,a,h,h,h,a,b,a,h,h,h,b,h,a,h,h,b,b,a,b,h,b,h,a,b,b,a,h,b,b,b,b,h,h,a,h	5778,9680,12101,44445,46500,48894,10959,13504,21180,26732,27454,35553,38207,59627,60142,60201,29445,46418,28887
2661,a,h,h,b,a,b,h,h,b,h,h,h,h,a,h,h,h,b,a,h,a,h,h,h,b,h,a,b,h,h,h,h,a,b,h,h,h,h,h,a,b,h,b,a,a,b,h,h,h	6133,6203,19073,26651,30612,40587,24568,28647
2667,b,b,a,a,h,h,b,h,h,h,b,b,a,a,h,h,h,a,a,a,h,b,h,h,h,h,h,h,h,a,a,h,h,h,b,h,h,h,h,b,b,h,a,a,b,h,a,a,h	5856,8662,8872,11665,11977,22223,34992,42567,45099,54841,55262,58673,4663,36910,43673,34147
2676,h,b,h,h,b,b,b,b,b,h,h,b,h,h,a,b,b,a,h,a,h,b,h,h,h,b,a,a,h,a,b,h,h,h,h,a,h,h,h,a,b,h,h,h,h,h,b,a,a	23388,53367,60028
2703,h,b,h,h,h,h,h,a,h,b,h,b,h,b,b,h,h,h,a,a,a,h,h,b,h,h,h,h,b,a,h,h,a,h,b,b,b,h,h,h,b,h,b,h,h,h,b,b,a	4937,9047,9411,12257,12456,12991,13603,16030,18931,20579,22406,25169,25831,28637,30043,30282,35499,35649,37205,39501,43407,44304,54918,55142,60347,20755,50784,55368,47972
2705,b,h,h,h,b,h,a,b,b,h,h,h,h,h,h,h,h,b,a,h,b,h,h,a,b,h,a,b,h,h,b,h,a,h,b,h,h,a,h,a,b,a,b,h,a,b,a,h,h	3337,6457,9046,15331,17660,18375,21911,28270,32019,35211,38574,41663,42782,42942,43160,45703,58956,59118,60410,19809,24253,54437,60084,12388
2729,h,h,a,b,h,h,b,h,h,b,a,h,b,h,h,h,h,b,h,b,h,b,h,a,h,a,h,a,h,h,h,h,b,h,a,h,a,h,b,a,h,h,a,h,h,h,h,h,h	5293,16160,25075,44181
2731,h,a,h,b,a,a,b,h,h,h,h,b,h,h,h,h,a,a,b,h,a,a,h,b,h,a,b,b,b,h,h,h,b,a,a,h,h,b,h,b,h,b,h,h,a,h,b,h,a	6350,13949,16599,44539,9453,12633,37448,24707,53331
2739,h,b,a,h,a,a,h,b,h,h,b,h,a,b,a,h,h,h,a,b,a,h,h,h,b,h,a,h,h,b,b,h,b,h,b,b,a,h,b,a,b,b,b,b,b,a,h,a,h	34690,45389,49560,52415,56529,60671,9493,14243,15437,16721,17979,18649,22369,30669,31590,35394,36089,45681,46251,57460,60040,60658,6035
2746,a,h,h,h,h,b,h,h,b,h,h,h,a,b,a,b,h,h,a,a,h,a,h,a,h,a,b,h,h,b,h,a,b,b,h,a,h,b,h,h,h,h,b,b,b,b,a,a,h	16485,31391,41647,49794,50223,9069,32269
2769,a,h,h,h,h,a,b,h,h,h,h,a,h,h,b,a,b,b,h,a,h,h,a,b,a,h,a,h,b,a,a,h,b,h,a,a,a,b,h,h,h,a,b,h,b,b,a,a,a	30902,41901,45932,48507,58697,51825,58780
2810,a,b,h,h,b,h,h,h,h,b,a,h,h,h,h,a,h,a,b,b,h,h,h,b,a,a,h,a,a,b,h,b,h,b,a,a,a,a,h,b,h,h,h,h,a,h,a,a,b	57923
2821,a,b,h,h,h,a,h,b,h,h,a,a,b,b,h,h,b,h,a,h,h,h,a,b,a,a,h,h,h,h,a,a,b,h,h,a,b,h,h,h,h,h,h,h,a,a,b,b,a	3585,5443,9754,9795,20248,20330,21427,23559,27840,27865,32417,35573,36447,39494,42701,42752,48234,51871,52885,55610,6319,7375,8169,14172,17189,7342,8383
2824,a,b,b,h,b,b,h,b,b,h,a,h,h,b,b,a,a,a,a,b,h,a,h,b,h,b,b,b,h,h,h,h,h,h,a,h,h,h,h,h,b,h,a,h,b,h,h,a,b	5452,27162,29599,32026,34823,35141,34965
2839,h,h,h,b,h,h,b,b,h,a,h,h,h,h,a,h,a,b,b,h,h,h,h,b,a,h,a,h,a,h,h,h,h,h,b,h,h,h,a,b,a,a,a,h,h,b,a,b,a	4229,6962,11798,14232,19851,25041,27707,32091,32161,35101,38846,43633,6595,8822,19780,21746,37380,45459,51698,54982,59061,60245,29026,16986
2844,a,b,h,h,h,h,h,h,b,b,h,a,b,h,h,b,h,b,h,a,h,h,b,h,b,h,h,a,h,a,h,b,a,h,a,b,b,a,h,b,b,a,a,h,a,h,h,a,a	3228,4399,6479,9529,11540,15271,15342,19292,40447,40731,41187,46375,46583,48475,52892,53397,56955,31072,35105
2858,a,h,h,h,h,h,b,h,b,b,h,a,b,h,h,b,b,b,a,a,b,h,b,h,h,b,h,a,h,a,h,b,a,h,a,b,b,a,h,b,b,a,a,h,h,h,h,a,a	11158,24980,25927,34977,40594,43910,54098,54730,55401,36288,51691,52778
2876,h,b,h,h,b,h,a,a,h,b,h,h,a,b,b,h,h,h,a,h,a,h,h,b,h,h,h,h,b,a,h,h,a,h,b,b,b,h,h,h,b,h,h,h,h,h,b,h,a	9258,32352,34385,44683,50850,1072,28543,28809,31089
2883,h,a,h,h,a,h,b,h,h,h,h,b,h,b,h,h,a,a,b,h,h,a,h,b,h,a,b,h,b,h,h,h,b,a,h,h,h,b,h,b,h,b,h,h,a,h,b,h,a	11093,12340,13070,21637,24144,25216,30247,30490,31969,33636,36473,37805,42187,42619,43094,43472,46719,48807,53022,54974,6473,16886,17375,53780,55794,35330,26116,36275
2915,b,a,h,h,h,h,b,b,b,h,b,a,b,h,h,h,h,h,b,h,h,b,h,b,a,h,b,h,h,b,a,a,b,h,b,h,b,h,h,h,b,h,a,a,a,b,b,a,a	5122,5643,10956,17269,18839,36675,41631,55436,33673
2919,h,b,h,h,b,h,a,a,h,b,h,h,h,b,b,h,h,h,a,h,a,h,h,b,h,h,h,h,b,a,h,h,a,h,b,b,b,h,h,h,b,h,b,h,h,h,b,b,a	5980,13233,13672,22565,24201,26405,28049,46648,49228,58608,27722
2928,h,h,h,h,a,a,a,h,h,h,b,a,h,b,b,h,b,b,b,h,b,h,h,a,h,b,h,h,a,h,b,h,h,a,b,h,b,h,b,a,h,b,h,h,h,a,b,h,h	4423,5430,7196,11808,16769,19416,22193,22236,23142,27003,32334,32763,33988,39874,40736,42647,43426,44758,46135,46533,47191,47283,50669,52409,53775,54393,54686,58913,2226,14225,30265,41799,48004,9662,54375
2961,a,h,h,h,a,a,h,h,h,h,h,a,h,h,b,h,b,b,h,h,h,b,a,h,h,h,a,h,h,a,a,h,b,a,a,a,a,b,h,a,h,a,b,a,b,h,h,h,h	21020
2984,h,h,a,h,a,a,h,b,h,h,b,h,a,b,h,h,b,h,a,b,h,h,h,a,h,h,a,h,h,b,b,h,b,h,b,b,h,h,b,a,b,b,h,b,b,a,h,a,h	14216,15310,39808,41961,43122,58087,58473,9326,17356,22574,42353,45330,53224,18172
2990,h,b,h,h,h,a,h,h,h,h,h,h,h,h,h,h,b,h,a,a,h,h,a,b,a,a,h,a,h,h,a,a,b,h,h,h,h,h,h,h,h,h,h,a,a,h,b,h,h
3000,h,b,b,h,a,b,b,h,h,h,h,h,h,h,a,h,h,h,h,a,h,b,h,a,a,b,a,a,a,a,h,b,h,a,h,h,h,h,h,h,b,h,b,a,h,h,b,h,a	5740,51287,53602
3015,h,b,h,h,h,b,b,b,b,h,h,b,h,h,a,b,h,a,h,a,h,b,h,a,h,b,a,a,a,a,b,b,h,h,h,a,h,h,h,a,b,h,h,h,h,h,b,a,a	25486,22529
3026,b,h,a,b,a,h,b,h,h,b,a,b,b,h,h,h,a,b,h,b,h,b,a,a,b,a,h,h,h,b,a,h,b,h,a,h,a,h,b,a,h,h,a,h,a,h,h,h,h	31026,47790,59363
3030,h,h,a,b,h,h,b,h,h,b,h,h,h,b,h,h,h,b,h,b,h,b,h,a,a,a,h,a,h,h,h,h,b,h,a,h,a,h,b,a,h,a,h,h,h,h,h,h,h	12745,13718,14600,15294,24795,72,48299,30001
3052,a,h,a,h,a,b,h,a,a,a,a,h,h,b,a,h,b,h,b,h,h,h,h,b,h,b,b,h,b,h,a,a,b,a,b,h,b,h,a,a,a,a,h,b,a,a,a,b,a	10854,14131,39662,42232,52866,50479,52722
3056,h,a,a,h,b,h,b,h,h,a,b,h,h,b,h,a,h,h,b,h,b,h,h,h,h,h,h,h,a,h,a,h,b,b,h,h,b,h,a,h,h,b,h,a,h,a,b,b,a	40239
3059,h,b,a,h,h,h,h,b,h,h,a,h,a,a,a,h,h,b,h,h,b,a,b,h,a,a,h,h,b,b,h,h,h,b,b,h,a,b,b,a,b,a,h,a,a,b,a,a,a	25110,48599,53707,55349,15074
3064,h,h,a,b,a,h,h,a,a,b,b,b,h,h,h,b,a,a,h,h,a,b,h,a,h,h,b,a,b,h,h,a,h,b,b,b,h,a,h,h,h,h,b,b,a,a,h,h,a	13610,17451,43113,48705,36067
3075,b,b,a,a,h,h,b,h,h,h,b,b,h,a,h,h,h,a,a,a,h,b,h,a,h,h,h,a,b,a,a,a,a,h,b,h,h,h,h,b,b,h,a,a,b,h,h,a,h
3088,h,b,h,a,b,h,a,h,b,b,h,h,a,h,h,a,h,h,a,h,h,h,h,b,h,a,a,h,b,a,h,a,a,a,a,b,h,b,a,b,h,h,h,a,h,h,h,h,b	4406,18100,32980,37165,42884,32383,42122
3109,a,b,a,h,h,h,h,h,b,b,h,a,b,h,h,b,h,b,h,a,h,h,b,h,b,h,h,a,h,a,h,b,a,h,h,b,b,a,h,b,b,a,a,h,a,b,h,a,a	5360,10173,35008,43523,49257,51830,26596,20366
3116,h,a,b,b,a,a,b,h,h,b,h,h,h,a,a,h,a,a,h,b,a,h,a,a,b,a,a,h,h,h,h,h,h,a,a,h,b,b,b,h,h,h,b,h,a,b,b,a,a	6877,33003,39401,42757,44045,53466,58219,48676,57547
3142,h,h,b,b,a,h,h,b,h,a,a,h,h,h,a,h,h,h,h,b,b,b,a,b,h,b,h,h,h,b,a,h,b,h,a,b,h,h,b,b,h,h,b,b,h,b,h,h,b	18356,46971,6829,29875,44991
3144,a,h,a,h,h,b,h,h,h,a,a,a,h,b,a,h,b,h,b,h,h,h,b,b,h,b,h,h,h,h,a,a,b,h,b,a,b,a,a,a,a,a,h,b,a,a,a,b,a	21578,23867,25908,34952,41756,56252,56416,57999,58948,59283,4410,12363,13676,50765,46408
3196,a,a,a,b,h,h,h,h,h,a,a,a,h,b,h,h,b,a,a,h,h,h,h,h,a,a,b,h,b,h,a,a,h,h,b,a,b,h,h,a,h,h,h,h,h,a,b,h,a	10712,19446,26533,26728,33242
3212,h,a,h,b,b,h,b,b,b,h,b,h,h,h,h,h,a,h,b,h,h,h,a,b,a,h,a,h,a,b,a,h,b,h,b,h,h,h,a,h,h,a,a,h,a,b,a,a,a	9344,25254,57582
3220,h,b,b,h,h,b,h,h,h,h,a,b,b,h,b,a,h,a,h,b,a,a,b,h,h,b,h,b,b,b,a,h,a,h,a,h,h,b,h,h,b,h,b,h,b,h,h,a,b	13856,27315,29681,33666,45743,51234,52821,56043,19783,22917,29128,57203,7795
3229,h,b,h,h,a,a,b,b,b,h,a,a,a,b,h,h,h,h,b,h,b,h,a,a,a,h,h,h,h,a,h,h,h,h,b,a,a,a,h,h,h,b,b,b,h,h,a,h,h	14228,51278,10965,41860
3233,h,a,a,a,b,h,b,h,h,h,b,h,h,b,h,a,h,h,b,h,b,h,h,h,h,h,h,h,a,h,a,h,b,b,h,h,b,h,h,h,h,b,b,a,h,h,h,b,a	11142,29614,52596,56507
3240,a,h,h,a,h,h,h,h,h,h,a,a,h,h,a,h,b,h,b,h,h,b,b,b,b,b,h,b,h,h,a,a,a,h,b,a,b,a,a,a,a,a,h,h,a,a,a,b,a
3245,a,b,h,h,b,h,h,h,h,b,a,h,h,h,h,a,h,a,b,b,h,a,h,b,a,a,h,a,h,b,h,b,h,b,a,a,a,a,h,b,h,h,h,h,a,h,a,a,b	30339,59787,22195,28679,38062,40226,59318,7544
3260,h,h,a,a,a,b,h,b,a,a,a,a,h,a,a,h,h,h,b,a,a,b,h,h,h,b,h,a,h,h,b,h,h,a,h,b,a,h,b,h,h,b,h,b,a,a,h,h,b	5107,5171,26538,31232,41083,48693,50551,60112,46029
3288,h,h,h,b,h,b,h,b,h,b,h,h,b,a,a,h,a,b,a,b,a,a,h,a,a,h,h,h,h,h,h,h,a,b,h,h,h,h,b,b,b,h,b,h,h,b,b,b,h	10335,12616,13278,49907,57425,25834,35651
3313,h,h,h,h,b,h,b,h,h,a,b,h,h,b,b,h,h,a,b,h,b,h,h,h,h,h,h,h,h,b,a,b,b,h,h,a,b,h,a,h,h,b,h,h,h,a,b,b,h
3323,b,b,a,h,a,h,b,h,h,b,h,b,b,a,a,h,h,b,h,b,b,b,a,a,b,a,h,h,h,b,a,h,b,h,a,h,a,h,b,a,h,h,a,h,h,b,a,h,h
3360,h,b,h,a,b,a,h,h,h,h,a,a,b,h,h,h,a,h,h,a,b,h,b,b,a,b,h,a,h,h,h,b,b,h,h,h,a,h,h,h,h,b,h,h,h,h,a,h,h	22338,47718
3369,b,h,a,b,a,h,b,h,h,b,a,b,b,h,h,h,h,b,h,b,h,b,a,a,h,a,h,a,h,b,a,h,b,h,a,h,a,h,b,a,h,h,a,h,a,h,h,h,h	13813,18568,35064,43394,45778,14099
3383,h,b,b,h,h,h,h,h,h,h,a,b,b,h,b,a,h,a,h,b,a,a,b,h,h,b,h,b,b,b,a,h,a,h,a,h,h,b,h,h,b,h,b,h,b,h,h,a,b	17329,21690,32052,33358
3395,a,h,h,h,h,h,h,h,b,a,a,a,b,a,h,h,b,h,a,a,h,h,a,a,h,a,a,h,h,b,a,a,b,a,h,a,h,h,h,h,h,h,a,b,b,a,h,h,h
3415,a,h,h,b,a,b,h,b,h,h,h,h,h,a,a,h,a,b,a,b,a,h,b,h,a,h,h,h,b,h,h,h,a,b,h,h,h,h,b,h,b,h,b,h,a,b,h,h,h	7093,30290
3417,h,b,h,h,h,a,h,h,h,h,h,h,h,h,h,h,b,h,a,a,h,h,a,b,a,a,h,a,h,h,a,h,b,h,h,h,h,h,h,h,h,h,h,a,a,h,b,h,h	5796,15626,39381,51295,52822,54570,57935,60328,24150
3439,a,b,h,b,h,a,h,b,h,h,a,a,b,b,h,h,b,h,a,h,h,h,a,b,a,a,h,h,h,h,a,a,b,h,h,a,b,h,h,h,h,h,h,h,a,a,b,b,a	26232,29754,33657,35792,47553,59177,53469
3449,b,h,a,h,h,b,h,b,b,h,h,h,h,a,a,h,h,b,h,h,b,h,h,h,h,a,a,b,b,b,h,h,a,b,b,b,h,h,h,a,b,a,h,h,a,b,a,h,a	11450,11509,14731,16942,17562,20853,23786,24416,26754,30946,33778,36154,38188,39021,46867,47204,48048,48621,52323,52903,53924,56304,57775,58639,4403,20136,20273,26562,38793,50416,51454,58251,47541,50090,56748,9295
3454,a,h,h,b,h,h,a,h,h,h,h,h,h,a,h,h,h,h,a,h,h,h,h,h,b,h,h,b,h,h,b,a,h,b,h,h,a,b,h,a,h,h,b,a,a,a,a,h,h	3898,6781,8639,9879,15264,15595,16458,16946,17779,22383,22602,26954,27286,27774,30345,32951,36036,36291,38829,39203,42356,45512,47171,48611,53840,57388,59443,59847,4782,7694,10070,11134,14997,22185,23438,24607,25398,30899,38611,51909,35774
3463,h,b,h,h,b,b,b,b,b,h,h,b,h,h,a,b,b,a,h,a,h,b,h,h,h,b,a,a,h,a,b,h,h,h,h,a,h,b,h,a,b,h,h,h,h,h,h,a,a	8094,27807,38655,43215,49702,991,5651,54702
3480,h,h,a,h,a,a,h,b,h,h,b,h,a,b,h,h,b,h,a,b,h,h,h,h,h,h,a,h,h,b,b,h,b,h,b,b,a,h,b,a,b,b,h,b,b,a,h,a,h	11651,16100,16913,20904,22015,22548,39555,45925,47025,47843,55949,59143,20046,24938,50698,10222
3483,a,h,h,h,h,a,b,h,h,h,h,a,h,h,b,a,b,h,h,a,a,h,a,h,a,h,a,h,h,a,a,h,b,h,a,a,h,h,h,h,a,a,b,h,b,b,a,a,a	3763,15472,22906,28411,29974,30827,32435,40399,44652,51298,53329,54373,1067,11363
3505,h,b,h,h,b,h,h,b,h,h,b,b,a,b,h,h,h,h,h,a,h,h,b,h,a,a,a,a,h,h,a,a,h,a,a,h,h,b,h,h,h,b,h,h,b,h,b,h,a	50048,2945
3515,a,b,a,h,h,h,h,h,b,b,h,a,b,h,h,b,h,b,h,a,h,h,b,h,b,h,h,h,h,h,h,b,a,h,h,b,b,a,h,b,b,a,a,h,a,b,h,a,a	24804,1704
3517,h,h,h,h,a,a,a,h,h,h,b,h,a,b,b,h,b,b,h,h,b,h,h,a,h,b,h,h,a,h,b,h,b,a,b,h,b,h,b,a,h,b,h,h,b,a,b,h,h	4045,8167,24370,53994,58943,17333
3575,a,b,a,h,a,b,h,h,a,a,a,h,b,b,a,a,b,h,h,h,h,h,h,b,h,b,b,h,b,h,h,a,b,a,b,h,b,h,a,a,h,a,h,b,a,a,a,b,a	13858,22277,25660,36219,40693,41804,56912,2021,4918
3581,a,h,h,h,h,h,b,h,h,h,a,a,h,a,b,h,b,h,a,a,h,h,a,a,a,a,a,b,h,h,a,h,b,b,a,a,h,h,h,h,h,h,h,b,b,h,h,h,a	9426,13812,15750,16257,16727,25079,28881,31212,32831,37209,51929,52753,54725,55603,59527,29523,38258,46026,56569
3592,a,h,h,h,h,h,h,h,b,h,a,a,h,a,h,h,b,h,a,a,h,h,a,a,h,a,a,b,h,b,a,h,b,b,h,a,h,h,h,h,h,h,a,b,b,a,h,h,h	9595,34182,42237
3598,a,h,h,a,h,h,h,h,h,h,a,a,h,a,a,h,b,h,h,h,h,b,b,h,h,h,h,b,h,h,a,a,a,h,b,a,b,a,h,a,a,a,h,h,h,a,a,b,h
3605,h,h,a,b,a,h,h,a,a,b,b,b,h,h,h,b,a,a,h,b,a,b,h,h,h,h,b,h,b,h,h,a,b,b,b,b,a,h,h,h,a,h,b,b,a,a,h,h,a	13241,16656,19249,59101
3611,h,b,h,h,h,h,a,b,h,a,h,b,h,b,h,h,b,b,b,h,h,h,b,h,a,a,a,a,h,h,a,a,h,h,a,h,h,b,b,a,h,b,h,a,h,h,b,h,h	5842,16303,33379,43816,50688,13767,38790,59354,26469
3617,h,b,h,h,b,a,b,a,b,h,h,h,a,h,a,b,b,a,a,a,b,a,a,a,b,a,b,h,a,b,a,a,b,h,h,a,b,b,h,h,a,h,b,h,a,b,h,a,h	17645,17915,23635,28803,36239,39218,39473,39882,41723,53280,21978,53639,55190,20519,20803
3641,a,b,h,h,b,h,h,h,h,b,a,h,h,h,h,h,h,h,b,b,h,a,h,b,a,a,h,a,h,b,h,b,h,b,a,h,a,a,h,b,h,h,h,h,a,h,a,a,b	3805,12059,12653,22327,35052,41873,50749,9995,26858,33140,35873,41968
3645,h,h,a,b,h,h,h,h,a,h,h,h,h,h,h,h,h,h,h,h,a,h,h,h,a,h,a,b,b,h,h,h,h,a,b,b,h,b,b,b,a,h,h,h,a,h,a,b,b	16632,27568,54646,58166,1387,51654
3658,h,b,b,h,b,h,h,a,h,h,a,b,b,a,b,a,h,a,h,h,a,h,b,h,b,b,h,h,b,b,a,h,a,h,a,h,h,h,h,h,h,h,b,a,b,h,h,h,b	10181,11368,12295,12792,17309,19468,19915,21068,21206,29455,31324,31711,39755,42646,43139,43356,44818,45103,47516,48033,51741,55494,55999,5606,46556,54012,49669,54092,41306,11280
3734,a,h,a,b,h,h,h,b,h,a,a,a,h,b,h,h,b,h,a,h,h,h,h,b,a,a,h,h,h,h,a,a,b,h,b,a,b,h,h,h,h,h,h,h,a,a,b,b,a	5002,7677,10457,14753,28674,37344,38388,44317,46853,59858,14894,53311,38140
3754,a,b,a,h,h,b,h,h,h,b,a,h,h,a,h,a,h,h,b,h,h,h,h,b,a,h,h,a,h,b,h,h,h,b,a,a,a,a,b,b,b,h,a,h,a,h,h,h,h
3756,h,h,a,b,a,h,h,a,a,b,b,b,h,h,h,b,a,a,h,h,a,b,h,a,h,h,b,h,b,h,h,a,h,b,b,b,h,a,h,h,a,h,b,b,a,a,h,h,a	6544,48226,57778,59779,60482,25456,32527
3781,h,b,h,a,b,h,a,h,b,b,h,h,a,h,h,a,h,h,a,h,h,h,h,b,h,a,a,h,b,a,b,a,a,a,a,b,h,b,a,b,h,h,h,a,h,h,h,h,b	4503,19719,34254,39835,44143,51872,15384,22450,34916,55878
3788,b,h,a,h,h,b,h,b,b,h,h,h,h,a,a,h,h,b,h,h,b,h,h,h,h,a,a,b,b,b,h,h,h,b,b,b,h,h,b,a,b,a,h,h,a,b,a,h,a	23303,53167,55462
3798,a,h,h,a,h,h,h,h,h,h,a,a,h,h,a,h,b,h,b,h,h,b,b,b,h,b,h,b,h,h,a,a,h,h,b,a,b,a,a,a,a,a,h,h,a,a,a,b,a	4157,5536,15255,16999,17014,25252,29763,39404,22804,44631
3808,h,a,a,h,b,h,b,h,h,a,b,h,h,b,h,a,h,h,b,h,b,h,h,h,h,h,h,h,a,h,a,h,b,b,h,h,b,h,a,h,h,b,b,a,h,a,b,b,a	22114,24271,42286,43315,60276
3812,a,h,b,a,h,b,h,h,h,b,b,h,b,b,h,b,h,b,a,h,a,a,h,a,a,a,b,h,h,h,h,h,b,b,h,a,h,b,h,h,h,h,h,b,b,b,a,a,h	12905,14049,19405,32509,41513,48488,3673
3817,h,a,a,b,h,h,h,h,h,a,a,a,h,h,h,h,b,a,a,h,h,h,h,h,a,a,b,h,b,h,a,a,h,h,b,a,b,h,h,a,h,h,h,h,h,a,b,h,a	23022,47330,34646
3826,a,b,h,h,h,h,h,h,h,b,a,h,h,h,h,h,h,h,b,b,h,a,h,b,a,a,h,a,h,h,a,b,h,b,a,h,a,a,h,h,h,h,h,h,a,h,a,a,b	18822,27691,50094,51992,54799,59018
3848,h,h,h,b,h,h,b,b,h,a,h,h,h,h,a,h,a,b,b,h,h,h,h,b,a,h,a,h,h,h,h,h,h,h,b,h,a,h,h,b,a,a,a,h,h,b,a,b,a	10397,21839,39162,40315,49888,59983,50434,53005,47226
3874,a,h,h,h,a,a,h,h,h,h,h,a,h,h,b,h,b,b,h,h,h,b,a,h,h,h,a,h,h,a,a,h,b,a,a,a,a,b,h,h,h,a,b,a,b,b,h,h,h	6534,14452,44442,45310,45356,53300,58652,5456,10230
3914,a,h,h,b,h,h,a,h,h,h,h,h,h,a,h,h,h,h,a,h,h,h,h,h,b,h,h,b,h,h,b,a,a,b,h,h,a,b,h,a,h,h,b,a,a,a,a,h,h	6147,7351,10882,16833,23651,24137,24996,27721,33995,34683,40360,49593,50379,55155,49818,58163
3916,h,h,h,a,h,a,a,b,h,h,h,h,a,b,b,h,h,h,a,b,b,b,a,b,h,b,h,h,h,a,a,b,h,a,a,h,h,h,h,b,h,h,h,b,h,b,a,h,h	16528,22766,24742,42330,46812,52739,60107,20482,57470,40180
3918,a,h,h,h,a,h,b,b,b,h,a,a,a,b,h,h,h,h,b,h,b,h,h,a,a,h,h,a,b,a,h,a,h,h,a,h,a,a,h,h,h,b,h,b,h,a,h,h,h	9412,14818,15194,17621,17829,18046,18431,21564,25634,25871,26255,27517,30971,31802,33077,34731,41953,42705,44169,47402,48402,48627,49403,52299,54101,57690,59784,10427,15144,21226,23734,23801,53510,25862,34578,36550,64
3932,h,b,h,h,b,b,a,h,h,b,h,h,a,b,h,h,a,h,a,h,h,h,h,b,h,a,h,h,b,a,h,a,a,a,h,b,h,h,a,h,b,h,h,a,h,h,h,h,b	11470,13961,22782,27588,38317,49103,51443,57475
4019,b,a,h,h,h,h,b,b,b,h,b,a,b,h,h,h,h,h,b,h,h,h,h,b,a,h,b,h,h,b,a,a,b,h,b,h,b,h,h,h,b,h,a,h,a,b,b,a,a	57634
4025,h,h,h,h,a,a,a,h,h,h,b,a,a,b,b,h,b,b,b,h,b,h,h,a,h,b,h,h,a,h,b,h,b,a,b,h,b,h,b,a,h,b,h,h,h,a,b,h,h	16825,32119,35830,37742,35345
4036,h,a,h,b,b,h,b,b,b,h,b,h,b,h,h,h,a,h,b,h,a,h,a,b,a,h,a,h,a,b,a,a,b,h,b,h,h,h,a,h,b,h,a,h,a,b,h,a,a	4965,11056,13633,24548,33445,37327,42635,51220,28761
4054,h,a,a,b,h,b,a,h,h,a,a,a,h,h,h,h,h,a,a,h,h,h,h,h,a,a,b,h,b,h,a,a,h,h,h,a,h,h,h,a,h,h,h,h,h,a,b,h,a	8257,14252,15800,16879,19006,19375,20863,23512,25240,25281,26179,31868,33824,43016,43184,45755,49940,55433,58309,58879,6273,11226,17009,27114
4081,a,a,h,h,h,h,b,b,b,h,a,h,h,b,h,b,h,b,b,a,a,b,b,h,h,a,h,h,h,a,b,a,h,b,a,h,h,a,b,h,a,b,h,b,h,a,h,h,h	10955,12946,14948,23485,38992,39514,41561,42827,55611,60346,1937,10197,17396,26049,34297,36609,57086
4085,b,h,h,h,h,h,a,b,b,h,h,h,h,h,h,h,h,b,a,h,b,h,h,h,b,a,a,b,h,b,b,h,a,b,b,h,h,h,h,a,b,a,h,h,a,b,a,h,a
4112,a,h,h,h,h,h,b,h,h,h,a,a,h,a,b,a,b,h,a,a,h,h,a,a,a,a,a,b,h,h,a,h,b,b,a,a,h,h,h,h,a,a,h,b,b,b,a,h,a	15708,39845,44205
4129,a,a,h,a,h,h,h,b,h,h,h,h,a,b,b,h,a,b,a,h,h,b,a,b,b,h,h,h,h,a,b,h,b,h,a,a,b,h,b,h,b,a,h,b,b,b,b,h,a	18877,20479,24164,29762,33878,43055,47814,57957,59610,55823,16007
4218,a,b,a,h,h,h,h,h,b,b,h,a,b,h,h,b,h,b,h,a,h,h,b,h,b,h,h,a,h,h,h,b,a,h,h,b,b,a,h,b,b,a,a,h,a,b,h,a,a	7599,10971,19411,26851,38180,40697,47981,57280,48871,18178
4238,a,b,h,h,h,h,b,h,b,h,h,h,a,b,a,b,h,h,a,a,h,a,h,a,h,a,b,h,h,b,a,a,b,b,h,a,b,b,h,h,a,h,b,h,a,b,h,a,h	9183,24060,26291,38159,48106,52031,53999,1439
4246,a,h,h,a,h,h,h,h,h,h,a,a,h,a,a,h,b,h,b,h,h,b,b,b,h,h,h,b,h,h,a,a,a,h,b,a,b,a,h,a,a,a,h,h,h,a,a,b,h	6301,6396,9447,10754,23145,28960,35284,44595,57346,60281,39382,49000,33243,43182
4264,h,h,a,b,h,h,b,h,h,b,a,h,b,h,h,h,h,b,h,b,h,b,h,a,h,a,h,a,h,b,h,h,b,h,a,h,a,h,b,a,h,h,a,h,h,h,h,h,h	21815,51812,70,45095
4273,h,h,a,b,b,h,h,h,h,b,h,h,a,b,b,h,h,b,h,b,h,b,h,a,a,a,h,a,h,h,h,h,b,h,h,h,a,b,b,a,h,a,h,h,h,h,h,h,h	7079,9594,13304,19585,22879,26760,28015,31288,35049,36273,55079,55254,60441,4645,6009,8875,12833
4327,h,b,b,h,h,b,h,h,h,h,a,b,h,h,b,a,h,a,h,b,a,a,b,h,h,b,b,b,b,h,a,h,a,h,a,h,h,b,h,h,b,h,b,h,b,h,h,a,b	4978,5609,5956,7235,8136,11587,19239,20008,26878,28099,38369,40894,41388,43042,45518,45799,58282,60043,1599,6131,7111,19690,44073,46201,58066,58603,22587,42124,7105,18058,12522
4329,a,a,h,a,h,h,h,a,h,h,a,h,h,b,h,h,h,a,b,h,b,h,h,h,b,h,a,h,b,h,h,b,h,h,h,b,a,b,b,h,h,a,h,a,a,h,h,b,h	5336,36162,48914
4331,b,h,b,b,a,h,h,b,h,a,a,h,h,h,a,h,h,h,h,b,b,b,a,b,h,b,a,h,h,b,a,h,b,h,a,b,h,b,b,b,h,h,b,b,h,b,h,h,b	13421,16493,32312,42386,44034,49247,55054,55450,13002,18387,43951,55934,38334,50453
4336,h,b,h,h,b,h,a,a,h,b,h,h,a,b,b,h,h,h,a,h,a,h,h,b,h,h,h,h,b,a,h,h,a,h,b,b,b,h,h,h,b,h,h,h,h,h,b,b,a	22426,55601
4337,b,b,a,b,a,h,b,h,h,b,h,b,b,h,a,h,a,b,h,b,h,b,a,a,b,a,h,h,h,b,a,h,b,h,a,h,a,h,b,a,h,h,a,h,a,b,a,h,h	32525,33123,37318,46651,57961,52285
4365,a,a,h,a,h,h,h,a,h,h,a,h,h,b,h,h,h,a,b,h,h,h,h,h,b,h,a,h,b,h,h,b,h,h,h,b,a,b,b,h,h,a,h,a,a,h,h,b,h	6914,16844,24993,27970
4372,h,h,h,b,h,b,h,b,h,h,h,h,b,a,a,h,a,b,a,b,a,a,b,a,a,h,h,h,h,h,h,h,a,b,h,h,h,h,b,h,b,h,b,h,h,b,b,b,h	9484,32169,26861
4377,h,b,h,h,h,h,a,h,a,a,h,b,h,b,b,a,b,b,b,b,h,h,b,h,a,a,h,b,h,h,a,a,h,h,a,h,h,b,b,h,a,b,b,h,h,b,h,h,h	18364,37353,46977,49883,57568,1735,43886
4422,a,b,h,h,h,a,h,b,h,h,a,a,b,b,h,h,b,h,a,h,h,h,a,b,a,a,h,h,h,h,a,a,b,h,h,a,b,h,h,h,h,h,h,a,a,a,b,b,a	10648,23007,28639,33162,35199,39503,48428,50261,57572,58320,59991,6010,6902,8420,10311,50298,57926
4528,h,b,h,h,h,h,h,h,h,b,a,h,a,h,b,h,h,h,b,h,h,a,h,h,a,a,b,a,h,h,a,b,h,b,a,h,h,a,h,h,b,b,h,b,h,h,a,a,b	5295,11408,13848,14616,17395,30510,44172,48817,49487,50600,22486,49166,2493
4533,h,b,b,h,a,b,b,b,h,h,h,h,h,h,a,h,h,h,h,a,h,b,h,a,a,b,a,a,a,a,h,b,h,a,h,h,h,h,h,h,b,h,b,a,h,h,b,h,a	18148,37131,44961
4567,b,a,h,h,h,h,b,b,b,h,b,a,b,h,h,h,h,h,b,h,h,h,h,b,a,h,b,h,h,b,a,a,b,h,b,h,b,h,h,h,b,h,a,a,a,b,b,a,a	7977,12043,16726,20810,39328,46655,54760,55852,58669
4570,h,h,h,a,h,h,a,h,h,h,h,h,a,b,b,h,h,h,a,b,h,h,a,b,h,b,h,a,b,a,a,b,h,a,a,h,h,h,h,h,h,b,h,b,h,b,a,h,h	5526,6145,11824,13478,16251,16764,20958,21753,22794,23426,24377,27159,31135,33580,34839,35190,36987,42839,43303,43710,45393,45531,45934,45991,46406,47391,48166,48302,49226,50230,51883,53166,53292,56691,56827,57518,58310,9129,16078,23137,36544,53014,36366,41214
4594,a,b,a,b,h,h,h,b,h,a,a,a,b,b,h,h,b,h,a,h,h,h,h,b,a,a,h,h,h,h,a,a,b,h,h,a,b,h,h,h,h,h,h,h,a,a,b,b,a	10623,50934,56817,40363
4605,h,a,a,a,b,h,b,h,h,h,b,h,h,b,h,a,h,h,b,b,b,h,h,h,h,h,h,h,a,h,a,h,b,b,h,h,b,h,h,h,h,b,b,a,h,h,h,b,a	14431,19335,48913
4612,a,b,b,h,h,b,h,h,b,h,a,b,h,b,b,a,h,a,h,b,a,a,b,h,h,b,b,b,b,h,a,h,a,h,a,h,h,b,h,h,b,h,h,h,b,h,h,a,b	39571,48573
4653,a,a,h,a,a,h,h,b,h,h,h,h,h,h,b,h,a,b,h,a,b,a,a,a,h,h,a,h,h,h,b,h,b,a,h,b,b,h,b,b,h,b,h,h,b,h,h,a,h	9938,17748,19962,28381,33361,49353,50269,58365,26069
4677,a,b,b,h,h,b,h,h,b,h,a,b,h,b,b,a,a,a,a,b,a,a,b,h,h,b,b,b,h,h,a,h,a,h,a,h,h,b,h,h,b,h,a,h,b,h,h,a,b	4687,7344,14843,30543,34004,37887,41414,43203,51268,56136,58255,59549,901,15302,15548,33488,53934
4707,h,b,h,h,b,b,b,h,b,h,h,b,a,b,a,b,b,a,h,a,h,b,h,b,h,h,a,a,h,h,b,h,a,h,h,a,h,b,b,h,b,a,h,h,h,b,h,a,a	10530,14263,17788,23423,35018,35061,35531,45688,54762,55728,58490,6667,26518
4725,a,h,h,h,a,a,h,h,h,h,h,a,h,h,b,h,b,b,h,h,h,b,a,h,h,h,a,h,h,a,a,h,b,a,a,a,a,b,h,h,h,a,b,h,b,b,h,h,h	9414,27815,45073
4747,h,h,h,b,h,b,h,b,h,h,h,h,h,a,a,h,a,b,a,b,a,h,b,h,a,h,h,h,h,h,h,h,a,b,h,h,h,h,b,h,b,h,b,h,a,b,b,h,h	6219,11096,14677,19945,23312,26163,28084,31194,34305,54416,55912,18829,35068,28308
4766,b,a,h,h,h,h,b,h,b,h,b,h,h,h,h,h,h,h,b,h,h,b,h,b,a,h,b,h,h,b,a,a,b,h,b,h,b,h,h,h,b,b,a,a,a,h,b,a,a	6019,6096,6647,7990,8301,9092,9103,10791,12479,16183,17301,20040,25061,25795,25945,26063,28636,29530,31182,34324,37536,39870,40489,41562,43263,43351,44325,44423,45570,47614,47703,50000,51140,52329,53747,54331,55933,59150,59688,59770,878,12497,32794,38784,40936,43661,56843,60121,58955
4814,h,b,h,h,h,b,b,b,b,h,h,b,h,h,a,b,h,a,h,a,h,b,h,a,a,b,a,a,a,a,b,b,h,h,h,h,h,h,h,a,b,h,h,h,h,h,b,h,a	6541,8366,18651,21788,31760,41228,44136,47139,51455,54565,10408,15514,38619
4855,a,h,b,h,b,h,h,h,b,h,a,h,h,b,h,h,h,h,b,h,h,h,h,a,b,b,a,b,b,h,h,a,h,b,h,b,h,a,b,h,h,a,h,a,h,a,h,b,a	14235,32105,32849,42904,46915,36723
4897,a,b,h,h,h,h,b,h,b,h,h,h,a,h,a,b,h,h,a,a,h,a,h,a,h,a,b,h,h,b,a,a,b,b,h,a,b,b,h,h,a,h,b,h,a,b,h,a,h	9545,13207,42094,16350
4906,b,a,h,h,h,h,b,b,b,h,b,a,b,h,h,h,h,h,b,h,h,b,h,b,a,h,b,h,h,b,a,a,b,h,b,h,b,h,h,h,b,h,a,a,a,h,b,a,a	10156,18590,28736,30255,37099,44591,45273,45922,51038,57034,58900,17890,45843
4915,a,a,h,a,a,h,h,b,h,h,h,h,h,b,b,h,a,b,h,a,b,a,a,a,h,h,a,h,h,h,b,h,b,a,h,b,b,h,b,b,h,b,h,h,b,h,h,h,h	7414,7533,13065,13403,30660,33681,33935,44562,52114,31778,19421
4925,a,h,b,h,a,h,h,h,h,b,a,h,h,h,h,h,h,h,h,h,h,b,h,a,a,h,a,a,a,a,h,b,h,a,h,h,h,h,h,h,b,h,b,a,a,h,b,h,a	31953,37041,45950,46353,48662,51815,8439,58568,8107
4952,h,b,h,h,b,h,a,a,h,b,h,h,a,b,b,h,h,h,a,h,a,h,h,b,h,a,h,h,b,a,h,h,a,h,b,b,b,h,h,h,b,h,h,a,h,h,b,h,a	7996,10905,22280,36175,37972,2939
4969,h,h,a,h,h,h,h,b,a,h,h,h,h,a,h,h,h,b,b,h,a,b,h,h,a,b,a,h,b,h,h,h,h,a,b,b,h,h,b,b,a,h,h,h,a,h,a,b,b
4987,h,b,h,a,b,h,a,h,h,b,h,h,a,b,h,a,a,h,a,h,h,h,h,b,h,a,a,b,b,a,h,a,a,a,h,b,h,h,a,h,h,h,h,a,h,h,h,h,b	7149,9954,33061,37197,39794,41406,48793,50507,56118,56530,60562,21587,28741,39985,29094,29880
4993,h,a,h,a,b,h,b,h,h,b,b,h,h,b,h,a,h,h,b,b,h,h,a,h,h,a,a,h,a,h,a,h,b,h,b,h,b,a,h,h,h,b,b,a,h,h,a,b,a	56274
5001,h,a,h,h,a,h,b,h,h,h,h,b,a,h,h,a,a,a,h,h,b,a,h,b,h,a,b,h,b,b,h,b,b,h,h,h,h,b,h,b,h,b,a,a,b,a,h,a,a	50119,57269,9486
5010,a,h,a,h,h,h,h,h,h,a,a,a,h,b,a,h,b,h,b,h,h,b,b,b,h,b,h,h,h,h,a,a,h,h,b,a,b,a,a,a,a,a,h,b,a,a,a,b,a	12052,14317,24758,26373,37605,39823,42632,42637,31903
5018,h,b,h,h,h,a,h,h,h,h,a,h,h,h,h,h,b,h,a,a,h,h,a,b,a,a,h,a,h,h,a,a,b,h,h,h,h,h,h,h,h,h,h,a,a,h,b,b,h	29830,43737
5028,a,a,h,a,a,h,h,h,h,h,h,h,h,a,b,h,a,b,h,a,b,a,h,a,h,h,a,h,h,h,b,h,b,a,h,b,b,h,b,b,h,b,h,h,b,h,h,a,b	19664,23452,26750,36235,45376,45921,48810,49383,49552,51576,54917,55226,56993,16792
5049,a,h,b,b,b,h,a,h,b,h,a,h,h,b,a,h,h,h,h,h,h,h,b,h,b,b,a,b,b,h,h,a,h,h,a,b,h,a,b,h,b,h,a,a,h,a,h,b,a	12070,15441,16788,26745,31025,32681,32742,41378,49150,59760,41651,58462
5054,h,h,b,b,h,h,a,b,h,a,a,h,a,b,h,h,h,h,h,b,b,b,a,b,h,b,h,h,h,a,a,h,h,a,a,b,h,h,b,b,h,h,b,b,h,b,a,h,h	19582,28303,29151,31137,35516,44687,46249,50157,21571
5062,b,h,a,b,a,h,b,h,h,b,h,b,b,h,a,h,a,b,h,b,h,b,a,a,b,a,h,h,h,b,a,h,b,h,a,h,a,h,b,a,h,h,a,h,a,h,h,h,h	12516,14379,14936,26398,29402,29678,29755,31413,32120,32241,37654,37967,41050,41102,42881,45595,47431,58206,1533,7258,13222,16845,40271
5199,h,h,a,b,a,h,h,a,a,b,b,b,h,h,h,b,a,a,a,h,a,b,h,a,h,h,b,a,b,h,h,a,h,b,b,b,h,a,h,h,h,h,b,b,a,a,h,h,a	5863,10514,10963,17317,20997,29910,30666,35192,36461,39721,55898,58239,58266,7692,38414,3925
5225,a,b,a,h,h,b,h,h,h,b,a,h,h,a,h,a,h,a,b,h,h,h,h,b,a,h,h,a,h,b,h,h,h,b,a,a,a,a,b,b,b,h,a,h,a,h,h,h,b	7629,50556
5262,a,h,a,h,h,b,h,a,h,a,a,a,h,b,a,h,b,h,b,h,h,h,b,b,h,b,h,h,h,h,a,a,b,h,b,a,b,a,a,a,a,a,h,b,a,a,a,b,a	14533,15105,23429,45872,46804,29780
5269,h,b,h,h,b,h,h,b,h,h,b,b,a,b,h,h,h,h,h,a,h,h,b,h,a,a,a,a,h,h,a,a,h,a,a,h,h,b,h,a,h,b,h,h,b,h,b,h,a	7281,11934,16401,18159,21552,27659,33594,34306,34986,35496,35931,38449,41239,44378,52938,55324,57960,58707,3264,27031,43632,56270
5275,h,h,h,a,b,h,a,h,b,b,h,h,a,h,h,a,h,h,a,h,h,h,h,h,h,a,a,h,b,a,h,a,a,h,a,b,h,h,a,b,h,h,a,a,b,b,h,h,b	11324,20103,26678,30145,35985,38872,43758,44666,51607,52678,54014,55128,58926,11494,12032,35838,39296,17604,38021,7997
5304,h,h,b,h,h,a,a,b,h,a,h,h,a,b,h,h,h,h,a,b,b,b,a,b,h,b,h,h,h,a,a,b,h,a,a,b,h,h,h,b,h,h,b,b,h,b,a,h,h	55094,58826,1825
5320,a,a,h,a,h,h,h,b,h,h,h,h,h,b,b,h,a,b,a,a,b,h,a,a,b,h,a,h,h,a,b,h,b,h,h,b,b,h,b,b,h,b,h,h,b,b,h,h,h	22116,10285
5399,a,h,b,b,b,h,h,h,b,h,a,h,h,b,h,h,h,h,b,h,h,h,h,a,b,b,a,b,b,h,h,a,h,b,h,b,h,a,b,b,h,a,h,a,h,a,h,b,a	8096,21833,33423,55954,56236,59268,59081,60376
5410,h,b,h,h,h,h,a,a,h,b,h,b,h,b,b,h,h,h,a,h,a,h,h,b,h,h,h,h,b,a,h,h,a,h,b,b,b,h,h,h,b,h,b,h,h,h,b,b,a	18648,37171,39989,40501,40800,54911,57821,59855
5428,h,h,a,h,h,h,h,b,a,h,h,a,h,a,h,h,h,b,b,a,a,b,h,h,h,b,a,h,h,h,h,h,h,a,b,b,h,h,b,h,a,h,h,h,a,a,a,h,b	23027,37117,44358,43640
5431,h,b,h,a,b,a,h,h,h,h,a,a,b,h,h,h,a,h,h,a,b,h,b,b,a,b,h,a,h,h,b,b,b,h,h,h,a,h,h,h,h,b,h,h,h,h,a,h,h	32033,36709,36847,56997,46678
5450,h,h,h,b,h,b,h,b,h,h,h,h,b,a,a,h,a,b,a,b,a,h,b,h,a,h,h,h,h,h,h,h,a,b,h,h,h,h,b,h,b,h,b,h,a,b,b,h,h	14045,31809
5464,a,a,h,a,b,h,h,b,h,h,h,h,a,b,b,h,h,b,h,h,h,b,h,b,b,h,h,h,a,a,b,h,h,h,h,a,a,h,h,h,b,a,h,b,a,b,b,h,a	28903,44116,18609
5515,a,h,h,h,h,a,b,h,h,h,a,a,h,h,b,a,b,h,a,a,a,h,a,h,a,a,a,h,h,a,a,h,b,h,a,a,h,h,b,h,a,a,b,h,b,b,a,a,a	10201,34741,54422,57148
5517,a,h,h,b,a,b,a,h,b,h,h,h,h,a,h,h,h,h,a,h,h,h,h,h,b,h,a,b,h,h,h,a,a,b,h,h,h,h,h,a,b,h,b,a,a,b,a,h,h	7215,11909,15570,18781,21219,21451,24526,25454,28650,30035,37295,42317,46467,47613,48182,51478,56933,16861,20971,41971,56954,14654
5527,a,a,h,a,b,h,h,b,h,h,h,h,a,b,b,h,a,b,h,h,h,b,a,b,b,h,h,h,a,a,b,h,h,h,h,a,h,h,b,h,b,a,h,b,a,b,b,h,a	9681,24836,27225,27237,31859,33143,36502,59091,2791,20791,42234
5543,b,b,a,a,h,h,b,h,h,h,b,b,a,a,h,h,h,a,a,a,h,b,h,h,h,h,h,h,h,a,a,h,h,h,b,h,h,h,h,b,b,h,a,a,b,h,h,a,h	30322,34421,58588,527,41452
5569,a,a,h,a,h,h,h,b,h,h,h,h,a,b,b,h,a,b,a,h,h,b,a,b,b,h,h,h,h,a,b,h,b,h,a,h,b,h,b,h,b,a,h,b,b,b,b,h,a	11106,23090,25266,38997,58477,59225
5574,h,a,h,b,b,h,b,b,b,h,b,h,b,h,h,h,a,h,b,h,h,h,a,b,a,h,a,h,a,b,a,h,b,h,b,h,h,h,a,h,b,h,a,h,a,b,h,a,a	6355,12835,13071,23629
5603,h,b,h,h,b,h,a,h,h,b,h,h,a,b,h,h,a,h,a,h,h,h,h,b,h,a,h,h,b,a,h,a,a,a,b,b,b,h,a,h,b,h,h,a,h,h,h,h,b	38413,13009,52794
5610,b,b,a,a,h,h,b,h,h,h,b,b,h,a,h,h,h,a,a,a,h,b,h,a,h,h,h,a,b,a,a,a,a,b,b,h,h,h,h,b,b,h,a,a,b,h,h,a,h	46101,47019
5626,a,a,b,a,h,h,h,a,h,h,a,h,h,b,h,h,h,a,b,h,b,h,h,a,b,b,a,h,b,h,h,b,h,h,h,b,a,h,b,h,h,a,h,a,h,h,h,b,h	8331,12139,13569,34356,37899,50718,59235,19262,39948
5704,a,h,a,b,h,h,h,h,h,a,a,a,h,b,h,h,b,h,a,h,h,h,h,h,a,a,h,h,h,h,a,a,h,h,b,a,b,h,h,h,h,h,h,h,a,a,b,b,a	32407,45524,8249,29536,58363
5715,a,h,h,h,h,h,b,h,b,b,h,a,b,h,h,b,b,b,a,a,b,h,b,h,h,b,h,a,h,a,h,b,a,h,a,b,b,a,h,b,b,a,a,h,h,h,h,a,h	12894,16924,36995,46025,48530
5718,b,b,a,h,a,h,b,h,h,b,h,b,b,a,a,h,h,b,h,b,h,b,a,a,b,a,h,h,h,b,a,h,h,a,a,h,a,h,b,a,h,h,a,h,h,b,a,h,h	34859,42794,56749,60260,33502
5719,h,h,a,a,a,a,a,b,h,h,b,h,a,b,b,h,b,h,h,h,h,h,h,a,h,h,h,h,a,b,b,h,b,h,b,b,h,h,b,a,h,b,h,b,b,a,h,h,h	10243,18309,18505,26673,59138,2561,5060,40002,46164,48974
5724,a,h,b,h,a,h,h,h,h,h,a,h,h,h,h,h,h,h,h,h,h,b,h,a,a,h,a,a,a,a,h,b,h,a,h,h,h,h,h,h,b,h,b,a,a,h,b,h,a	10657
5726,h,b,b,h,h,b,h,h,h,h,a,b,b,h,b,a,h,a,h,b,a,a,b,h,h,b,b,b,b,b,a,h,a,h,a,h,h,b,h,h,b,h,b,h,b,h,h,a,b	8723,9095,11612,15155,19303,31145,31672,33685,42272
5770,a,h,h,h,h,a,b,h,h,h,a,a,h,h,b,a,b,h,a,a,a,h,a,h,a,h,a,h,h,a,a,h,b,h,a,a,h,h,h,h,a,a,b,h,b,b,a,a,a	55853
5797,b,h,h,h,b,h,a,b,b,h,h,h,h,h,h,h,h,b,a,h,b,h,h,h,b,h,a,b,h,h,b,h,a,h,b,h,h,a,h,a,b,a,b,h,a,b,a,h,a	9372,22419,51393,39493
5810,h,h,a,b,a,h,b,h,h,b,a,b,b,h,h,h,h,b,h,b,h,b,h,a,h,a,h,a,h,b,a,h,b,h,a,h,a,h,b,a,h,h,a,h,a,h,h,h,h	8826,39650,42773,44132,59146,11906,31047,3710
5830,a,h,h,h,h,b,h,h,b,h,h,h,h,b,a,b,h,h,a,a,h,a,h,a,h,a,b,h,h,b,h,a,b,b,h,a,h,b,h,h,h,h,b,b,b,b,a,a,h	10115,11829,14587,15632,15664,17741,23197,36271,43191
5862,h,h,h,a,h,b,h,b,h,h,a,a,h,a,h,a,h,h,b,h,a,b,h,b,b,b,h,a,h,h,b,h,a,a,h,b,a,h,b,h,h,h,h,b,a,a,b,a,h	6036,17904,18445,19792,23029,42985,43764,44400,47284,58143,2670,2787,9074,3736
5884,a,b,a,h,h,h,h,h,h,b,a,h,h,h,h,a,h,a,b,h,h,h,h,b,a,a,h,a,a,b,h,b,h,b,a,a,a,a,h,b,h,h,h,h,a,h,a,a,b	27085,30424,43699,55960,19528
5887,a,a,b,a,a,h,h,h,b,h,h,h,b,a,b,h,a,b,h,a,b,a,h,a,h,h,a,h,h,h,b,h,b,a,h,b,b,h,b,b,h,b,h,h,b,h,h,a,h
5914,a,a,h,a,a,h,h,b,h,h,h,h,h,b,b,h,a,b,a,a,b,a,a,a,b,h,a,h,h,h,b,h,b,h,h,b,b,h,b,b,h,b,h,h,b,b,h,h,h	27538,29618,42539
5929,h,h,h,a,a,a,a,h,h,h,b,h,a,b,b,h,b,b,h,h,h,h,h,a,h,b,h,b,a,h,b,h,b,a,b,h,h,h,b,a,h,b,h,h,b,a,h,h,h	8707,16439,16868,16905,45383,45788,6525,29243,39923,54598,53758
5972,a,h,h,a,h,h,h,h,h,h,a,a,h,h,a,h,b,h,b,h,h,b,b,b,b,b,h,b,h,h,a,a,a,h,b,a,b,a,a,a,a,a,h,h,h,a,a,b,h	7799,12878,41048,57116,49904,57782
5978,a,a,h,a,h,h,h,b,h,h,h,h,a,b,b,h,a,b,a,h,h,b,a,b,b,h,h,h,a,a,b,h,h,h,a,a,h,h,b,h,b,a,h,b,a,b,b,h,a	6405,43898,35692
6005,a,a,h,a,h,h,h,b,h,h,h,h,h,b,b,h,a,b,a,h,b,h,a,a,b,h,h,h,h,a,b,h,b,h,h,b,b,h,b,b,h,b,b,b,b,b,h,h,h	31656,33393,52496,55400,56047,56182,45430,46186
6011,h,a,h,b,a,a,b,h,h,h,h,b,h,h,h,h,a,a,b,h,a,a,h,b,h,a,b,b,b,h,h,h,b,a,h,h,h,b,h,h,h,b,h,h,a,h,b,h,a	46994
6016,h,h,a,a,a,a,a,b,h,h,b,h,a,b,b,h,b,h,h,h,h,h,h,a,h,h,h,h,h,b,b,h,b,h,b,b,h,h,b,a,h,b,h,b,b,a,h,h,h	8412,29783,38535,49246,49411,993,1510,22792,31966,35700,52300,53339
6042,h,a,h,h,a,h,b,h,h,h,h,b,a,h,h,a,a,a,h,h,b,a,h,b,h,a,b,h,b,b,h,b,b,h,h,h,h,b,h,b,h,b,a,a,b,a,h,h,a	11048,15739,21053,24110,24594,31589,35469,47634,49863,51755,55043,55826,56519,59238,6332,17187,15446
6054,a,h,h,b,a,b,h,h,b,h,h,h,h,a,h,h,h,b,a,b,a,h,h,h,b,h,a,b,b,h,h,h,a,b,h,h,h,h,h,h,b,h,b,a,a,b,h,h,h	13328,22346
6058,a,b,h,a,h,h,h,h,a,b,a,b,b,h,h,h,a,h,h,h,a,a,b,h,a,h,a,h,a,h,b,h,b,a,h,h,a,h,h,h,h,b,h,h,h,h,a,b,a	7139,9160,11709,13820,15344,15385,17143,17305,18098,18141,18284,20168,22467,24562,25573,25667,27860,28152,28338,29454,38800,39619,47014,47425,48848,49925,50109,60038,60473,3650,36704,53914,54740,18488,47646,5226
6067,a,b,h,h,h,h,b,h,b,h,h,h,a,h,a,b,b,h,a,a,h,a,a,a,h,a,b,h,a,b,a,a,b,b,h,a,b,b,h,h,a,h,b,h,a,b,h,a,h	7125,13044,13531,25146,28163,38900,45624,57371,60291,19042
6122,a,a,h,a,b,h,h,b,h,h,h,h,a,b,b,h,h,b,h,h,h,b,h,b,b,h,h,h,a,a,b,h,h,b,h,a,a,h,h,h,b,a,h,b,a,h,h,b,a	6806,7179,7405,7801,7854,8308,8553,9238,9345,11105,12234,13123,14601,15484,15754,16552,16797,16950,18043,20288,21069,21831,23574,23837,24108,25733,26386,26569,26752,27141,28675,31229,32755,34832,35197,35782,36129,37035,43070,44596,45087,45555,45930,47714,49502,50286,51384,51553,53132,53627,56301,57009,58127,59639,60045,526,720,10119,11987,12392,15774,17568,30637,31586,39750,40820,46611,46685,5632…
6137,a,h,h,b,a,b,h,b,h,h,h,h,h,a,a,h,h,b,a,b,a,h,b,h,h,h,a,b,b,h,h,h,a,b,h,h,h,h,b,h,b,h,b,a,a,b,h,h,h	14067,18940,19905,26111,31777,39186,43136,53987,59866
6144,h,b,h,h,b,h,a,a,h,b,h,h,a,b,b,h,a,h,a,h,a,h,h,b,h,a,h,h,b,a,h,a,a,h,b,b,b,h,a,h,b,h,h,a,h,h,h,h,h	7264,10178,11733,11976,56654,29379
6163,h,b,h,h,h,h,h,h,h,b,a,h,h,h,b,h,h,h,b,b,h,a,h,h,a,a,h,a,h,h,a,b,h,b,a,h,h,a,h,h,h,b,h,h,h,h,a,a,b	18543,56473,16434
6240,h,b,b,h,h,b,b,b,h,h,h,b,h,h,a,h,h,a,h,a,h,b,h,a,a,b,a,a,a,a,b,b,h,h,h,h,h,h,h,a,b,h,h,h,h,h,b,h,a	15939,16822,20016,30847,37747,38350,41637,44945,47878,49330,55172,54583,1551
6245,a,h,b,b,b,a,a,h,b,h,a,h,h,b,a,h,h,h,h,a,h,h,b,h,b,b,a,b,b,a,h,a,h,h,a,b,h,a,b,h,b,h,a,a,h,a,h,b,a	9192,11454,12980,23039,31924,32418,36750,40001,50609,54955,7664,32714,17029,20994,2160
6284,h,h,h,b,b,h,h,h,h,b,h,h,a,b,b,h,h,b,h,h,h,h,h,h,a,a,h,h,h,h,h,h,b,h,h,h,a,b,b,a,h,a,h,b,h,h,b,h,h	8226,14787,22405,27319,38559,38637,44079,48373,51019,55208,57441,58855,60195,14595
6299,a,a,h,a,h,h,b,h,h,h,a,h,h,b,b,h,h,a,h,b,h,h,h,h,b,h,a,h,b,b,h,b,h,h,h,b,a,b,b,h,h,a,b,a,a,h,h,b,h	42142,42217,47441,48329,57994,4963
6378,h,a,h,a,b,h,b,h,h,b,b,h,h,b,h,a,h,h,b,b,h,h,a,h,h,a,a,h,a,h,a,h,b,h,b,h,b,h,h,h,h,b,b,a,h,h,a,b,a	10522,13052,35084,40242,45249,59856,28869
6385,h,h,h,b,h,h,b,b,h,a,h,h,h,h,a,h,a,b,b,h,h,h,h,b,a,h,a,h,h,h,h,h,h,h,b,h,a,h,h,b,a,h,a,h,h,b,a,b,a	10594,56427,24746,48143,51285
6398,h,b,h,h,h,h,h,b,h,h,b,b,a,b,h,h,b,h,b,a,h,h,b,h,a,a,a,a,h,h,a,a,h,a,a,h,h,b,b,a,h,b,h,a,h,h,b,h,a
6403,h,b,h,h,h,h,h,b,h,h,b,b,a,b,h,h,b,h,b,a,h,h,b,h,a,a,a,a,h,h,a,a,h,a,a,h,h,b,b,a,h,b,h,a,b,h,b,h,a	8256,20572,29853,49961,51051
6411,a,b,a,h,h,b,h,h,h,b,a,a,b,a,h,a,h,h,b,h,h,h,h,b,a,h,h,a,h,b,h,h,h,b,h,a,a,a,b,b,b,h,a,a,a,h,h,h,h	9847,10459,14398,16151,19131,27983,35906,42042,44118,51059,51804,55901,56494,7250,11675,25324,26006,49496,56026,56386,19177,44385,56089,57097,58222,11204
6486,b,b,a,h,a,h,b,h,h,b,h,b,b,a,a,h,h,b,h,h,h,b,a,a,b,a,h,h,h,b,a,h,h,a,a,h,h,h,b,a,h,h,a,h,h,b,a,h,h	16370
6526,a,a,b,a,h,h,h,a,h,h,a,h,h,b,h,h,h,a,b,h,b,h,h,a,b,h,a,h,b,h,h,b,h,h,h,b,a,b,b,h,h,a,h,a,h,h,h,b,h	6594,12241,19518,26354,34290,36688,45221,48108,50624,54266,12608,45759
6527,h,h,a,a,a,b,h,b,a,h,h,a,h,a,h,h,h,b,b,a,a,b,h,h,h,b,h,h,h,h,h,h,h,a,b,b,a,h,b,h,h,b,h,h,a,a,h,h,b	11878,13247,18156,41403,41659,50993,54381,56303,57905,58248,17971,31374,31803,3246
6535,h,a,a,a,b,h,b,h,h,b,b,h,h,b,h,a,h,h,b,b,h,h,a,h,h,a,h,h,a,h,a,h,b,h,b,h,b,h,h,h,h,b,b,a,h,h,h,b,a	47188
6537,h,h,a,b,a,h,a,a,a,b,b,b,h,h,h,b,a,a,h,b,a,b,h,h,h,h,b,h,b,h,h,a,b,b,h,b,a,h,b,h,a,h,b,b,a,a,h,h,a	6613,11281,14671,14808,15287,15599,20190,24454,24528,35696,37474,38284,38802,40530,41652,43930,52539,59538,12904,13309,16683,33414,43972,49297
6546,a,a,h,a,h,h,h,b,h,h,h,h,h,b,b,h,a,b,a,h,h,b,a,a,b,h,h,h,h,a,b,h,b,h,a,b,b,h,b,h,h,h,b,b,b,b,h,h,a	7077,23874,34398,40301,41902,53064
6557,h,b,h,h,b,h,h,b,h,h,b,b,a,h,h,h,h,h,h,a,h,h,b,a,a,a,h,a,h,h,a,a,h,a,a,h,h,h,h,a,h,b,h,h,b,h,b,h,a	10488,14786,20012,23163,24056,27306,29088,33852,43164,44204,50272,51707,55365,726,20117,22846,35138,35942,49148,55348
6563,h,b,h,a,b,h,a,h,b,b,h,h,a,h,h,a,h,h,a,h,h,h,h,h,h,a,a,h,b,a,h,a,a,a,a,b,h,h,a,b,h,h,a,a,b,h,h,h,b	8765,14758,22951,12048
6588,a,h,h,b,a,b,h,b,h,h,h,b,h,a,a,h,a,b,a,b,a,h,b,h,a,h,a,b,b,h,h,h,a,b,h,h,h,h,b,h,b,h,b,a,a,b,h,h,h	13607,21443,34299,27215
6632,h,b,h,h,b,h,h,b,h,h,b,b,a,b,h,h,h,h,h,a,h,h,b,h,a,a,h,a,h,h,a,a,h,a,a,h,h,b,h,a,h,b,h,h,b,h,b,h,a	18628,42166,53211,14760
6635,a,b,h,h,h,h,h,h,b,b,h,a,b,h,h,b,h,b,h,a,h,h,b,h,b,h,h,a,h,a,h,b,a,h,h,b,b,a,h,b,b,a,a,h,a,b,h,a,a
6695,h,h,a,h,h,b,h,b,a,h,h,a,h,a,h,h,h,b,b,a,a,b,h,h,h,b,h,h,h,h,h,h,h,a,b,b,a,h,b,h,h,h,h,h,a,a,a,h,b	18687,24756,25654,28324,33199,36568,36805,39557,42529,52404,59818,19097,29345,40358,50856
6697,a,b,b,a,h,h,a,a,h,b,a,b,h,h,a,a,a,h,h,h,a,a,b,h,a,h,a,b,a,h,b,h,h,a,b,h,b,h,h,a,a,h,h,h,h,h,h,b,a	7632,16386,27765,28350,37363,29241,30910,55063
6736,a,h,h,h,h,h,b,h,h,h,a,a,h,a,b,a,b,h,a,a,h,h,a,a,a,a,a,b,h,h,a,h,b,b,a,a,h,h,h,h,a,h,h,b,b,b,a,h,a	38540,41302,16574
6739,h,h,h,a,h,a,a,b,h,h,h,h,a,b,b,h,h,h,a,b,h,b,a,b,h,b,h,h,h,a,a,b,h,a,a,h,h,h,h,h,h,h,h,b,h,b,a,h,h	8177,13688,37939,41359,46036,57557,43924
6741,h,h,a,a,h,b,h,b,a,a,a,a,h,a,a,h,h,h,b,a,a,b,h,h,h,b,h,a,h,h,b,h,h,a,h,b,a,h,b,h,h,b,h,b,a,a,h,h,b	10460,17409,18916,21680,46805,1334
6783,h,h,h,a,a,a,a,h,h,h,b,h,a,b,b,h,b,b,h,h,h,h,b,a,h,b,h,b,a,h,b,h,b,a,b,h,h,h,b,a,h,b,h,h,b,a,h,h,h	25813,30463,30487,39172,39949,42161,50957,60062,60480,13932,32412,42618,45337,49558
6787,a,b,h,h,h,a,h,b,h,h,a,a,b,b,h,h,b,h,a,a,h,h,a,b,a,a,h,h,h,h,a,a,b,h,h,a,b,h,h,h,h,h,h,a,a,a,b,b,h	6895,8012,18589,18668,33483,40140,41289,41303,54310,55739,36570
6796,a,h,a,b,h,h,h,b,h,a,a,a,b,b,h,h,b,h,a,h,h,h,h,b,a,a,h,h,h,h,a,a,b,h,h,a,b,h,h,h,h,h,h,h,a,a,b,b,a	7554,43680,37084,54128
6807,a,b,b,h,b,b,h,b,b,h,a,b,h,b,b,a,a,a,a,b,h,a,b,h,h,b,b,b,h,h,h,h,h,h,a,h,h,b,h,h,b,h,a,h,b,h,h,a,b	20030,30967,31393,42265,45841,8911
6832,h,h,h,h,a,a,a,h,h,h,b,h,a,b,b,h,b,b,h,h,b,h,h,a,h,b,h,b,a,h,b,h,b,a,b,h,b,h,b,a,h,b,h,h,b,a,h,h,h	28199,29414,44123,24862
6916,b,a,h,h,b,h,b,b,b,h,b,a,b,h,h,h,a,h,b,h,a,h,a,b,a,h,h,h,h,b,a,a,b,h,b,h,h,h,a,h,b,h,a,h,a,b,h,a,a	18972,21381,27942,28914,31118,32732,43140,45553,55985,20568,23480
6942,a,b,b,h,h,b,h,h,b,h,a,b,h,b,b,a,h,a,h,b,a,a,b,h,h,b,b,b,b,h,a,b,a,h,a,h,h,b,h,h,b,h,h,h,b,h,h,a,b	33192,34626,6322,16513,28665,7612
6944,a,a,h,b,a,a,b,h,h,h,h,h,h,h,h,h,a,a,h,b,a,a,h,h,h,a,b,b,h,h,h,h,h,a,a,h,b,b,h,h,h,h,h,h,a,h,b,h,a	7906,24123
7027,h,b,b,h,a,b,b,b,h,h,h,b,h,h,a,h,h,h,h,a,h,b,h,a,a,b,a,a,a,a,h,b,h,a,h,h,h,h,h,h,b,h,b,a,h,h,b,h,a	41260,53560
7034,a,b,h,h,h,a,h,b,h,h,a,a,b,b,h,h,b,h,a,a,h,h,a,b,a,a,h,a,h,h,a,a,b,h,h,a,h,h,h,h,h,h,h,a,a,h,b,b,h	29655,35892,30620
7043,a,b,h,h,h,h,b,h,b,b,h,h,h,h,a,b,b,b,a,h,b,b,b,h,h,b,h,a,h,a,h,b,h,h,h,b,h,a,h,h,h,h,h,h,h,h,h,h,h	12082,13678,29659,30808,33010,33215,33741,37304,38023,42125,50407,52335,54774,56483,7121,16948,52174,7968
7195,a,h,h,h,a,h,b,b,b,h,a,a,a,b,h,h,h,h,b,h,b,b,h,a,a,h,h,a,b,a,b,a,h,h,a,h,a,a,h,h,a,b,h,b,h,a,h,h,h	38126,44373
7219,a,h,b,a,h,h,h,h,h,h,a,a,h,a,a,h,b,h,h,h,h,b,b,h,h,h,h,h,h,h,a,a,a,h,h,a,b,a,h,a,h,a,a,h,h,a,a,b,h	10544,13156,17982,21430,33581,38861,41539,43515,3309,36360,54922
7229,a,h,h,h,b,b,h,b,h,h,a,h,h,b,b,a,a,h,a,h,h,h,h,b,h,b,h,b,h,h,h,h,h,a,a,h,h,h,h,h,h,h,a,h,b,b,h,a,b	25190,29091
7268,h,h,a,a,h,b,h,b,a,a,a,a,h,a,a,h,h,h,b,a,a,b,h,h,h,b,h,a,h,h,b,h,a,a,h,b,a,h,b,h,h,b,h,b,a,a,b,h,b
7274,h,a,h,h,a,h,b,h,h,h,h,b,a,h,h,a,a,a,b,h,b,a,h,b,h,a,b,h,b,h,h,b,b,h,h,h,h,b,h,b,h,b,a,h,h,a,b,h,a	18855,33179,42065,47393,4563,26670,50384,30731,45163,45549
7307,a,a,h,a,h,h,h,a,h,h,a,h,h,b,b,h,h,a,b,b,h,h,h,h,b,h,a,h,b,h,h,b,h,h,h,b,a,b,b,h,h,a,h,a,a,h,h,b,h	15745,19367,24113
7333,b,h,b,b,a,h,h,b,b,a,a,h,h,h,a,h,h,h,h,b,b,b,a,b,h,b,a,h,h,b,a,h,b,h,a,b,h,b,b,b,h,h,b,b,h,b,h,h,b	22441,26701,32086,34481,37686,40056,54347,58479,58809,36251
7343,h,b,h,h,h,a,a,h,a,a,h,b,h,b,b,a,b,b,b,b,b,h,b,h,h,h,h,b,h,h,a,h,h,h,a,a,h,b,b,b,a,b,b,h,a,b,h,h,h	10793,20392,24653,35899,47659,48568,2712,16032,16182,22691,23211,24408,32422,35825,42756,43037,6660
7366,h,b,h,h,h,a,h,b,h,h,a,h,h,h,h,h,b,h,a,a,h,h,a,b,a,a,h,a,h,h,a,a,b,h,h,a,h,h,h,h,h,h,h,a,a,h,b,b,h	19225
7386,b,b,a,a,h,h,b,h,h,h,b,b,a,a,h,h,h,a,a,a,h,b,h,a,h,h,h,a,b,a,a,h,a,h,b,h,h,h,h,b,b,h,a,a,b,h,h,a,h	8462,14902,17481,17893,23582,26127,35333,37370,42874,52365,4394,8199,35548,54656,57647,28353,3980
7388,h,b,h,a,b,h,a,h,b,b,h,h,a,h,h,a,a,h,a,h,h,h,h,b,h,a,a,b,b,a,b,a,a,a,h,b,h,h,a,b,h,h,h,a,h,h,h,h,b	8693,15598,17869,51511,55530
7409,h,h,b,h,h,a,a,b,h,a,h,h,a,b,h,h,h,h,a,b,b,b,a,b,h,b,h,h,h,a,a,h,h,a,a,b,h,h,h,b,h,h,b,b,h,b,a,h,h	11378,11940,14820,16390,16495,21051,24163,24514,37382,39522,41177,59384
7418,h,h,a,b,h,h,b,h,h,b,a,b,b,h,h,h,h,b,h,b,h,b,h,a,h,a,h,a,h,b,a,h,b,h,a,h,a,h,b,a,h,h,a,h,a,h,h,h,h	7948,12861,20880,21891,29458,33905,35688,40673,41387,43444,48528,50392,50422,55574,55655,58683,59011,13916,20711,20856,42257,50398
7449,b,b,a,h,a,h,b,h,h,b,h,b,b,a,a,h,h,b,h,b,h,b,a,a,b,a,h,h,h,b,a,h,b,h,a,h,a,h,b,a,h,h,a,h,a,b,a,h,h	7953
7487,h,b,h,a,b,a,h,h,a,h,a,h,b,h,h,h,a,h,h,h,b,a,b,b,a,h,h,a,h,h,b,b,b,h,h,h,a,h,h,h,h,b,h,h,h,h,a,h,h	12323,22135,27024,35265,39624,53343,59690,3270,33025,41906
7492,a,a,h,a,b,h,h,b,h,h,h,h,a,b,b,h,a,b,a,h,h,b,a,b,b,h,h,h,a,a,b,h,h,h,h,a,h,h,b,h,b,a,h,b,a,b,b,h,a	7530,15277,30493,31024,56020
7507,b,h,a,b,a,a,h,h,h,h,b,b,h,h,h,h,a,a,a,h,a,b,h,a,h,h,b,a,b,h,h,a,h,b,b,b,h,a,h,h,h,h,h,h,h,a,h,h,a	54061
7534,a,b,a,h,h,b,h,h,h,b,a,a,b,a,h,a,h,h,b,h,h,h,h,b,a,h,h,a,h,b,h,h,h,b,a,a,a,a,b,b,b,h,a,h,a,h,h,h,h	7634,24720,25000,39460,49621,28248,29205,32893,35659,39433,47375,50250,53653,54365,38602,55891
7546,h,b,h,h,b,b,b,h,b,h,h,b,a,b,a,b,b,h,h,a,h,b,h,b,h,h,h,a,b,h,b,h,a,h,h,a,h,b,b,h,b,a,a,h,b,b,h,a,h	13733,57659,58746,57125
7561,h,a,b,b,a,a,b,h,h,b,h,h,h,h,a,h,a,a,h,b,a,h,a,h,h,a,h,h,h,h,h,b,h,a,a,h,b,b,h,h,h,h,b,h,a,b,b,a,a	57910
7585,a,h,h,h,a,h,b,b,b,h,a,a,a,b,h,h,h,h,b,h,b,b,h,a,a,h,h,a,b,a,b,a,h,h,a,h,a,a,h,h,h,b,h,b,h,a,h,h,h	38808,24050,56584
7611,b,a,h,h,h,h,b,h,b,h,b,a,b,h,h,h,h,h,b,h,h,b,h,b,a,h,b,h,h,b,a,a,b,h,b,h,b,h,h,h,b,h,a,a,a,h,b,a,a	9048,13944,25208,26881,28539,30391,37690,40350,45548,45650,47486,56947,57193,60081,6012,15994,21640
7623,a,a,a,b,h,h,h,h,h,a,a,a,h,b,h,h,b,a,a,h,h,h,h,h,a,a,h,h,h,h,a,a,h,h,b,a,b,h,h,a,h,h,h,h,h,a,b,h,a	24518,29532,40662,10696
7627,b,a,h,h,h,h,b,b,b,h,b,a,b,h,h,h,h,h,b,h,a,h,h,b,a,h,h,h,h,b,a,a,b,h,b,h,h,h,h,h,b,h,a,h,a,b,b,a,a	8146,11519,14261,15652,20968,23416,23567,23573,25676,30225,31831,40017,42554,43009,46094,47745,56769,23319,28416,29065,34066,39861,41125,54335,55489,60548,43194
7658,h,h,a,b,h,h,h,b,a,h,h,h,h,a,h,h,h,b,b,h,a,b,h,h,a,h,a,b,b,h,h,h,h,a,b,b,h,h,b,b,a,h,h,h,a,h,a,b,b	7660,12367,18644,21165,33202,33721,45303,46043,47807,51341,58872,14142,58394,43471
7681,a,h,h,h,h,h,h,h,b,h,h,h,a,b,a,b,h,h,a,a,h,a,h,a,h,a,b,h,h,b,h,a,b,b,h,a,h,b,h,h,h,h,b,b,h,b,h,a,h	32937,40634,45406,60361
7758,h,h,h,b,b,h,b,b,b,h,h,h,h,h,a,h,a,b,b,h,h,h,h,b,a,h,a,h,a,h,a,h,b,h,b,h,h,h,a,b,a,a,a,h,a,b,a,b,a	9724,21083,21095,35593,38889,56683,52249
7802,h,b,h,a,b,h,a,h,b,b,h,h,a,b,h,a,a,h,a,h,h,h,h,b,h,a,a,b,b,a,h,a,a,a,h,b,h,h,a,h,h,h,h,a,h,h,h,h,b	16327,17265,18230,19004,21906,22914,24135,32667,35708,37418,40734,40987,41078,43419,44238,45384,45605,46436,47248,49405,49744,53181,54337,55583,58026,3237,15380,24850,33676,38170,19368
7823,h,h,a,b,a,h,a,a,a,b,b,b,h,h,h,b,a,a,h,b,a,b,h,h,h,h,b,h,b,h,h,a,b,b,h,b,a,h,h,h,a,h,b,b,a,a,h,h,a	21444,22234,22986,23149,48623
7834,h,b,b,b,a,h,b,b,b,h,a,a,h,h,a,h,h,b,h,h,b,b,a,b,h,b,a,a,h,b,a,h,b,b,a,b,h,b,h,b,h,h,b,h,h,b,h,h,b	9110,27778,28197,31364,34464,45963,46115,49479,54642,13751
7841,a,a,b,b,a,a,b,h,h,b,h,h,h,h,a,h,a,a,h,b,a,a,a,h,h,a,h,h,h,h,h,h,h,a,a,h,b,b,h,h,h,h,b,h,a,h,b,a,a	11957,13513,19676,34613,43294,45111
7845,a,h,b,a,h,h,h,h,h,h,a,a,h,a,a,h,b,h,h,h,h,b,b,h,h,h,h,h,h,h,a,a,a,h,h,a,b,a,h,a,h,a,h,h,h,a,a,b,h	7894,11337,17860,28590,28847,31469,44117,47422,58611,8929,26667,48626
7869,b,a,h,b,b,h,b,b,b,h,b,a,b,h,h,h,a,h,b,h,a,h,a,b,a,h,h,h,a,b,a,a,b,h,b,h,h,h,a,h,b,h,a,h,a,b,h,a,a	11001,30550,37542,51299
7892,a,h,h,b,a,b,h,b,h,h,h,h,h,a,a,h,a,b,a,b,a,h,b,h,h,h,a,b,b,h,h,h,a,b,h,h,h,h,b,h,b,h,b,a,a,b,h,h,h	16667,25591,26707,53931,55179,60461,48494
8002,a,h,h,h,a,h,b,b,b,h,a,a,a,b,h,h,h,h,b,a,b,b,h,a,a,h,h,h,b,a,b,a,h,h,a,a,h,a,h,h,a,b,h,b,h,a,h,h,h	9236,13599,15529,26655,32398,37621,42387,53138,23339,32083,49516
8031,h,b,a,h,h,h,a,h,h,a,h,b,h,b,h,h,b,b,b,h,h,h,b,h,a,a,h,b,h,h,a,a,h,h,a,h,h,b,b,h,a,b,b,h,h,b,h,h,h	19090,23379,24379,34245,37284,43332,48179,55416
8035,a,a,h,a,a,h,h,b,h,h,h,h,h,b,b,h,a,b,a,a,b,h,a,a,b,h,a,h,h,a,b,h,b,h,h,b,b,h,b,b,h,b,h,h,b,b,h,h,h	8436,28568,43241,55417,59872,18023,23608,28772
8041,h,b,h,h,h,b,b,b,b,h,h,b,h,h,a,b,b,a,h,a,h,b,h,a,h,b,a,a,a,a,b,b,h,h,h,a,h,h,h,a,b,h,h,h,h,h,b,a,a	17073,55549,59112
8082,h,b,h,h,b,h,a,a,h,b,h,h,a,b,b,h,a,h,a,h,h,h,h,b,h,a,h,h,b,a,h,a,a,h,b,b,b,h,a,h,b,h,h,a,h,h,h,h,h	11107,14240,17750,19794,21208,28713,28989,29048,30894,36223,44933,45443,48539,59597,7134,23352,48131,49608,14392
8115,h,a,h,a,b,b,b,h,h,b,b,h,h,h,h,a,a,h,h,b,h,a,a,h,a,a,a,h,a,a,a,a,b,h,b,h,h,a,h,h,h,b,h,h,h,h,a,b,h	11739,20271,31949,36304,45415,59701,60279,40965
8145,a,a,h,a,h,h,h,b,h,h,h,h,a,b,b,h,a,b,a,h,h,b,a,h,b,h,h,h,h,a,b,h,b,h,a,h,b,h,b,h,b,h,h,b,b,b,b,h,a	19795,36510,42507,60024
8205,a,h,h,h,a,h,b,b,b,h,a,a,a,b,h,h,h,h,b,a,b,b,h,a,a,h,h,a,b,a,b,a,h,h,a,a,h,a,h,h,a,b,h,b,h,a,h,h,h	10155,25856,31920,36199,59055,36002
8209,a,h,b,a,h,h,h,h,h,h,a,a,h,a,a,h,b,h,h,h,h,b,b,h,h,h,h,b,h,h,a,a,a,h,h,a,b,a,h,a,a,a,h,h,h,a,a,b,h	12924,16646,17635,20013,20627,20926,21505,22124,23767,25694,28988,29870,34928,35543,36877,38771,41097,43420,45321,47822,49761,51385,52770,53413,53625,57611,58213,59284,14819,22968,24095,25174,28607,46298,29044,36907
8231,a,a,b,a,h,h,h,a,b,h,a,h,h,b,h,h,h,a,b,h,h,h,h,a,b,b,a,h,b,h,h,h,h,b,h,b,h,h,b,h,h,a,h,a,h,h,h,b,h	8397,9902,19887,24288,29886,34142,14193,30804,48406,44215
8238,a,h,h,b,a,b,h,b,h,h,h,h,h,a,a,h,a,b,a,b,a,h,b,h,a,h,a,b,b,h,h,h,a,b,h,h,h,h,b,h,b,h,b,a,a,b,h,h,h	16452,16608,18742,20518,33627,53187,59691
8239,h,h,h,a,h,b,b,b,h,h,a,a,h,a,h,a,a,h,b,h,a,b,h,b,b,b,b,a,h,h,b,h,a,a,h,b,a,h,b,h,h,h,a,b,a,a,b,a,h	15044,22120,51349,59791,18169,19872,60619
8341,a,a,h,a,h,h,h,b,h,h,h,h,a,b,b,h,a,b,a,h,h,b,a,b,b,h,h,h,h,a,b,h,b,h,a,a,b,h,b,h,b,a,h,b,h,b,b,h,a	19581,22483,23064,27039,27955,30852,4813,23176,54742
8348,a,a,h,a,h,h,h,a,h,h,a,h,h,b,h,h,h,a,b,h,b,h,h,a,b,h,a,h,b,h,h,b,h,h,h,b,a,b,b,h,h,a,h,a,h,h,h,b,h	22960,46892,39958
8416,h,b,h,h,b,b,b,b,b,h,h,b,h,h,a,b,b,a,h,a,h,b,h,h,h,b,a,a,h,a,b,h,h,h,h,a,h,b,h,a,b,h,h,h,h,h,b,a,a	9606,15528,16807,25239,43983,44753,51620,56448,56989,2759
8431,a,h,h,b,a,b,h,b,h,h,h,b,h,a,a,h,a,b,a,b,a,h,b,h,h,h,a,b,b,h,h,h,a,b,h,h,h,h,b,h,b,h,b,a,a,b,h,h,h	14137,31162,31344,42435,48435,51004,52165,49325
8441,a,h,b,b,b,h,h,h,b,h,a,h,h,b,a,h,h,h,b,h,h,h,h,h,b,b,a,b,b,h,h,a,h,b,a,b,h,a,b,h,h,h,a,a,h,a,h,b,a	17469,26755,27105,52677,59739,21266,47720
8452,b,h,a,b,a,h,b,h,h,b,h,b,b,h,a,h,a,b,h,b,h,b,a,a,b,a,h,h,h,b,a,h,b,h,a,h,a,h,b,a,h,h,a,h,a,h,a,h,h	41678,46354,58059,59223,19547,19680,48707,2880
8499,a,h,a,h,a,b,h,a,a,a,a,a,h,b,a,h,b,h,b,h,h,h,h,b,h,b,h,h,h,h,a,a,b,a,b,h,b,a,a,a,a,a,h,b,a,a,a,b,a	14863,27324,28776,41206,43607,49762,52495,9920,14419,30451,45608,47329,50989,56541,20395
8506,h,b,b,b,a,h,b,b,b,h,a,a,h,h,a,h,h,b,h,h,b,b,h,b,h,b,h,a,h,b,a,h,b,b,h,b,h,b,h,b,h,h,b,h,h,b,h,h,b	43386,53902
8510,a,b,h,a,h,h,h,a,a,b,a,b,b,h,h,h,a,h,h,h,a,a,b,h,a,h,a,h,a,h,b,h,b,a,h,h,h,h,h,h,a,b,h,h,b,h,a,b,a	11392,18030,20351,22716,28574,28732,46567,47622,55105,60148
8556,h,h,h,b,a,b,h,b,h,h,h,h,h,a,a,h,a,b,a,b,a,h,b,h,a,h,h,h,h,h,h,h,a,b,h,h,h,h,b,h,b,h,b,h,a,b,h,h,h	16413,17310,24730,25858,44629,46572,48633,22650,30293,58518
8657,a,b,h,h,b,h,h,h,h,b,a,h,h,h,h,h,h,h,b,b,h,a,h,b,a,a,h,a,h,h,h,b,h,b,a,h,a,a,h,b,h,h,h,h,a,h,a,a,b	15251,19330,20738,23172,26449,31492,38751,41294,42444,46220,55026,59914,4636,5668,17487,7372
8739,a,a,h,a,h,h,b,b,b,h,a,h,h,h,h,b,h,b,b,a,a,b,b,h,h,a,h,h,h,a,b,a,h,b,a,h,b,a,b,b,a,b,h,h,h,a,h,h,h	42976
8764,h,b,h,h,h,h,h,b,h,h,b,b,a,b,h,h,b,h,b,h,h,h,b,h,a,a,a,a,h,h,a,a,h,a,a,h,h,b,b,a,h,b,h,a,h,h,b,h,a	26637,31256,38329,44456,53110,51359
8804,h,a,a,b,h,h,h,h,h,a,a,a,h,b,h,h,b,a,a,h,h,h,h,h,a,a,b,h,b,h,a,a,h,h,b,a,b,h,h,a,h,h,h,h,h,a,b,h,a	19553,26254,34873,42578,57756,58187,58732,59436,60493,14639,13306
8807,b,b,a,h,a,h,b,h,h,h,h,b,b,a,a,h,h,b,h,h,h,b,a,a,b,a,h,h,h,b,a,h,h,a,a,h,h,h,b,a,h,h,a,h,h,b,a,h,h	28021,40622,59522
8839,a,b,b,h,b,b,h,b,b,h,a,b,h,b,b,a,a,a,a,b,h,a,h,h,h,b,b,b,h,h,h,h,h,h,a,h,h,b,h,h,b,h,a,h,b,h,h,a,b	12804,13068,13763,20967,30978,50117
8852,a,h,b,a,h,b,h,h,h,b,b,h,b,b,h,b,h,h,a,h,a,a,h,a,a,a,b,h,h,h,h,a,b,b,h,a,h,b,h,h,h,h,h,b,b,b,a,a,h
8890,a,b,h,h,a,a,b,b,b,h,a,a,a,b,h,h,h,h,b,h,b,h,a,a,a,h,h,a,h,a,h,a,h,h,h,h,a,a,h,h,h,b,b,b,h,h,a,h,h	10139,12874,15020,23135,24428,25997,27886,28839,32054,33661,46841,51327,12661,31985,34736,53171
8899,h,a,h,a,b,h,b,h,h,b,b,h,h,b,h,a,a,h,b,b,h,a,a,h,a,a,a,h,a,a,a,a,b,h,b,h,h,a,h,h,h,b,b,h,h,h,a,b,h	34343,41218,41579,45498,55003,4992,31651,56991,58115
8905,h,h,h,b,h,b,h,b,h,h,h,h,b,a,a,h,a,b,a,b,a,a,b,a,a,h,h,h,h,h,h,h,a,b,h,h,h,h,b,h,b,h,b,h,a,b,b,b,h	24304,27119,38622,49374,52370,1279,51497
8933,h,h,a,h,b,h,b,h,h,a,b,h,h,b,h,a,h,h,b,h,b,h,h,h,h,h,h,h,a,h,a,b,b,b,h,h,b,h,a,h,h,b,h,h,b,a,b,b,a	11422,23459,27254,55372,56291,56522,57361,4312,43686
8970,h,h,a,b,h,h,b,h,h,b,a,b,b,h,h,h,h,b,h,b,h,b,h,a,h,a,b,a,h,b,a,h,b,h,a,h,a,h,b,a,h,h,a,h,a,h,h,h,h	15662,17631,21485,26160,30793,30869,37271,40795,46168,48127,50421
9052,h,b,h,h,b,h,a,a,h,b,h,h,a,b,b,h,h,h,a,h,a,h,h,b,h,a,h,h,b,a,h,h,a,h,b,b,b,h,a,h,b,h,h,a,h,h,h,h,h	28868,33277,36540,52994
9064,a,h,h,h,h,h,b,h,h,h,a,a,h,h,b,a,b,h,a,a,h,h,a,a,a,a,a,h,h,a,a,h,b,h,a,a,h,h,h,h,a,a,b,b,b,b,a,a,a	17059,27717,32501,51440,60133
9078,h,a,h,a,b,h,b,h,h,b,b,h,h,b,h,a,a,h,b,b,h,h,a,h,a,a,a,h,a,h,a,a,b,h,b,h,b,a,h,h,h,b,b,a,h,h,a,b,h	13173,28850,30148,40028,41390,50927,51982,58703,5345,7335,8247,15363,26712
9093,h,h,h,a,h,b,b,b,h,h,a,a,h,a,h,a,h,h,b,h,a,b,h,b,b,b,b,a,h,h,b,h,a,a,h,b,a,h,b,h,h,h,h,b,a,a,b,a,h	9539,24958,31210,56553,8298,21996
9094,a,b,h,a,h,h,h,h,a,b,a,h,b,h,h,h,a,h,h,h,a,a,b,h,a,h,a,h,a,h,b,h,b,a,h,h,a,h,h,h,h,b,h,h,h,h,a,b,a	27916,29539,31479,42360,42815,48398,51282,54134,10852,46765,54257
9149,h,h,a,b,a,h,h,a,a,b,b,b,h,h,h,b,a,a,h,b,a,b,h,h,h,h,b,h,b,h,h,a,b,b,h,b,a,h,h,h,a,h,b,b,a,a,h,h,a	35408
9161,h,b,a,h,h,h,a,h,a,a,h,b,h,b,b,h,b,b,b,b,h,h,b,h,a,a,h,b,h,h,a,a,h,h,a,h,h,b,b,h,a,b,b,h,h,b,h,h,h	51652,53955
9210,h,a,a,a,b,h,b,h,h,h,b,h,h,b,h,a,h,h,b,b,b,h,a,h,h,a,h,h,a,h,a,h,b,h,h,h,b,h,h,h,h,b,b,a,h,h,h,b,a	17596,20184
9217,h,h,b,b,a,h,a,b,h,a,a,h,h,h,a,h,h,h,h,b,b,b,a,b,h,b,h,h,h,b,a,h,b,h,a,b,h,h,b,b,h,h,b,b,h,b,a,h,b	37976,45591,49911,52008
9266,b,b,a,h,a,h,b,h,h,b,h,b,b,a,a,h,h,b,h,b,h,b,a,a,b,a,h,h,h,b,a,h,h,h,a,h,a,h,b,a,h,h,a,h,h,b,a,h,h	31982
9322,h,a,h,b,b,h,b,b,b,h,b,h,b,h,h,h,a,h,b,h,h,h,a,b,a,h,a,h,a,b,a,a,b,h,b,h,h,h,a,h,b,h,a,h,a,b,h,a,a	12892,41377,50537
9366,h,h,h,b,h,h,b,b,h,h,h,h,h,h,a,h,a,b,b,h,h,h,h,b,a,h,a,h,a,h,a,h,b,h,b,h,h,h,a,b,a,a,a,h,a,b,a,b,a	18635,19645,24254,34898,40893,42129,43940,48441,56133,9492,15071,40659,8840
9369,h,b,h,a,b,a,h,h,a,h,a,a,b,h,h,h,a,h,h,h,b,a,b,b,a,h,h,a,h,h,b,b,b,h,h,h,a,h,h,h,h,b,h,h,h,h,a,h,h	9922,11904,18045,19744,25589,29597,55806,17592
9375,a,b,a,h,a,b,h,h,a,a,a,h,b,b,a,a,b,h,h,h,h,h,h,b,h,b,b,h,b,h,h,a,b,a,h,h,b,h,a,a,h,a,h,b,a,a,a,b,h	10361,13382,14812,20970,21584,24200,24630,41090,52665,44404,50509
9385,b,h,h,h,b,h,a,b,b,h,h,h,h,h,h,h,h,b,a,h,b,h,h,a,b,h,a,b,h,h,b,h,a,h,b,h,h,a,h,a,b,a,b,h,a,b,a,h,a
9390,a,h,h,h,h,h,h,h,b,h,a,a,h,a,b,h,b,h,a,a,h,h,a,a,h,a,a,b,h,h,a,h,b,b,a,a,h,h,h,h,h,h,h,b,b,a,h,h,h	18076,18240,19052,20773,22625,23189,27804,32725,37592,38277,40476,41826,46097,46369,46501,48327,50395,52746,11797
9436,h,b,a,h,h,h,h,b,h,h,a,h,a,a,a,h,h,b,h,h,b,a,b,h,a,a,h,h,b,b,h,h,h,b,b,b,a,b,b,a,b,a,h,h,a,b,a,a,a	25999,40390,46324,3018,8165,21434,36708,24305,27906
9439,h,b,h,h,h,h,a,b,h,a,h,b,h,b,h,h,b,b,b,h,h,h,b,h,a,a,a,a,h,h,a,a,h,h,a,h,h,b,b,a,h,b,h,h,h,h,b,h,h	31419,48394,48847,52218,56353,5675,45968,39570
9465,h,b,b,h,b,h,h,a,h,h,a,b,b,a,b,a,h,a,h,h,a,h,b,h,b,b,h,h,b,b,a,h,a,h,a,h,h,h,h,h,h,h,b,a,b,h,h,a,b	10910,15519,25763,27256,29141,31328,35656,37266,38791,39811,42553,44558,44681,47895,51348,52549,57164,29848,35836,43473,15693
9477,b,b,h,h,b,b,b,h,b,h,h,b,a,b,a,b,b,h,h,a,h,b,h,b,h,h,h,a,b,h,b,h,a,h,h,a,h,b,b,h,b,a,a,h,b,b,h,a,h	16237,23543,27468,47097,34391
9508,a,h,b,b,b,h,h,h,b,h,a,h,h,b,a,h,h,h,b,h,h,h,h,h,b,b,a,b,b,h,h,a,h,b,h,b,h,a,b,h,h,a,a,a,h,a,h,b,a	23666,31198,40410,55300,3153,13063,33689
9518,h,h,h,a,h,a,a,b,h,h,h,h,a,b,b,h,h,h,a,b,b,b,a,b,h,b,h,h,h,a,a,b,h,a,a,h,h,h,h,h,h,h,h,b,h,b,a,h,h	12715,15124,15355,17760,19047,20624,21072,21167,33397,58391,58407,4930,43061
9544,h,b,h,h,h,h,a,a,h,b,h,b,h,b,b,h,h,h,a,a,a,h,h,b,h,h,h,h,b,a,h,h,a,h,b,b,b,h,h,h,b,h,b,h,h,h,b,b,a
9648,b,h,a,h,h,h,a,b,b,h,h,h,h,h,h,h,h,b,a,h,b,h,h,h,b,a,a,b,h,b,b,h,a,b,b,h,h,a,h,a,b,a,h,h,a,b,a,h,a	41428,52823,1658
9651,h,b,h,h,h,h,h,b,h,h,h,b,h,b,h,h,b,b,b,h,h,h,b,h,a,a,a,a,h,h,a,a,h,h,a,h,h,b,b,a,h,b,h,a,h,h,b,h,a	51005
9665,h,b,h,h,b,h,a,a,h,b,h,h,a,b,b,h,h,h,a,h,a,h,h,b,h,a,h,h,b,a,h,h,a,h,b,b,b,h,h,h,b,h,h,h,h,h,b,h,a	10538,12641,31724,37360,43219,44090,58395,37658,51836
9685,h,b,a,h,h,h,a,h,a,a,h,b,h,b,b,a,b,b,b,b,h,h,b,h,a,a,h,b,h,h,a,a,h,h,a,h,h,b,b,h,a,b,b,h,h,b,h,h,h	48547,53203
9712,h,b,h,h,h,a,a,h,a,a,h,b,h,b,b,a,b,b,b,b,h,h,b,h,a,h,h,b,h,h,a,a,h,h,a,h,h,b,b,h,a,b,b,h,h,b,h,h,h	22256,45590,50088
9775,a,h,h,a,h,b,h,b,h,h,a,h,h,b,b,a,a,h,a,h,h,h,h,b,h,b,h,b,h,h,h,h,h,a,a,h,h,h,h,h,h,h,a,h,b,b,b,a,b	11455
9803,a,h,a,b,h,h,h,h,h,a,a,a,h,b,h,h,b,h,a,h,h,h,h,h,a,a,h,h,h,h,a,a,h,h,b,a,b,h,h,a,h,h,h,h,a,a,b,b,a	15952,22303,34743,42207,50113,31955
9857,b,a,h,h,h,h,b,b,b,h,b,a,b,h,h,h,h,h,b,h,a,h,h,b,a,h,b,h,h,b,a,a,b,h,b,h,b,h,h,h,b,h,a,h,a,b,b,a,a	45667,49485,27023
9924,a,b,h,h,h,h,h,h,h,b,a,h,h,h,h,a,h,a,b,b,h,h,h,b,a,a,h,a,a,b,h,b,h,b,a,a,a,a,h,b,h,h,h,h,a,h,a,a,b	22129,27987,2623,4136,11409,44812,36194
9990,a,h,h,h,h,b,h,h,b,h,h,h,h,b,a,b,h,h,a,a,h,a,h,a,h,a,b,h,h,h,h,a,b,b,h,a,h,b,h,h,h,h,b,b,b,b,a,a,h	10577,15858,36951,49708,56994,50449
9999,h,b,h,h,b,h,a,a,h,b,h,h,a,b,h,h,a,h,a,h,h,h,h,b,h,a,h,h,b,a,h,a,a,a,b,b,b,h,a,h,b,h,h,a,h,h,h,h,b	59414
10028,h,b,b,b,a,h,b,b,b,h,h,a,h,h,a,h,h,b,h,a,b,b,h,b,h,b,h,a,h,b,a,h,b,b,h,b,h,b,h,b,h,h,b,h,h,b,h,h,b	33479,34285
10032,a,a,b,a,h,h,h,a,b,b,a,h,h,b,h,h,h,a,b,h,b,h,h,a,b,b,a,h,b,h,h,h,h,b,h,b,h,h,b,h,h,a,h,a,h,h,h,b,h	11571,14322,15011,16104,21873,29068,34089,50615,53539,55233,58866,46163
10086,b,b,a,h,a,h,b,h,h,b,h,b,b,a,a,h,h,b,h,b,h,b,a,a,b,a,h,h,h,b,a,h,h,a,a,h,h,h,b,a,h,h,a,h,h,b,a,h,h	14511,43707,10715,26664,37736,51238
10221,h,b,h,h,b,b,b,h,b,h,h,b,h,h,a,b,b,a,h,a,h,b,h,b,h,b,a,a,h,h,b,h,h,h,h,a,h,b,h,h,b,h,h,h,h,h,h,a,a	30481,51267,40078,60577
10227,b,b,a,a,h,h,b,h,h,h,b,b,a,a,h,h,h,a,a,a,h,b,h,a,h,h,h,a,b,a,a,a,a,h,b,h,h,h,h,b,b,h,a,a,b,h,h,a,h	19760,29676,36046,9199,9422
10245,h,h,h,h,b,h,b,b,h,a,b,h,h,b,b,h,h,a,h,a,b,h,h,h,h,h,b,h,h,b,a,b,b,h,h,a,b,h,a,h,h,b,h,h,h,a,b,b,h	42888,47021
10274,h,b,a,h,h,h,h,b,h,h,a,h,a,a,a,h,h,b,h,h,b,a,b,h,a,a,h,h,b,b,h,h,h,b,b,h,a,b,b,a,b,a,h,h,a,b,a,a,a	10407,15037,23591,29825,31410,35857,39022,48597,48960,49630,59502,1641,28321,33679,49745,53836,21090,35497,43679
10378,h,b,a,h,h,h,h,b,h,h,a,h,a,a,a,h,h,b,h,h,b,a,b,h,a,a,h,h,b,b,h,h,b,b,b,h,a,b,b,a,b,a,h,a,h,b,a,a,a	21301,22885,24033,24671,29083,36001,41753,47212,47833,58751
10497,h,b,h,h,h,h,h,h,h,b,a,h,h,h,b,h,h,h,b,b,h,a,h,h,a,a,b,a,h,h,a,b,h,b,a,h,h,a,h,h,h,b,h,b,h,h,a,a,b	33953,40589,41590,44648,51400,51457,54721,55703,58133,9221,15853,21611
10501,h,h,h,b,a,b,h,b,h,h,h,h,h,a,a,h,a,b,a,b,a,h,b,h,a,h,h,h,h,h,h,h,a,b,h,h,h,h,b,h,b,h,b,h,a,b,b,h,h	18755,40974,59164
10549,a,h,h,h,h,a,b,h,h,h,h,a,h,h,b,h,b,b,h,h,h,b,a,b,a,h,a,h,h,a,a,h,b,h,a,a,a,b,h,h,h,a,b,h,b,b,a,h,h	35419,39276
10600,a,b,h,a,h,h,h,h,a,b,a,b,b,h,h,h,a,h,h,h,a,a,b,h,a,h,a,h,a,h,b,h,b,a,h,h,a,h,h,h,a,b,h,h,h,h,a,b,a	24696,38982,47317,55802
10610,h,h,a,a,a,a,a,b,h,h,b,h,a,b,b,h,b,b,h,h,h,h,b,a,h,b,h,b,a,h,b,h,b,h,b,b,h,h,b,a,h,b,h,b,b,a,h,h,h	22108,36452,37127,37220,46167,48700,8768,20788,22013,34716,35739,46388,55776
10613,h,a,b,b,a,a,b,h,h,b,h,h,h,a,h,h,h,a,h,b,a,h,a,a,b,a,a,h,h,a,h,h,h,a,a,a,b,b,b,h,h,a,b,h,a,b,b,a,a	27781,28891,29963,44319,39821
10638,h,h,a,h,h,b,h,b,a,h,h,a,h,a,h,h,h,b,b,a,a,b,h,h,h,b,a,h,h,h,h,h,h,a,b,b,h,h,b,h,a,h,h,h,a,a,a,h,b	21684,39895,36127
10723,h,a,h,a,b,b,b,h,h,b,b,h,h,h,h,a,a,h,h,b,h,a,a,h,a,a,a,h,a,a,h,a,b,h,b,h,h,a,h,h,h,b,h,h,h,h,a,b,h	54254
10796,a,h,b,h,h,b,h,h,b,h,b,h,h,b,a,b,h,h,a,a,a,a,h,a,h,a,b,h,h,h,h,a,b,b,h,a,h,b,h,h,h,h,h,b,b,b,a,a,h	42362,341,22734,23150
10804,h,b,h,h,a,a,b,b,b,h,a,a,a,b,a,h,h,h,h,h,b,a,a,a,a,h,h,h,h,a,h,h,h,h,b,a,a,a,h,b,h,b,b,h,h,h,a,h,h	35156,41546,47348
10816,a,b,h,a,h,h,h,a,h,b,a,b,h,h,h,a,a,h,h,h,a,a,b,h,a,h,a,h,a,h,b,h,h,a,b,h,b,h,h,h,a,h,h,h,b,h,h,b,a	18002,20454,22064,22680,27792,28515,55811,44314,49172,24846
10836,h,b,a,h,h,h,h,b,h,h,a,h,a,a,a,h,h,b,h,h,b,a,b,h,a,a,h,h,b,b,h,h,b,b,b,h,a,b,b,a,b,a,h,a,a,b,a,a,a	12454,16283,16517,18420,26718,27113,35911,40840,52331,56292,60651,4983,6025,6200,8153,11751,54569,8973
10846,a,a,h,a,h,h,h,b,h,h,h,h,h,b,b,h,a,b,a,h,h,b,a,a,b,h,h,h,h,a,b,h,b,h,a,h,b,h,b,h,h,h,h,b,b,b,b,h,a	16145,17546,27514,58171,25510
10850,h,h,h,a,h,a,a,b,h,h,h,h,a,b,h,h,h,h,a,b,b,b,a,b,h,b,h,h,h,a,a,b,h,a,a,h,h,h,h,b,h,h,h,b,h,b,a,h,h	12506,40188,15085,17209,28815,37416,45529,48978
10927,h,b,a,h,h,h,a,h,h,a,h,b,h,b,h,h,b,b,b,h,h,h,b,h,a,a,a,h,h,h,a,a,h,h,a,h,h,b,b,h,a,b,h,h,h,b,h,h,h	24262,59919,60391,57411
10997,a,a,h,a,a,h,h,h,h,h,h,h,b,a,b,h,a,b,h,a,b,a,h,a,h,h,a,h,h,h,b,h,b,a,h,b,b,h,b,b,h,b,h,h,b,h,h,a,b	12103,46402,54317,58348
11063,a,a,b,b,a,a,b,h,h,h,h,h,h,h,a,h,a,a,h,b,a,a,h,h,h,a,h,b,h,h,h,h,h,a,a,h,b,b,h,h,h,h,h,h,a,h,b,a,a	34213,52872,56308
11088,h,a,a,h,b,h,b,h,h,h,b,h,h,b,h,a,h,h,b,h,b,h,h,h,h,h,h,h,a,h,a,h,b,b,h,h,b,h,a,h,h,b,b,a,h,a,b,b,a	27511,30789,38972,40232,45124,50093,56101,56850,51863
11119,a,b,a,b,b,h,a,h,h,b,h,a,b,b,b,b,h,b,h,h,h,a,h,h,h,h,h,h,h,h,h,h,a,b,h,h,b,h,h,h,h,h,h,h,a,b,b,a,h	11631,31554,35171,43904,44552,49949,56008,54142
11295,a,a,h,a,h,h,h,b,h,h,h,h,h,b,b,h,a,b,a,h,b,h,a,a,b,h,h,h,h,a,b,h,b,h,h,b,b,h,b,h,h,b,b,b,b,b,h,h,a	31296,58165,58655,58976
11372,a,h,b,h,b,b,h,b,h,h,a,h,h,b,b,a,a,h,a,h,h,h,h,b,h,b,h,b,h,h,h,h,h,a,a,h,a,h,h,h,h,h,a,h,b,b,h,a,b
11389,a,h,h,h,h,h,b,h,h,h,a,a,h,h,b,a,b,h,a,a,h,h,a,h,a,a,a,h,h,a,a,h,b,h,a,a,h,h,h,h,a,a,b,b,b,b,a,a,a	39191,42351,48831
11412,h,b,h,h,h,h,h,b,h,h,h,b,a,b,h,h,b,b,b,h,h,h,b,h,a,a,a,a,h,h,a,a,h,h,a,h,h,b,b,a,h,b,h,a,h,h,b,h,a
11439,h,h,a,a,h,b,h,b,a,a,a,a,h,a,a,h,h,h,b,a,a,b,h,h,h,b,h,a,h,h,b,a,h,a,h,b,a,h,b,h,h,b,h,b,a,a,h,h,b	43908,50424,50868,54927,59004,49429
11465,h,b,b,b,a,h,b,b,b,h,a,a,h,h,a,h,h,b,h,a,b,b,h,b,h,b,h,a,h,b,a,h,b,b,h,b,h,b,h,b,h,h,b,h,h,b,h,h,b	14629,21704,39801,46040
11496,h,b,b,h,h,h,h,h,h,h,a,b,b,h,b,a,h,a,h,b,a,a,b,h,h,b,h,b,b,b,a,h,a,h,a,h,h,h,h,h,b,h,b,h,b,h,h,a,b	43955
11517,h,h,a,b,a,a,h,a,a,b,b,b,h,h,h,b,a,a,a,h,a,b,h,a,h,h,b,a,b,h,h,a,h,b,b,b,h,a,h,h,h,h,b,b,a,a,h,h,a	55527,56751,48171
11547,h,b,h,h,a,a,b,b,b,h,a,a,a,b,a,h,h,h,h,h,b,a,a,h,a,h,b,h,h,a,h,h,h,h,b,a,a,a,h,b,h,h,b,h,h,h,a,h,h	54417,55139,58082,15646,25463,28061,50033,51215,52502,58951,899,4502
11625,a,h,h,b,a,b,h,b,h,h,h,h,h,a,a,h,a,b,a,b,a,h,b,h,a,h,h,h,b,h,h,h,a,b,h,h,h,h,b,h,b,h,b,a,a,b,h,h,h	18757,19175,43957,51411,14962
11754,a,a,h,a,b,h,h,b,h,h,h,h,a,b,b,h,h,b,h,h,h,b,h,b,b,h,h,h,a,a,b,h,h,h,h,a,a,h,b,h,b,a,h,b,a,b,b,h,a	19449,31326,33474,35321,39088,39582,41380,44199,44475,46049,21519,29791,35465,10005
11765,a,a,h,a,h,h,h,a,h,h,a,h,h,b,b,h,h,a,h,b,h,h,h,h,b,h,a,h,b,h,h,b,h,h,h,b,a,b,b,h,h,a,h,a,a,h,h,b,h	20792,29711,31431,36106,39091,39119,53619,29947,31784,41400,20246
11783,h,b,h,h,a,a,h,h,h,h,b,h,a,b,a,h,h,h,a,b,a,h,h,h,b,h,a,h,h,b,b,a,b,h,b,h,a,h,b,a,h,b,b,b,b,h,h,a,h	20816,28566,37837,45847
11817,h,a,b,b,a,a,b,h,h,b,h,h,h,a,a,h,a,a,h,b,a,h,a,h,b,a,h,h,h,h,h,b,h,a,a,h,b,b,b,h,h,h,b,h,a,b,b,a,a	22687,33314,60316
12028,b,b,a,a,h,h,b,h,h,h,b,b,h,a,h,h,a,a,a,h,h,b,h,a,h,h,h,a,b,a,a,a,a,b,b,h,h,h,h,b,b,h,a,a,h,h,h,a,h	14873,17804,25144,25683,30599,32691,36458,43048,46248,49712,50087,60036,53010
12034,h,h,a,h,a,a,h,b,h,h,b,h,a,b,h,h,b,h,a,b,h,h,h,a,h,h,a,h,h,b,b,h,b,h,b,b,a,h,b,a,b,b,h,b,b,a,h,a,h	25373,29472,31199,41867,46594,39295,11270
12092,a,h,h,h,h,a,b,h,h,h,h,a,h,h,b,h,b,b,h,h,h,b,a,b,a,h,a,h,b,a,a,h,b,h,a,a,a,b,h,h,h,a,b,h,b,b,a,a,h	24755,30443,33421,46391
12097,h,h,a,a,a,a,a,b,h,h,b,h,a,b,b,h,b,h,h,h,h,h,h,a,h,h,h,h,h,b,b,h,b,h,b,b,h,h,b,a,b,b,h,b,b,a,h,h,h	15963,16765,32907,34671,51545,53414,54067,57884,19287,23021,23263,28893,30095,32922,33566,36931,25099,46176
12111,h,a,h,h,a,h,b,h,h,h,h,b,h,b,h,h,a,a,b,h,b,a,h,b,h,a,b,h,b,h,h,b,b,a,h,h,h,b,h,b,h,b,h,h,a,a,b,h,a	21445,40323,55904,39140
12119,h,h,b,b,h,h,a,b,h,a,a,h,h,b,h,h,h,h,h,b,b,b,a,b,h,b,h,h,h,a,a,h,h,a,a,b,h,h,b,b,h,h,b,b,h,b,a,h,b
12135,a,h,h,h,h,a,b,h,h,h,h,a,h,h,b,h,b,b,h,h,h,b,a,b,h,h,a,h,h,a,a,h,b,a,a,a,a,b,h,h,h,a,b,h,b,b,h,h,h	18011,22551,25650,46904
12146,h,b,h,h,b,b,b,h,b,h,h,b,a,b,a,b,b,a,h,a,h,b,h,b,h,h,a,a,h,h,b,h,a,h,h,a,h,b,h,h,b,h,h,h,h,h,h,a,a	13544,25473,27899,36091,38391,48521,46823
12209,a,h,b,a,b,h,h,a,b,h,a,h,h,b,h,h,h,a,b,h,h,h,h,a,b,b,a,b,b,h,h,h,h,b,h,b,h,h,b,h,h,a,h,a,h,a,h,b,h	36935
12221,b,h,a,h,h,h,h,b,b,h,h,h,h,a,a,h,h,b,h,h,b,a,h,h,h,a,a,b,b,b,h,h,h,b,b,b,h,h,b,a,b,a,h,h,a,b,a,a,a	19215,38276,17492
12246,h,b,h,h,b,a,h,a,b,a,h,h,a,h,a,h,b,a,a,a,b,a,a,a,b,a,b,h,a,b,a,a,b,h,h,a,b,h,h,h,a,h,b,h,a,b,h,a,a	27712,32621,16189,33166,37373
12341,h,a,h,a,b,h,b,h,h,b,b,h,h,b,h,a,a,h,b,b,h,h,a,h,a,a,a,h,a,h,a,a,b,h,b,h,h,a,h,h,h,b,b,a,h,h,a,b,h	19061,27660,29146,29328,30081,35153,36309,37586,40889,45750,49096,52635,59128,49672,58057
12406,h,b,h,a,b,h,a,h,b,b,h,h,a,b,h,a,a,h,a,h,h,h,h,b,h,a,a,b,b,a,h,a,a,a,h,b,h,h,a,b,h,h,h,a,h,h,h,h,b	28524,30315,33697,40012,40830,44976,50496,54076,54732,57846,58428,3970,38403,5429,22543,52478
12416,h,a,h,h,a,h,b,h,h,h,h,b,a,h,h,a,a,a,b,h,b,a,h,b,h,a,b,h,b,h,h,b,b,h,h,h,h,b,h,b,h,b,a,h,b,a,b,h,a
12438,h,a,b,b,a,a,b,h,h,b,h,h,h,h,h,h,h,a,h,b,a,h,a,h,b,a,h,h,h,h,h,h,h,a,a,h,b,b,h,h,h,h,b,h,a,b,b,a,a
12453,a,b,h,h,h,h,b,h,b,h,h,h,a,b,a,b,h,h,a,a,h,a,h,a,h,a,b,h,h,b,a,a,b,b,h,a,b,b,h,h,h,h,b,h,a,b,h,a,h	18930,32834,55251,36915,45213,2567
12553,a,h,b,h,h,b,h,h,h,b,b,h,b,b,h,b,h,h,a,h,a,a,h,a,h,a,b,h,h,h,h,a,b,b,h,a,h,b,h,h,h,h,h,b,b,b,a,a,h
12655,a,h,b,b,b,h,a,h,b,h,a,h,h,b,a,h,h,h,h,h,h,h,b,h,b,b,a,b,b,h,h,a,h,b,a,b,h,a,b,h,b,h,a,a,h,a,h,b,a	6927,16202
12668,a,h,h,h,h,a,b,h,h,h,a,a,h,h,b,a,b,h,h,a,a,h,a,h,a,h,a,h,h,a,a,h,b,h,a,a,h,h,h,h,a,a,b,h,b,b,a,a,a	38300,40875,43280,46535,42706
12672,b,h,b,b,a,h,h,b,b,h,a,a,h,h,a,h,h,h,h,h,b,b,a,b,h,b,a,h,h,b,a,h,b,h,a,b,h,b,b,b,h,h,b,b,h,b,h,h,b	47612,50208,21643
12720,h,h,a,a,a,a,a,b,h,h,b,h,a,b,b,h,b,h,h,h,h,h,h,a,h,h,h,b,a,b,b,h,b,h,b,b,h,h,b,a,h,b,h,b,b,a,h,h,h
12764,h,h,a,b,h,h,a,h,a,h,h,h,h,h,h,h,h,h,h,h,a,h,h,h,a,h,a,b,b,h,h,h,h,a,b,b,h,b,b,b,a,h,h,h,a,h,a,b,b
12768,a,h,h,a,h,h,h,h,h,h,a,a,h,h,a,h,b,h,b,h,h,b,b,b,h,h,h,b,h,h,a,a,a,h,b,a,b,a,a,a,a,a,h,h,h,a,a,b,h	35029,43451,45240,51351,54353,56261,6152,39080,47721,54452
12769,h,h,a,b,a,h,h,a,a,b,b,b,h,h,h,b,a,a,h,h,a,b,h,h,h,h,b,h,b,h,h,a,b,b,b,b,a,h,h,h,a,h,b,b,a,a,h,h,a	19070,56326,920,51850
12805,h,h,a,a,a,a,a,b,h,h,b,h,a,b,b,h,b,h,h,h,h,h,h,a,h,b,h,b,a,b,b,h,b,h,b,b,h,h,b,h,h,b,h,b,b,a,h,h,h	6919,11607,46331,12790,11207
12808,a,h,b,b,b,h,h,h,b,h,a,h,h,b,h,h,h,h,b,h,h,h,h,h,b,b,a,b,b,h,h,a,h,b,h,b,h,a,b,b,h,a,a,a,h,a,h,b,a	17040
12811,h,b,h,h,a,a,h,h,h,h,b,h,a,b,a,h,h,h,a,b,a,h,h,h,b,h,a,h,h,b,b,a,b,h,b,b,a,h,b,a,b,b,b,b,b,a,h,a,h	52182,1896,14840,47241,15346
12842,b,h,a,h,h,h,a,b,b,h,h,h,h,h,h,h,h,b,a,h,b,h,h,h,b,a,a,b,h,h,b,h,a,b,b,h,h,a,h,a,b,a,h,h,a,b,a,h,a	23661,40298
12883,a,h,h,h,h,h,h,h,b,h,a,a,h,a,h,h,b,h,a,a,h,h,a,a,h,a,a,b,h,h,a,h,b,b,h,a,h,h,h,h,h,h,a,b,b,a,h,h,h	13635,20850,29092,30560,30675,37857,40106,47775,56696,31956
12930,a,b,a,h,h,h,h,h,h,b,a,h,h,h,h,a,h,a,b,h,h,h,h,b,a,a,h,a,a,b,h,h,h,b,a,a,a,a,h,b,h,h,h,h,a,h,h,h,b
12953,a,b,a,h,h,h,h,h,h,b,a,h,h,h,h,a,h,a,b,h,h,h,h,b,a,a,h,a,a,b,h,h,h,b,a,a,a,a,h,b,h,h,h,h,a,h,a,h,b	16479,23059,26687,32464,49707,3520,17151,31092,35045,41319,54952,57710,41923,44533
12960,a,h,h,h,h,h,h,h,b,h,a,a,h,a,b,h,b,h,a,a,h,h,a,a,h,a,a,b,h,h,a,h,b,b,h,a,h,h,h,h,h,h,a,b,b,a,h,h,h	15177,34075,57103,30132,42692
12961,a,h,b,h,h,b,h,h,h,h,b,h,b,b,a,b,h,h,a,h,a,a,h,a,h,a,b,h,h,h,h,a,b,b,h,a,h,b,h,h,h,h,h,b,b,b,a,a,h	16043,53285,10809
12972,h,b,h,h,b,h,b,a,b,h,h,h,a,h,a,b,b,a,a,a,b,a,a,a,b,a,b,h,a,b,a,a,b,b,h,a,b,b,h,h,a,h,b,h,a,b,h,a,h	30972,44293
13059,a,b,h,h,h,a,h,b,h,h,a,a,b,b,h,h,b,h,a,h,h,h,a,b,a,a,h,h,h,h,a,a,b,h,h,a,b,h,h,h,h,h,h,a,a,a,b,b,h	25037
13080,h,h,h,b,h,h,b,b,h,a,h,h,h,h,a,h,a,b,b,h,h,h,h,b,a,h,a,h,a,h,a,h,h,h,b,h,h,h,a,b,a,a,a,h,a,b,a,b,a	5819
13133,h,h,h,b,h,h,h,h,a,h,h,h,h,h,h,h,h,h,h,h,a,h,h,h,a,h,a,b,b,h,h,h,h,a,b,b,h,b,b,b,a,h,h,h,a,h,a,b,b	15695,19166,23170,30366,31349,38525,42639,44710,46697,47984,52987,54011,6771,14427,17921,20072,26730,28649,31666,32347,46670,51379,56591,56680,58927,397,4306,58126,10992
13140,h,h,b,h,a,h,h,h,h,h,a,h,h,h,a,h,h,h,h,a,h,b,h,a,a,h,a,a,a,a,h,b,h,a,h,h,h,h,h,h,b,h,b,a,a,h,b,h,a	28728,38058,47862,50052,3210,18196,4549
13190,h,a,h,a,b,h,b,h,h,b,b,h,h,b,h,a,a,h,b,b,h,a,a,h,a,a,a,h,a,h,a,a,b,h,b,h,h,a,h,h,h,b,b,h,h,h,a,b,h	24445
13274,a,b,h,h,a,a,b,b,b,h,a,a,a,b,h,h,h,h,b,h,b,h,a,a,a,h,h,a,h,a,h,a,h,h,b,h,a,a,h,h,h,b,b,b,h,h,a,h,h	16980,30794,34158,38515,39713,43844,53615,53823,54812,6851,9772,11424,19908,25442,39139,43309,29840
13314,h,a,h,a,b,b,b,h,h,b,b,a,h,h,h,a,a,h,h,b,h,a,a,h,a,h,a,h,a,a,h,a,b,h,b,h,h,a,h,a,h,b,h,h,h,h,a,b,h	14051,41360,48857,55928,60519
13327,h,h,h,b,b,h,b,b,b,h,h,h,h,h,a,h,a,b,b,h,h,h,h,b,a,h,a,h,a,b,a,h,b,h,b,h,h,h,a,b,h,a,a,h,a,b,a,h,a	17978,23777,38840,38983,45019,53882,60077,46118,47696
13365,a,b,h,h,h,a,h,b,h,h,a,a,b,b,h,h,b,h,a,a,h,h,a,b,h,a,h,h,h,h,a,a,b,h,h,a,b,h,h,h,h,h,h,a,a,h,b,b,h	37789
13368,h,h,b,b,h,h,a,b,h,a,a,h,h,h,a,h,h,h,h,b,b,b,a,b,h,b,h,h,h,b,a,h,h,a,a,b,h,h,b,b,h,h,b,b,h,b,a,h,b	21186,21999,46472,973
13430,h,b,h,h,b,h,a,a,h,b,h,h,a,b,b,h,h,h,a,h,a,h,h,b,h,a,h,h,b,a,h,h,a,h,b,b,b,h,h,h,b,h,h,a,h,h,b,h,h	23648,38502,53771,59465,22094
13457,a,b,h,h,a,a,b,b,b,h,a,a,a,b,h,h,h,h,b,h,b,h,a,a,a,h,h,h,h,a,h,h,h,h,b,a,a,a,h,h,h,b,b,b,h,h,a,h,h	31994,35048,49095
13509,h,h,a,h,a,a,h,b,h,h,b,h,a,b,h,h,h,h,a,b,h,h,h,h,h,h,a,h,h,b,b,h,b,h,b,b,a,h,b,a,b,b,b,b,b,a,h,a,h	50812
13519,h,h,b,h,a,h,h,h,h,h,a,h,h,h,h,h,h,h,h,a,h,b,h,a,a,h,a,a,a,a,h,b,h,a,h,h,h,h,h,h,b,h,b,a,a,h,b,h,a	18324,58814,48175
13641,a,b,a,h,h,h,h,h,b,b,h,a,b,h,h,b,h,b,h,a,h,h,b,h,b,h,h,h,h,h,h,b,a,b,h,b,b,a,h,b,b,a,a,h,a,b,h,a,a	25594,27952,34878,39738,42213,50562,34169,50234,57372,53262
13664,b,b,a,a,h,h,b,h,h,h,b,b,a,a,h,h,h,a,a,a,h,b,h,a,h,h,h,a,b,a,a,h,h,h,b,h,h,h,h,b,b,h,a,a,b,h,h,a,h
13713,h,h,h,a,h,b,h,b,h,h,a,a,h,a,h,a,h,h,b,a,a,b,h,b,b,b,h,a,h,h,b,h,a,a,h,b,a,h,b,h,h,h,h,b,a,a,b,a,h	14328,22728,31359
13901,h,b,a,h,h,h,a,h,a,a,h,b,h,b,b,h,b,b,b,h,h,h,b,h,a,a,h,b,h,h,a,a,h,h,a,h,h,b,b,h,a,b,b,h,h,b,h,h,h	27482,28763,41604,35180,39194
13912,a,a,h,a,h,h,h,b,h,h,h,h,h,b,b,h,a,b,a,h,b,b,a,a,b,h,h,h,h,a,b,h,b,h,h,b,b,h,b,h,h,h,b,b,b,b,h,h,a
13924,h,b,h,h,b,h,h,b,h,h,b,b,a,b,h,h,h,h,h,a,h,h,b,h,a,a,a,a,h,h,a,a,h,a,a,h,h,b,h,a,h,b,h,a,b,h,b,h,a	18427,32457,47596,60674,54835
14048,a,h,a,h,h,b,h,h,h,a,a,a,h,b,a,h,b,h,b,h,h,b,b,b,h,b,h,h,h,h,a,a,h,h,b,a,b,a,a,a,a,a,h,b,a,a,a,b,a	21970,22332,409,31494
14058,b,h,a,b,a,a,h,h,h,h,b,b,h,h,h,h,a,a,a,h,a,b,h,a,h,h,h,a,b,h,a,a,h,b,b,b,h,a,h,b,h,h,h,h,h,h,h,h,a	21103,27180,35535,48800,55632,48347
14272,a,b,b,h,b,b,h,b,b,h,a,b,h,b,b,a,a,a,a,b,h,a,b,h,h,b,b,b,h,h,a,h,a,h,a,h,h,b,h,h,b,h,a,h,b,h,h,a,b	37678,40302
14283,h,h,a,h,h,h,h,b,a,h,h,a,h,a,h,h,h,b,b,h,a,b,h,h,a,b,a,h,b,h,h,h,h,a,b,b,h,h,b,h,a,h,h,h,a,a,a,h,b	16931,59663,46067
14333,a,a,b,b,a,a,b,h,h,h,h,h,h,h,a,h,a,a,h,b,a,a,a,h,h,a,h,h,h,h,h,h,h,a,a,h,b,b,h,h,h,h,h,h,a,h,b,a,a
14357,h,h,a,a,a,a,a,b,h,h,b,h,a,b,b,h,b,h,h,h,h,h,h,a,h,h,h,h,a,b,b,h,b,h,b,b,h,h,b,h,h,b,h,b,b,a,h,h,h
14606,h,h,a,b,a,h,h,a,a,b,b,b,h,h,h,b,a,a,h,h,a,b,h,h,h,h,b,h,b,h,h,a,b,b,b,b,a,a,h,h,a,h,b,b,a,a,h,h,a	41333
14614,h,b,h,a,b,a,h,h,h,h,a,a,b,h,h,h,a,h,h,a,b,h,b,b,a,b,h,a,h,h,h,b,b,b,h,h,a,h,h,h,h,b,h,h,h,h,a,h,h	34727,39112
14676,b,h,a,b,a,a,h,a,h,h,b,b,h,h,h,h,a,a,a,h,a,b,h,a,h,h,b,a,b,h,h,a,h,b,b,b,h,a,h,h,h,h,b,b,h,a,h,h,a	43815,41738
14718,h,h,a,b,a,a,h,a,a,b,b,b,h,h,h,b,a,a,a,h,a,b,h,a,h,h,b,a,b,h,h,a,h,b,b,b,h,a,h,h,h,h,b,b,h,a,h,h,a	52837
14860,h,h,a,b,h,h,b,h,h,b,a,h,b,h,h,h,h,b,h,b,h,b,h,a,h,a,h,a,h,b,h,h,b,h,a,h,a,h,b,a,h,h,a,h,a,h,h,h,h	16215,17891,26530,26733,28114,38919,41516,49323,53752,54674,42894,52115
14876,a,h,b,b,b,h,h,h,b,h,a,h,h,b,h,h,h,h,b,h,h,h,h,h,b,b,a,b,b,h,h,a,h,b,h,b,h,a,b,h,h,a,a,a,h,a,h,b,a	41881
14879,h,h,a,a,a,a,a,b,h,h,b,h,a,b,b,h,b,b,h,h,h,h,b,a,h,b,h,b,a,h,b,h,b,a,b,h,h,h,b,a,h,b,h,b,b,a,h,h,h	49849
14960,h,h,a,a,a,b,h,b,a,a,a,a,h,a,a,h,h,h,b,a,a,b,h,h,h,b,h,a,h,h,b,h,h,a,b,b,a,h,b,h,h,b,h,b,a,a,h,h,b	15797,18714,32232
14990,h,a,a,a,b,h,b,h,h,h,b,h,h,b,h,a,h,h,b,b,b,h,a,h,h,h,h,h,a,h,a,h,b,b,h,h,b,h,h,h,h,b,b,a,h,h,h,b,a	16088,19498
15064,h,h,a,b,b,h,h,h,h,b,h,h,a,b,b,h,h,b,h,b,h,h,h,a,a,a,h,h,h,h,h,h,b,h,h,h,a,b,b,a,h,a,h,h,h,h,h,h,h	18618,41710,49339,29856
15136,a,h,b,b,b,h,h,h,b,h,a,h,h,b,a,h,h,h,b,h,h,h,h,h,b,b,a,b,b,h,h,a,h,b,h,b,h,h,b,h,h,a,a,a,h,a,h,b,a
15215,h,a,h,a,b,b,b,h,h,b,b,h,h,h,h,a,a,h,h,b,h,a,a,h,a,h,a,h,a,a,h,a,b,h,b,h,h,a,h,h,h,b,h,h,h,h,a,b,h	15809,22576,23843,33068,44667,22739,17404,28511
15314,h,b,h,h,b,b,b,h,b,h,h,b,h,h,a,b,b,a,h,a,h,b,h,b,h,b,a,a,h,a,b,h,h,h,h,a,h,h,h,a,b,h,h,h,h,h,h,a,a
15362,a,a,b,a,h,h,h,a,h,b,a,h,h,b,h,h,h,a,b,h,b,h,h,a,b,b,a,h,b,h,h,b,h,h,h,b,a,h,b,h,h,a,h,a,h,h,h,b,h	47050,51805
15378,a,h,b,a,a,h,h,h,h,b,a,h,h,h,h,h,h,h,h,h,h,b,h,a,a,h,h,h,a,a,h,b,h,a,h,h,h,h,h,h,b,h,b,a,a,h,h,h,a	17129,22071,36221,33372
15403,a,b,b,h,b,b,h,b,b,h,a,h,h,b,b,a,a,h,a,h,h,a,h,b,h,b,h,b,h,h,h,h,h,h,a,h,h,h,h,h,h,h,a,h,b,h,h,a,b	49491
15406,a,b,h,h,b,h,h,h,h,b,a,h,h,h,h,a,h,a,b,b,h,a,h,b,a,a,h,a,h,b,h,b,h,b,a,a,a,a,h,h,h,h,h,h,a,h,a,a,b	46752
15500,a,h,h,h,h,a,b,h,h,h,h,a,h,h,b,h,b,b,h,h,h,b,a,b,a,h,a,h,h,a,a,h,b,h,a,a,a,b,h,h,h,a,b,h,b,b,h,h,h	25025,28157,39767,42395,35940,47081
15505,a,h,h,b,a,b,h,h,h,h,h,h,h,a,h,h,h,b,a,b,a,h,h,h,b,h,a,b,b,h,h,h,a,b,h,h,h,h,h,h,b,h,b,a,a,b,h,h,h	49929,40917
15536,a,a,b,a,h,h,h,a,h,h,a,h,h,b,h,h,h,a,b,h,b,h,h,a,b,b,a,h,b,h,h,b,h,h,h,b,a,b,b,h,h,a,h,a,h,h,h,b,h	54064
15587,h,a,h,b,b,h,b,b,b,h,b,h,b,h,h,h,a,h,b,h,h,h,a,b,a,h,a,h,a,b,a,h,b,h,b,h,h,h,a,h,h,a,a,h,a,b,a,a,a	37599,43053
15630,h,h,a,h,a,a,a,b,h,h,b,h,a,b,b,h,b,h,h,h,h,h,h,a,h,h,a,h,h,b,b,h,b,h,b,b,h,h,b,a,b,b,h,b,b,a,h,a,h	39057
15631,h,b,h,h,a,a,b,b,b,h,a,a,a,b,h,h,h,h,b,h,b,a,a,a,a,h,h,h,h,a,h,h,h,h,b,a,a,a,h,b,h,b,b,h,h,h,a,h,h	17814,41760,11498,25073,40525,351
15746,h,h,h,a,h,b,b,b,h,h,a,a,h,a,h,a,a,h,b,h,a,b,h,b,b,b,b,a,h,h,b,h,a,a,a,b,a,h,b,h,h,h,a,b,a,a,b,a,h	29769,39674,41183,42158,43466,46023,56149,23262,31032,55480
15749,h,b,h,h,h,a,a,h,a,a,h,b,h,b,b,a,b,b,b,b,b,h,b,h,a,h,h,b,h,h,a,a,h,h,a,a,h,b,b,h,a,b,b,h,h,b,h,h,h	23956,29598,54391,15305,23994,37854,37956,38308,56108,56908
15779,h,b,h,a,b,h,a,h,b,b,h,h,a,h,h,a,h,h,a,h,h,h,h,h,h,a,a,h,b,a,h,a,a,a,a,b,h,h,a,b,h,h,h,a,h,h,h,h,b	17610,25189,31706,31833,33634,42655,57350,60406
15783,a,a,h,a,b,h,h,b,h,h,h,h,a,b,b,h,a,b,h,h,h,b,h,b,b,h,h,h,a,a,b,h,h,h,h,a,a,h,b,h,b,a,h,b,a,b,b,h,a	23307,59878,57240
15831,h,b,a,h,h,h,h,b,h,h,a,h,a,a,a,h,h,b,h,h,b,a,h,h,a,a,h,b,b,b,h,h,h,b,b,b,a,b,b,a,b,a,h,h,a,b,a,a,a	23630,29180,29409,35912,41385,2159,44814,57245,8860,11771,10390
15901,a,b,h,h,b,h,h,h,h,b,a,h,h,h,h,a,h,a,b,b,h,h,h,b,a,a,h,a,h,b,h,b,h,b,a,a,a,a,h,b,h,h,h,h,a,h,a,a,b	24406
15935,a,a,h,a,h,h,h,b,h,h,h,h,a,b,b,h,a,b,a,h,h,b,a,b,b,h,h,h,h,a,b,h,b,h,a,h,b,h,b,h,b,h,h,b,b,b,b,h,a	16076,41352
15995,a,h,h,h,h,h,b,h,b,h,a,a,h,a,b,h,b,h,a,a,h,h,a,a,a,a,a,b,h,h,a,h,b,b,a,a,h,h,h,h,h,h,h,b,b,h,h,h,a	21634,30350,37841,38186,42396,59344
16090,h,b,h,h,b,b,b,h,b,h,h,b,a,b,a,b,b,a,h,a,h,b,h,b,h,h,a,a,h,h,b,h,a,h,h,a,h,b,b,h,b,h,h,h,h,b,h,a,a	32235,33357,40814,51127,27139
16095,a,h,h,h,h,h,b,h,b,b,h,a,b,h,h,h,b,b,a,a,b,h,b,h,h,b,h,a,h,a,h,b,a,h,a,b,h,a,h,b,b,a,a,h,h,h,h,h,h
16096,a,h,h,b,a,b,h,b,h,h,h,h,h,a,a,h,a,b,a,b,a,h,b,h,a,h,h,h,h,h,h,h,a,b,h,h,h,h,b,h,b,h,b,h,a,b,h,h,h	26731,28426,37246,39558,42319,43270,46005,48567,49019,51633,51926,16063,17786,49413,35623
16201,a,a,b,a,h,h,h,a,b,b,a,h,h,b,h,h,h,a,b,h,h,h,h,a,b,b,a,h,b,h,h,h,h,b,h,b,h,h,b,h,h,a,h,a,h,h,h,b,h	54551,57199,58517
16376,h,h,a,a,h,b,h,b,a,a,a,a,h,a,a,h,h,h,b,a,a,b,h,h,h,b,h,a,h,h,b,h,h,a,h,b,a,h,b,h,h,b,h,b,a,a,b,h,b	34593,46574,52210
16429,a,a,h,a,h,h,h,h,h,h,a,h,h,b,b,h,h,a,h,b,h,h,h,h,b,h,a,h,b,b,h,b,h,h,h,b,a,b,b,h,h,a,b,a,a,h,h,b,h	16702
16445,a,b,h,a,h,h,h,a,a,b,a,b,h,h,h,a,a,h,h,h,a,a,b,h,a,h,a,h,a,h,b,h,h,a,h,h,h,h,h,h,a,b,h,h,b,h,h,b,a	17966,20840,29228,45490,48150,56281,60602,25938,40941,41744,43933,45086,43596
16459,h,h,h,a,h,b,h,b,h,h,a,a,h,a,h,a,h,h,b,a,a,b,h,b,b,b,h,a,h,h,b,h,a,a,h,b,a,h,b,h,h,h,h,b,a,a,b,a,b	19140,19280,33976,36131,46332,49544,49625,56699,28897,20336
16491,a,h,h,h,h,h,b,b,b,h,a,a,h,b,h,h,h,b,b,a,h,b,b,h,h,a,h,h,h,a,b,a,h,b,a,a,h,a,b,h,a,b,h,b,h,a,h,h,h	28567,38452,47887,55278
16508,a,b,h,a,b,h,h,h,a,b,a,h,b,h,h,h,a,h,h,h,h,a,b,h,a,h,a,h,h,h,b,h,b,h,h,h,a,a,h,h,h,b,b,h,h,h,a,b,h	20993,22887,24530,28233,31745,48419,53534,54839,30325,40341
16539,h,h,h,b,h,b,h,b,h,h,h,h,b,a,a,h,a,b,a,b,a,a,h,a,a,h,h,h,h,h,h,h,a,b,h,h,h,h,b,h,b,h,b,h,h,b,b,b,h	22981,38676,29971
16553,h,h,a,a,a,b,h,b,a,h,h,a,h,a,a,h,h,b,b,a,a,b,h,h,h,b,h,a,h,h,b,h,h,a,b,b,a,h,b,h,h,b,h,h,a,a,h,h,b	25015,45329,49178,28079
16665,h,h,h,a,h,b,h,b,a,a,a,a,h,a,a,h,h,h,b,a,a,b,h,h,h,b,h,a,h,h,b,h,a,a,h,b,a,h,b,h,h,b,h,b,a,a,b,h,b	40932
16730,a,h,h,h,h,h,b,b,b,h,a,a,h,b,h,h,h,h,b,a,h,b,b,a,h,a,h,h,h,a,b,a,h,h,a,a,h,a,h,h,a,b,h,b,h,a,h,h,h	53124,9739,45472
16743,h,b,h,h,h,a,a,h,a,a,h,b,h,b,b,a,b,b,b,b,b,h,b,h,a,h,h,b,h,h,a,a,h,h,a,a,h,b,b,b,a,b,b,h,h,b,h,h,h	22890,26902,38550,54440,58663,7226,32929,42814
16752,h,h,h,h,b,a,h,h,h,h,a,a,b,h,h,h,a,b,h,a,b,h,b,b,a,b,h,a,h,h,h,b,b,b,h,h,a,h,h,h,h,b,h,h,h,h,a,h,h	21573,60487
16816,h,b,b,b,a,h,b,b,b,h,h,a,h,h,a,h,h,b,h,a,b,b,h,b,h,b,h,a,h,b,a,h,b,b,h,b,h,b,h,b,a,h,b,h,h,b,h,h,b	8250
16901,h,a,b,b,a,a,b,h,h,b,h,h,h,h,a,h,a,a,h,b,a,h,a,h,b,a,h,h,h,h,h,b,h,a,a,h,b,b,h,h,h,h,b,h,a,b,b,a,a
17026,h,b,h,h,b,b,b,h,b,h,h,b,a,h,a,b,b,a,h,a,h,b,h,b,h,h,a,a,h,h,b,h,a,h,h,a,h,b,h,h,b,h,h,h,h,h,h,a,a	19820,53953,54439
17064,a,b,h,a,h,h,h,a,h,b,a,b,h,h,a,a,a,h,h,h,a,a,b,h,a,h,a,h,a,h,b,h,h,a,b,h,b,h,h,h,a,h,h,h,b,h,h,b,a	41281,58141
17069,h,h,h,a,h,b,b,b,h,h,a,a,h,a,h,a,a,h,b,h,a,b,h,b,b,b,b,a,h,h,b,h,a,a,h,b,a,h,b,h,h,h,h,b,a,a,b,a,h	21955,50380,57030
17081,a,h,h,h,h,h,h,h,b,h,a,a,h,a,b,h,b,h,a,a,h,h,a,a,h,a,a,b,h,h,a,h,b,b,a,a,h,h,h,h,h,h,h,b,b,h,h,h,h	35813,58110
17236,a,b,b,h,b,b,h,b,b,h,a,h,h,b,b,a,a,a,a,b,h,a,h,b,h,b,h,b,h,h,h,h,h,h,a,h,h,h,h,h,b,h,a,h,b,h,h,a,b	21109,35337,46343,60475
17256,a,h,h,h,h,h,h,h,b,h,h,h,a,b,a,b,h,h,a,a,h,a,h,a,h,a,b,h,h,b,h,a,b,b,h,a,h,b,h,h,h,h,b,b,h,b,a,a,h	23430,45226
17286,a,a,h,a,h,h,h,a,h,h,a,h,h,b,b,h,h,a,b,h,h,h,h,h,b,h,a,h,b,h,h,b,h,h,h,b,a,b,b,h,h,a,h,a,a,h,h,b,h
17381,a,b,a,h,h,h,h,h,b,b,h,a,b,b,h,b,h,b,h,a,h,h,b,h,b,h,h,h,h,h,h,b,a,b,h,b,b,h,h,b,b,a,a,h,a,b,h,a,a	18903,46524,38901,50785,53481
17488,h,b,h,h,h,h,h,h,h,b,a,h,a,h,b,h,h,h,h,h,h,a,a,h,a,a,b,a,h,h,a,b,a,b,a,h,h,h,h,h,b,b,h,b,h,h,a,a,b	18588,25261,27152,27240,32032,41911,46636,52314,59768,2457,3031
17525,a,h,h,h,a,a,b,b,b,h,a,a,a,b,h,h,h,h,b,h,h,b,a,a,a,h,h,a,b,a,b,a,h,h,h,h,a,a,h,h,h,b,h,b,h,a,a,h,h
17640,b,h,b,b,a,h,h,b,b,h,a,a,h,h,a,h,h,h,h,h,b,b,a,b,h,b,a,a,h,b,a,h,b,h,a,b,h,b,b,b,h,h,b,b,h,b,h,h,b	32762,17508
17743,a,b,h,h,h,h,h,h,h,b,a,h,h,h,h,h,h,h,b,b,h,a,h,b,a,a,h,a,h,h,h,b,h,b,a,h,a,a,h,b,h,h,h,h,a,h,a,a,b	19827,22397,34507,35347,38463,40430,41959,46863,47137,52121,52582,56579,60416,4270,27345,12044,42741
17940,a,h,h,b,a,b,a,h,b,h,h,h,h,a,h,h,h,b,a,h,h,h,h,h,b,h,a,b,h,h,h,h,a,b,h,h,h,h,h,a,b,h,b,a,a,b,h,h,h	22964,27592,39639,44992,45034,49900,52455,5558,15810,17191,25203,35687,56876,59056,24032
17944,h,h,h,h,a,a,a,h,h,h,b,h,a,b,b,h,b,b,h,h,b,h,h,a,h,b,h,b,a,h,b,h,b,a,b,h,h,h,b,a,h,b,h,h,b,a,h,h,h
17988,h,h,h,b,h,b,h,b,h,b,h,h,b,a,h,h,a,b,a,h,a,a,h,a,a,h,h,h,h,h,h,h,a,b,h,h,h,h,b,b,b,h,b,h,h,b,b,b,h	44497,40389
18025,h,b,h,h,b,a,h,a,b,h,h,h,a,h,a,h,b,a,a,a,b,a,a,a,b,a,b,h,a,b,a,a,b,h,h,a,b,h,h,h,a,h,b,h,a,b,h,a,a	53927,60070,17954,20125,20748,55485
18073,h,b,a,h,a,a,h,b,h,h,b,h,a,b,a,h,h,h,a,b,a,h,h,h,b,h,a,h,h,b,b,h,b,h,b,b,a,h,b,h,b,b,b,b,b,a,h,a,h	48167
18128,b,h,a,h,h,h,h,b,b,h,h,h,h,h,a,h,h,b,a,h,b,h,h,h,h,a,a,b,h,b,b,h,a,b,b,b,h,h,h,a,b,a,h,h,a,b,a,h,a	19653,56941,5585,26787,37071,40366,48224,54228,54505,54574
18239,a,b,h,a,b,a,h,h,a,h,a,h,b,h,h,h,a,h,h,h,h,a,b,h,a,h,h,h,h,h,b,h,b,h,h,h,a,a,h,h,h,b,b,b,h,h,a,h,h	46053,47105,29841
18247,h,b,b,h,h,h,h,h,h,h,a,b,b,a,b,a,h,a,h,h,a,h,b,h,b,b,h,h,b,b,a,h,a,h,a,h,h,h,h,h,h,h,b,a,b,h,h,a,b	24533,28030,29940,35565,51388,59573,59776
18418,a,b,a,h,b,h,a,h,b,b,h,a,b,b,b,b,h,b,h,h,h,h,h,h,h,h,h,h,h,h,h,b,a,b,h,b,b,h,h,h,h,h,h,h,a,b,b,a,h	22309,56628
18457,a,h,b,a,h,h,a,a,h,b,a,b,h,h,a,a,a,h,a,h,a,h,b,h,a,h,a,b,a,h,b,h,h,a,b,h,b,h,h,a,a,h,h,h,h,h,h,b,a	27684,30763,35436,49317
18555,h,h,b,b,h,h,a,b,h,a,a,h,h,h,a,h,h,h,h,b,b,b,a,b,h,b,h,h,h,b,a,h,b,h,a,b,h,h,b,b,h,h,b,b,h,b,a,h,b	24064,24211,36233,37059,41236,41686,45616,42153
18562,b,a,h,h,h,h,b,h,b,h,b,h,b,h,h,h,h,h,b,h,h,b,h,b,a,h,b,h,h,b,a,a,b,h,b,h,b,h,h,h,b,h,a,a,a,h,b,a,a	19568,38813,41641,43161,59941,32454
18676,h,b,b,h,h,h,h,h,h,h,a,b,b,a,b,a,h,a,h,b,a,h,b,h,b,b,h,h,b,b,a,h,a,h,a,h,h,h,h,h,b,h,b,h,b,h,h,a,b	43379,51814,44792
18749,a,h,b,a,h,b,h,h,h,b,b,h,b,b,h,b,h,h,a,h,a,a,h,a,h,a,b,h,h,h,h,a,b,b,h,a,h,b,h,h,h,h,h,b,b,b,a,a,h	35616
18887,a,b,h,a,h,h,h,a,a,b,a,b,h,h,h,a,a,h,h,h,a,a,b,h,a,h,a,h,a,h,b,h,h,a,h,h,b,h,h,h,a,h,h,h,b,h,h,b,a	25685
18927,b,h,a,h,h,h,h,b,b,h,h,h,h,h,a,h,h,b,a,h,b,h,h,h,h,a,a,b,b,b,h,h,a,b,b,b,h,h,h,a,b,a,h,h,a,b,a,h,a	20402,26573,43960,49783,52731,57657,10205,10749,14498,16435,18990
18929,a,h,h,h,h,a,b,h,h,h,a,a,h,h,b,a,b,h,a,a,a,h,a,h,a,h,a,h,h,a,a,h,b,h,a,a,h,h,b,h,a,a,b,h,b,b,a,a,a	19829,40424,40722,57243,3739
18958,h,a,a,b,h,h,a,h,h,a,a,a,h,h,h,h,b,a,a,h,h,h,h,h,a,a,b,h,b,h,a,a,h,h,b,a,b,h,h,a,h,h,h,h,h,a,b,h,a	24841,29359,30627,33076,43731,55375,56319,56561,59813,43787
18964,a,b,a,h,h,h,h,h,h,b,a,h,h,h,h,a,h,a,b,b,h,h,h,b,a,a,h,a,a,b,h,b,h,b,a,a,a,a,h,b,h,h,h,h,a,h,a,a,b	807,5599,38079
18991,a,h,h,h,h,h,b,h,b,b,h,a,b,h,h,b,b,b,a,a,b,h,b,h,h,b,h,a,h,a,h,b,a,h,a,b,h,a,h,b,b,a,h,h,h,h,h,h,h	60165,50173
19009,b,h,b,b,a,h,h,b,h,a,a,h,h,h,a,h,h,h,h,b,b,b,a,b,h,b,h,h,h,b,a,h,b,h,a,b,h,b,b,b,h,h,b,b,h,b,h,h,b
19227,h,h,a,a,a,a,a,b,h,h,b,h,a,b,b,h,b,b,h,h,h,h,b,a,h,b,h,b,a,h,b,h,b,h,b,b,h,h,b,h,h,b,h,b,b,a,h,h,h
19458,h,b,h,h,b,h,a,a,h,b,h,h,a,b,b,h,a,h,a,h,h,h,h,b,h,a,h,h,b,a,h,a,a,a,b,b,b,h,a,h,b,h,h,a,h,h,h,h,b	47678
19500,h,b,h,h,b,h,a,h,h,b,h,h,a,b,h,h,a,h,a,h,h,h,h,b,h,a,h,b,b,a,h,a,a,a,h,b,h,h,a,h,h,h,h,a,h,h,h,h,b	24769,44795
19536,a,b,a,h,b,h,h,h,b,b,h,a,b,b,b,b,h,b,h,a,h,h,b,h,b,h,h,h,h,h,h,b,a,b,h,b,b,h,h,h,b,h,h,h,a,b,b,a,h	24426,46492,34325,44890,24789
19551,b,h,a,h,h,h,a,b,b,h,h,h,h,h,h,h,h,b,a,h,b,h,h,h,b,a,a,b,h,b,b,h,a,b,b,h,h,h,h,a,b,a,h,h,a,b,a,h,a	30218,59950
19558,b,h,a,h,h,h,h,b,b,h,h,h,h,h,h,h,h,b,a,h,b,h,h,h,h,a,a,b,h,b,b,h,a,b,b,h,h,h,h,a,b,a,h,h,a,b,a,h,a	32643,45170,54137
19606,a,h,h,h,h,h,b,h,h,h,a,a,h,a,b,a,b,h,a,a,h,h,a,a,a,a,a,b,h,h,a,h,b,b,a,a,h,h,h,h,h,h,h,b,b,b,h,h,a	45986,889
19616,b,h,a,h,h,a,h,h,h,h,b,b,h,h,h,h,a,a,a,h,a,b,h,a,h,h,h,a,b,a,a,a,h,b,b,h,h,a,h,b,h,h,a,h,h,h,h,a,a	45906,56489,57163
19665,h,h,h,a,a,a,a,h,h,h,b,h,a,b,b,h,b,b,h,h,b,h,h,a,h,b,h,b,a,h,b,h,b,a,b,h,h,h,b,a,h,b,h,h,b,a,h,h,h	1274,12245,36815
19696,a,a,h,a,h,h,h,b,h,h,b,h,h,b,b,h,a,b,a,a,b,h,a,a,b,h,h,h,h,a,b,h,b,h,h,b,b,h,b,b,h,b,b,h,b,b,h,h,h
19745,a,h,h,h,h,b,h,h,b,h,b,h,h,b,a,b,h,h,a,a,a,a,h,a,h,a,b,h,h,h,h,a,b,b,h,a,h,b,h,h,h,h,b,b,b,b,a,a,h
19814,h,b,h,h,a,a,b,b,b,h,a,a,a,b,a,h,h,h,h,h,b,a,a,h,a,h,b,h,h,a,h,h,h,h,b,a,a,a,b,h,h,h,b,h,h,h,a,h,h
19927,h,a,b,b,a,a,b,h,h,b,h,h,h,h,a,h,a,a,h,b,a,h,a,h,h,a,h,h,h,h,h,b,h,a,a,h,b,b,h,h,h,h,b,h,a,h,b,a,a	29215,39939
19966,a,b,h,a,b,a,h,h,a,h,a,h,b,h,h,h,a,h,h,h,h,a,b,b,a,h,h,h,h,h,b,h,b,h,h,h,a,a,h,h,h,b,b,h,h,h,a,h,h	30684,42376,41065
19970,h,a,h,h,a,h,b,h,h,h,h,b,h,b,h,h,a,a,b,h,h,a,h,b,h,a,b,h,b,h,h,b,b,a,h,h,h,b,h,b,h,b,h,h,a,h,b,h,a	31768,36296,44630,14897
20108,h,b,h,a,b,h,a,h,b,b,h,h,a,h,h,a,a,h,a,h,h,h,h,b,h,a,a,h,b,a,b,a,a,a,h,b,h,b,a,b,h,h,h,a,h,h,h,h,b
20124,a,b,a,h,h,h,h,h,b,b,h,a,b,b,h,b,h,b,h,a,h,h,b,h,b,h,h,h,h,h,h,b,a,b,h,b,b,h,h,b,b,h,a,h,a,b,h,a,a	31931
20211,h,h,a,h,a,a,h,b,h,h,b,h,a,b,h,h,h,h,a,b,h,h,h,h,h,h,a,h,h,b,b,h,b,h,b,b,a,h,b,a,b,b,h,b,b,a,h,a,h	39245
20319,h,a,a,b,h,b,a,h,h,a,a,a,h,h,h,h,b,a,a,h,h,h,h,h,a,a,b,h,b,h,a,a,h,h,b,a,b,h,h,a,h,h,h,h,h,a,b,h,a
20435,h,a,a,h,b,h,b,h,h,a,b,h,h,b,h,a,h,h,b,h,b,h,h,h,h,h,h,h,a,h,a,h,b,b,h,h,b,h,a,h,h,b,h,a,b,a,b,b,a	51468
20451,a,h,h,h,h,h,h,h,b,h,a,a,b,a,h,h,b,h,a,a,h,h,a,a,h,a,a,b,h,b,a,a,b,h,h,a,h,h,h,h,h,h,a,b,b,a,h,h,h	28035,35248,46937
20538,a,b,h,h,h,h,h,h,b,b,h,a,b,h,h,b,h,b,h,a,h,h,b,h,b,h,h,a,h,a,h,b,a,h,h,b,b,a,h,b,b,a,a,h,a,h,h,a,a	28520,28706,40158,44854
20623,a,h,h,h,h,h,b,b,b,h,a,a,a,b,h,h,h,h,b,a,h,b,b,a,h,h,h,h,h,a,b,a,h,h,a,a,h,a,h,h,a,b,h,b,h,a,h,h,h	37109,46259
20636,a,a,b,b,a,a,b,h,h,h,h,h,h,h,a,h,a,a,h,b,a,a,h,h,h,a,h,b,h,h,h,h,h,a,a,h,b,b,h,h,h,h,h,h,a,h,b,h,a	25807,57131
20756,h,h,a,b,a,h,h,a,a,b,b,b,h,h,h,b,a,a,h,h,a,b,h,h,h,h,b,h,b,h,h,a,h,b,b,b,a,a,h,h,a,h,b,b,a,a,h,h,a	25168,39351,555
20777,a,h,a,h,h,b,h,a,a,a,a,a,h,b,a,h,b,h,b,h,h,h,b,b,h,b,h,h,h,h,a,a,b,h,b,a,b,a,a,a,a,a,h,b,a,a,a,b,a	35943,54290,12035,41837
20826,a,h,h,h,h,h,b,b,b,h,a,a,h,b,h,h,h,h,b,a,h,b,b,a,h,h,h,h,h,a,b,a,h,h,a,a,h,a,h,h,a,b,h,b,h,a,h,h,h	60034
20902,h,h,a,a,a,a,a,h,h,h,b,h,a,b,b,h,b,b,h,h,h,h,b,a,h,b,h,b,a,h,b,h,b,a,b,h,h,h,b,a,h,b,h,b,b,a,h,h,h	34469,48225,52134,60217,51217
20945,a,h,h,h,h,h,h,h,b,h,a,a,h,a,h,h,b,h,a,a,h,h,a,a,h,a,a,b,h,b,a,h,b,h,h,a,h,h,h,h,h,h,a,b,b,a,h,h,h
20979,h,a,b,b,a,a,b,h,h,b,h,h,h,a,h,h,h,a,h,b,a,h,a,a,b,a,a,h,h,h,h,h,h,a,a,a,b,b,b,h,h,a,b,h,a,b,b,a,a	49559
21063,a,h,h,h,h,b,h,h,b,h,b,h,h,b,a,b,h,h,a,a,h,a,h,a,h,a,b,h,h,h,h,a,b,b,h,a,h,b,h,h,h,h,b,b,b,b,a,a,h	23556,39994,51899,3609,36198,9764,15025
21106,h,b,b,h,h,b,b,b,b,h,h,b,h,h,a,b,h,a,h,a,h,b,h,a,a,b,a,a,a,a,b,b,h,h,h,h,h,h,h,h,b,h,h,h,h,h,b,h,a
21117,a,h,h,h,h,a,b,h,h,h,h,a,h,h,b,h,b,b,h,h,h,h,a,b,a,h,a,h,b,a,a,h,b,h,a,a,a,b,h,h,h,a,b,h,b,b,a,a,h	33191
21129,a,b,a,h,h,h,h,h,b,b,h,a,b,b,h,b,h,b,h,a,h,h,b,h,b,h,h,h,h,h,h,b,a,b,h,b,b,h,h,b,b,h,h,h,a,b,b,a,a
21489,a,b,h,h,b,h,b,h,b,h,h,h,a,h,a,b,b,a,a,a,h,a,a,a,h,a,b,h,a,b,a,a,b,b,h,a,b,b,h,h,a,h,b,h,a,b,h,a,h	32999
21514,h,b,a,h,h,h,a,h,h,a,h,b,h,b,h,h,b,b,b,h,h,h,b,h,a,a,a,h,h,h,a,a,h,h,a,h,h,b,b,h,h,b,h,h,h,b,h,h,h	43001,46304,486
21759,a,h,h,h,h,h,b,h,b,b,h,h,h,h,a,b,b,b,a,h,b,h,b,h,h,b,h,a,h,a,h,b,a,h,h,b,h,a,h,h,h,h,h,h,h,h,h,h,h	40902,38199
21854,a,h,b,a,b,h,h,a,b,h,a,h,h,b,h,h,h,a,b,h,h,h,h,a,b,b,a,b,b,h,h,h,h,b,h,b,h,h,b,h,h,a,h,a,h,h,h,b,h	52059
22081,a,a,b,a,h,h,h,a,h,b,a,h,h,b,h,h,h,a,b,h,b,h,h,a,b,b,a,h,b,h,h,b,h,b,h,b,h,h,b,h,h,a,h,a,h,h,h,b,h
22087,h,h,a,b,h,h,h,h,a,h,h,h,h,h,h,h,h,h,h,h,a,b,h,h,a,h,a,b,b,h,h,h,h,a,b,b,h,b,b,b,a,h,h,h,a,h,a,b,b	55616,58516,60099,60307,34908
22245,h,a,h,b,b,h,b,b,b,h,h,h,h,h,a,h,a,b,b,h,h,h,h,b,a,b,a,h,a,b,a,h,b,h,b,h,h,h,a,b,h,a,a,h,a,b,a,a,a
22318,a,h,a,b,h,h,h,h,h,a,a,a,h,b,h,h,b,a,a,h,h,h,h,h,a,a,h,h,h,h,a,a,h,h,b,a,b,h,h,a,h,h,h,h,a,a,b,h,a
22386,h,a,b,b,a,a,b,h,h,b,h,h,h,a,h,h,h,a,h,b,a,h,a,a,b,a,a,h,h,a,h,h,h,a,a,a,b,h,b,h,h,a,b,h,a,b,b,a,a	45181,21852,59221
22443,h,b,h,h,b,a,b,a,b,h,h,h,a,h,a,b,b,a,a,a,b,a,a,a,b,a,b,h,a,b,a,a,b,h,h,a,b,h,h,h,a,h,b,h,a,b,h,a,h	54442
22705,a,h,b,b,b,a,a,h,b,h,a,h,h,b,a,h,h,h,h,a,h,h,b,h,b,b,a,b,b,h,h,a,h,h,a,b,h,a,b,h,b,h,a,a,h,a,h,b,a	26306,33245
22713,h,b,h,h,b,h,a,h,h,b,h,h,a,b,h,h,a,h,a,h,h,h,h,b,h,a,h,b,b,a,h,a,a,a,h,b,h,h,a,h,b,h,h,a,h,h,h,h,b	29302,33584,56826,13481,43090
22919,h,a,h,b,b,h,b,b,b,h,b,h,b,h,h,h,a,h,b,h,h,h,a,b,a,h,a,h,a,b,a,h,b,h,b,h,h,h,a,h,b,a,a,h,a,b,a,a,a	27288,28316
23103,h,b,h,a,b,a,h,h,a,h,a,h,b,h,h,h,a,h,h,h,h,a,b,b,a,h,h,h,h,h,b,h,b,h,h,h,a,a,h,h,h,b,b,h,h,h,a,h,h	26703,55323,59478
23247,h,h,a,a,a,b,h,b,a,h,a,a,h,a,a,h,h,h,b,a,a,b,h,h,h,b,h,a,h,h,b,h,h,a,b,b,a,h,b,h,h,b,h,b,a,a,h,h,b	24250,29324,31980,38566,23634
23306,h,a,h,b,a,a,b,h,h,h,h,b,h,b,h,h,a,a,b,h,h,a,h,b,h,a,b,h,b,h,h,h,b,a,h,h,h,b,h,b,h,b,h,h,a,h,b,h,a	40874,48101,48642,51277,55552
23340,a,b,h,a,h,h,h,a,a,b,a,b,b,h,h,h,a,h,h,h,a,a,b,h,a,h,a,h,a,h,b,h,h,a,h,h,h,h,h,h,a,b,h,h,b,h,h,b,a	51185
23427,b,a,h,h,h,h,b,h,b,h,b,h,b,h,h,h,h,h,b,h,h,b,h,b,a,h,b,h,h,b,a,a,b,h,b,h,b,h,h,h,b,b,a,a,a,h,b,a,a	23757,30683,38112,58681,9915,18633
23510,a,h,h,h,h,h,b,h,b,b,h,h,b,h,h,b,b,b,a,a,b,h,b,h,h,b,h,a,h,a,h,b,a,h,a,b,h,a,h,b,b,a,h,h,h,h,h,h,h	40488
23531,h,h,a,h,b,h,b,h,h,a,b,h,h,b,h,a,h,a,b,h,b,h,h,h,h,h,h,h,a,h,a,b,b,b,h,h,b,h,a,h,h,b,h,h,h,a,b,b,a
23550,b,b,a,h,a,h,b,h,h,h,h,b,b,h,a,h,h,b,h,h,h,b,a,a,b,h,h,h,h,b,a,h,h,a,a,h,h,h,b,a,h,h,a,h,h,h,h,h,h
23626,a,h,h,b,a,b,h,b,h,h,h,h,h,a,a,h,a,b,a,b,a,h,b,h,a,h,a,h,b,h,h,h,a,b,h,h,h,h,b,h,b,h,b,a,a,b,h,h,h	27084,40133,47705,31365
23716,a,b,a,h,b,h,h,h,b,b,h,a,b,b,h,b,h,b,h,a,h,h,b,h,b,h,h,h,h,h,h,b,a,b,h,b,b,h,h,h,b,h,h,h,a,b,b,a,h	48096,9882
23808,h,b,h,a,b,h,a,h,b,b,h,h,a,h,h,a,h,h,a,h,h,h,h,h,h,a,a,h,b,a,h,a,a,h,a,b,h,h,a,b,h,h,a,a,b,b,h,h,b	33545,38459
24018,a,h,h,h,h,h,b,b,b,h,a,a,h,b,h,h,h,b,b,a,h,b,b,h,h,a,h,h,h,a,b,a,h,b,a,h,h,a,b,h,a,b,h,b,h,a,h,h,h	35025,46633
24029,a,h,h,h,h,h,b,h,b,b,h,h,h,h,a,b,b,b,a,h,b,h,b,h,h,b,h,a,h,a,h,b,a,h,h,b,h,a,h,b,b,h,h,h,h,h,h,h,h	38012,46217
24107,a,h,h,h,h,b,h,h,b,h,h,h,a,b,a,b,h,h,a,a,h,a,h,a,h,a,b,h,h,b,h,a,b,b,h,a,h,b,h,h,h,h,b,b,h,b,a,a,h	33962,48942,53097,37409,51559,59297
24175,a,h,h,h,h,h,b,h,b,b,h,h,h,h,a,b,b,b,a,h,b,h,b,h,h,b,h,a,h,a,h,b,h,h,h,b,h,a,h,h,h,h,h,h,h,h,h,h,h	33075,40118,42148,46352,56404,60080,17332,31133
24206,h,h,a,a,a,a,a,b,h,h,b,h,a,b,b,h,b,h,h,h,h,h,h,a,h,b,h,b,a,b,b,h,b,h,b,b,h,h,b,a,h,b,h,b,b,a,h,h,h	31715,38307,54509,36038
24237,h,h,a,b,h,h,b,h,h,b,a,h,b,h,h,h,h,b,h,b,h,b,h,a,h,a,h,a,h,b,a,h,b,h,a,h,a,h,b,a,h,h,a,h,a,h,h,h,h	34045,34312,43202,57152,47374,35797
24276,h,b,h,h,h,h,h,b,h,h,b,b,a,b,h,h,b,h,h,a,h,h,b,h,a,a,a,a,h,h,a,a,h,a,a,h,h,b,h,a,h,b,h,a,b,h,b,h,a	55589
24320,a,b,b,h,b,b,h,b,b,h,a,b,h,b,b,a,a,a,a,b,h,a,h,b,h,b,b,b,h,h,h,h,h,h,a,h,h,h,h,h,b,h,a,h,b,h,h,a,b	25745,30212,36575,42262,46131,48091,51907,51013,33738
24437,h,h,h,b,h,h,h,b,h,a,h,h,h,h,a,h,a,b,b,h,h,h,h,b,a,h,a,h,h,h,h,h,h,h,b,h,a,h,h,b,a,h,a,h,h,b,a,b,h	30909,33392,36705,56374
24442,a,h,b,h,b,h,h,h,b,h,a,h,h,b,h,h,h,h,b,h,h,h,h,a,b,b,a,b,b,h,h,a,h,b,h,b,h,a,b,b,h,a,h,a,h,a,h,b,a	43858,56764
24452,a,a,h,h,h,h,b,b,b,h,a,h,h,b,h,h,h,b,b,a,a,b,b,h,h,a,h,h,h,a,b,a,h,b,a,h,h,a,b,h,a,b,h,b,h,a,h,h,h
24670,h,b,h,h,b,b,b,h,b,h,h,b,a,b,a,b,b,a,h,a,h,b,h,b,h,h,a,a,h,h,b,h,a,h,h,a,h,b,b,h,b,h,h,h,h,h,h,a,a	52067
24760,h,a,b,b,a,a,b,h,h,b,h,h,h,h,a,h,a,h,h,b,a,h,a,h,h,a,h,h,h,h,h,b,h,a,a,h,b,b,h,h,h,h,b,h,a,b,b,a,a
24831,a,b,h,a,h,h,h,h,a,b,a,b,b,h,h,h,a,h,h,h,a,a,b,h,a,h,a,h,a,h,b,h,b,a,h,h,h,h,h,h,a,b,h,h,h,h,a,b,a	27072,36193,37980,57714,22473,39101
24930,h,h,h,h,b,h,b,h,h,a,b,h,h,b,b,h,h,a,b,h,b,h,h,h,h,h,h,h,a,b,a,b,b,h,h,a,b,h,a,h,h,b,h,h,h,a,b,b,h
24936,a,h,b,b,b,h,h,h,b,h,a,h,h,b,a,h,h,h,b,h,h,h,h,h,b,b,a,b,b,h,h,a,h,b,a,b,h,a,b,h,h,a,a,a,h,a,h,b,a
24959,h,h,a,h,a,a,h,b,h,h,b,h,a,b,a,h,h,h,a,b,a,h,h,h,b,h,a,h,h,b,b,h,b,h,b,b,a,h,b,a,b,b,b,b,b,a,h,a,h	53640,48938
25023,b,h,a,h,h,h,h,b,b,h,h,h,h,a,a,h,h,b,a,h,b,h,h,h,h,a,a,b,b,b,h,h,a,b,b,b,h,h,h,a,b,a,h,h,a,b,a,h,a	25566,25664,53393
25050,a,h,h,b,a,b,h,h,h,h,h,h,h,a,a,h,h,b,a,b,a,h,h,h,h,h,a,b,b,h,h,h,a,b,b,h,h,h,b,h,b,h,b,a,a,b,h,h,h	51990
25194,h,b,b,h,a,b,b,h,h,h,h,h,h,h,a,h,h,h,h,a,h,b,h,a,a,h,a,a,a,a,h,b,h,a,h,h,h,h,h,h,b,h,b,a,h,h,b,h,a	32420,44633,49979,54581,60319,13841
25214,h,a,h,b,a,a,b,h,h,h,h,b,h,b,h,h,a,a,b,h,h,a,h,b,h,a,b,b,b,h,h,h,b,a,h,h,h,b,h,b,h,b,h,h,a,h,b,h,a
25250,h,b,h,a,b,h,a,h,b,b,h,h,a,h,h,a,h,h,a,h,h,h,h,b,h,a,a,h,b,a,b,a,a,a,h,b,h,b,a,b,h,h,h,a,h,h,h,h,b	38236,49028,49547,54027,60303,37299
25409,a,h,b,h,b,h,h,a,b,h,a,h,h,b,h,h,h,h,b,h,h,h,h,a,b,b,a,b,b,h,h,a,h,b,h,b,h,a,b,h,h,a,h,a,h,a,h,b,a
25480,b,b,a,h,a,h,b,h,h,h,h,b,b,a,a,h,h,b,h,h,h,b,a,a,b,h,h,h,h,b,a,h,h,a,a,h,h,h,b,a,h,h,a,h,h,h,a,h,h	31482,49467
25705,a,a,h,a,b,h,h,b,h,h,h,h,a,b,b,h,h,b,h,h,h,b,h,b,b,h,h,h,a,a,b,h,h,b,h,a,a,h,h,h,b,a,h,b,a,b,h,b,a
25776,h,h,h,h,b,h,b,h,h,a,b,h,h,b,b,a,h,a,b,h,b,h,h,h,h,h,h,h,a,h,a,b,b,b,h,h,b,h,a,h,h,b,h,h,h,a,b,b,h
25917,a,h,h,h,h,h,b,h,h,h,a,a,h,h,b,a,b,h,a,a,h,h,a,h,a,a,a,h,h,a,a,h,b,h,a,a,h,h,h,h,a,a,b,h,b,b,a,a,a
26143,h,h,a,h,h,h,h,b,a,h,h,h,h,a,h,h,h,b,b,h,a,b,h,h,a,h,a,b,b,h,h,h,h,a,b,b,h,h,b,b,a,h,h,h,a,h,a,b,b	1544
26218,a,h,h,h,h,h,b,h,b,b,h,a,b,h,h,b,b,b,a,a,b,h,b,h,b,b,h,a,h,a,h,b,a,h,a,b,b,a,h,b,b,a,a,h,h,h,h,a,a	30857
26506,a,h,a,h,h,h,h,h,h,h,a,a,h,h,a,h,b,h,b,h,h,b,b,b,h,b,h,h,h,h,a,a,h,h,b,a,b,a,a,a,a,a,h,h,a,a,a,b,a
26532,a,h,b,h,b,h,h,a,b,h,a,h,h,b,h,h,h,h,b,h,h,h,h,a,b,b,a,b,b,h,h,a,h,b,h,b,h,a,b,h,h,a,h,a,h,a,h,b,h	29731,16354
26668,h,h,h,b,h,h,h,h,a,h,h,h,h,h,h,h,h,h,h,h,a,h,h,h,a,h,a,b,b,h,h,h,h,a,b,b,h,h,b,b,a,h,h,h,a,h,a,b,b
26826,h,h,a,b,b,h,h,h,h,b,h,h,a,b,b,h,h,b,h,b,h,h,h,a,a,a,h,h,h,h,h,h,b,h,h,h,a,b,b,a,h,a,h,h,h,h,b,h,h	54772,53932
26921,b,b,a,h,a,h,b,h,h,b,h,b,b,a,a,h,h,b,h,b,h,b,a,a,b,a,h,h,h,b,a,h,b,h,a,h,a,h,b,a,h,h,a,h,h,b,a,h,h	27292,259,11234,48517,59135,22140
27199,a,h,a,h,a,b,h,a,a,a,a,a,h,b,a,h,b,h,b,h,h,h,h,b,h,b,h,h,b,h,a,a,b,a,b,h,b,h,a,h,a,a,h,b,a,a,a,b,a
27293,h,b,h,a,b,h,a,h,h,b,h,h,a,b,h,a,a,h,a,h,h,h,h,b,h,a,h,b,b,a,h,a,a,a,h,b,h,h,a,h,h,h,h,a,h,h,h,h,b	25883,44521
27334,h,h,a,h,h,h,h,b,h,h,h,h,a,a,a,h,h,b,h,h,b,a,h,h,a,a,a,b,b,b,h,h,h,b,b,b,a,h,b,a,b,a,h,h,a,b,a,a,a	33327
27440,h,h,h,a,h,b,b,b,h,h,a,a,h,a,h,a,a,h,b,h,a,b,h,b,b,b,b,a,h,h,b,h,h,a,a,b,a,h,b,h,h,h,a,b,a,a,b,a,h	39737,54348,54871
27614,a,h,h,a,h,h,h,h,h,h,a,a,h,a,a,h,b,h,b,h,h,b,b,b,h,h,h,b,h,h,a,a,a,h,b,a,b,a,a,a,a,a,h,h,h,a,a,b,h	13823,58527
27696,b,h,b,b,a,h,b,b,b,h,a,a,h,h,a,h,h,h,h,h,b,b,a,b,h,b,a,a,h,b,a,h,b,h,a,b,h,b,b,b,h,h,b,b,h,b,h,h,b	37539,33590
27703,a,a,h,b,a,a,b,h,h,h,h,b,h,h,h,h,a,a,b,h,a,a,h,b,h,a,b,b,b,h,h,h,b,a,a,h,h,b,h,b,h,b,h,h,a,h,b,h,a	32479
27718,h,h,h,a,h,a,a,b,h,a,h,h,a,b,h,h,h,h,a,b,b,b,a,b,h,b,h,h,h,a,a,b,h,a,a,b,h,h,h,b,h,h,h,b,h,b,a,h,h
27875,a,b,a,h,a,b,h,a,a,a,a,h,h,b,a,a,b,h,b,h,h,h,h,b,h,b,b,h,b,h,a,a,b,a,b,h,b,h,a,a,a,a,h,b,a,a,a,b,a	32382,32738
28017,h,h,a,a,a,b,h,b,a,h,h,a,h,a,h,h,h,b,b,a,a,b,h,h,h,b,h,a,h,h,b,h,h,a,b,b,a,h,b,h,h,b,h,h,a,a,h,h,b
28062,h,h,h,a,h,h,a,b,h,h,h,h,a,b,b,h,h,h,a,b,h,b,a,b,h,b,h,h,h,a,a,b,h,a,a,h,h,h,h,h,h,h,h,b,h,b,a,h,h	35865,46945,49670
28301,h,h,h,a,h,h,a,h,h,h,h,h,a,b,b,h,h,h,a,b,h,b,a,b,h,b,h,a,b,a,a,b,h,a,a,h,h,h,h,h,h,b,h,b,h,b,a,h,h	29796,20060
28422,a,b,a,h,h,b,h,h,h,b,a,h,h,a,h,a,h,a,b,h,h,h,h,b,a,h,h,a,h,b,h,h,h,b,a,a,a,a,b,h,b,h,a,h,a,h,h,h,h
28604,a,h,h,h,a,a,b,b,b,h,a,a,a,b,h,h,h,h,b,h,b,h,h,a,a,h,h,a,b,a,h,a,h,h,a,h,a,a,h,h,h,b,h,b,h,a,h,h,h	44415,46187
29036,a,b,a,h,h,b,h,h,h,b,a,a,b,a,h,a,h,h,b,h,h,h,h,b,a,h,h,a,h,b,h,h,h,b,a,a,a,a,b,b,b,h,a,a,a,h,h,h,h	43261
29038,h,h,b,b,a,h,b,b,b,h,a,a,h,h,a,h,h,b,h,h,b,b,a,b,h,b,a,a,h,b,a,h,b,h,a,b,h,b,b,b,h,h,b,b,h,b,h,h,b
29419,h,h,h,h,b,h,b,h,h,a,b,h,h,b,b,h,h,a,b,h,b,h,h,h,h,h,h,h,a,h,a,b,b,b,h,h,b,h,a,h,h,b,h,h,h,a,b,b,h
29784,b,h,a,h,a,a,h,h,h,h,b,b,h,h,h,h,a,a,a,h,a,b,h,a,h,h,h,a,b,h,a,a,h,b,b,b,h,a,h,b,h,h,a,h,h,h,h,h,a
29871,a,h,b,h,h,b,h,h,h,h,b,h,h,b,h,b,h,h,a,h,a,a,h,a,h,a,b,h,h,h,h,a,b,b,h,a,h,b,h,h,h,h,h,b,b,b,a,a,h
29887,a,h,b,a,a,h,h,h,h,b,a,h,h,h,h,h,h,h,h,h,h,b,h,a,a,h,a,h,a,a,h,b,h,a,h,h,h,h,h,h,b,h,b,a,a,h,b,h,a	50722,38509
29898,a,b,h,a,b,a,h,h,a,h,a,h,b,h,h,h,a,h,h,h,h,a,b,h,a,h,h,h,h,h,b,h,b,h,h,h,a,a,h,h,h,b,b,h,h,h,a,h,h	55027,59670
29944,a,h,a,h,h,b,h,a,a,a,a,a,h,b,a,h,b,h,b,h,h,h,b,b,h,b,h,h,h,h,a,a,b,a,b,a,b,a,a,a,a,a,h,b,a,a,a,b,a	38174,41433,42261
30117,a,b,h,h,a,a,b,b,b,h,a,a,a,b,h,h,h,h,b,h,b,h,h,a,a,h,h,a,h,a,h,a,h,h,h,h,a,a,h,h,h,b,h,b,h,a,h,h,h
30122,b,h,a,h,a,a,h,h,h,h,b,b,h,h,h,h,a,a,a,h,a,b,h,a,h,h,h,a,b,a,a,a,h,b,b,h,h,a,h,b,h,h,a,h,h,h,h,a,a
30374,h,h,h,a,h,b,h,b,h,h,a,a,h,a,h,a,h,h,b,h,a,b,h,b,b,b,b,a,h,h,b,h,a,a,h,b,a,h,b,h,h,h,h,b,a,a,b,a,h	47262
30435,a,b,h,a,h,h,h,h,a,b,a,h,b,h,h,h,a,h,h,h,h,a,b,h,a,h,a,h,h,h,b,h,b,a,h,h,a,h,h,h,h,b,h,h,h,h,a,b,a	24844
30452,a,b,h,a,b,h,h,h,a,b,a,h,b,h,h,h,a,h,h,h,h,a,b,h,a,h,a,h,h,h,b,h,b,h,h,h,a,a,h,h,h,b,b,b,h,h,a,b,h	30556,37961
30461,h,a,a,b,h,b,a,h,h,a,a,a,h,h,h,h,b,a,a,h,h,h,h,h,a,a,b,h,b,h,a,a,h,h,h,a,h,h,h,a,h,h,h,h,h,a,b,h,a	20929,26169,49934
30596,a,b,a,h,h,b,h,h,h,b,a,a,b,a,h,a,h,h,b,h,h,h,h,b,a,h,h,a,h,b,h,h,h,b,a,a,a,a,b,h,b,h,a,h,a,h,h,h,h
30635,h,b,h,h,b,h,h,b,h,h,b,b,a,b,h,h,b,h,h,a,h,h,b,h,a,a,a,a,h,h,a,a,h,a,a,h,h,b,h,a,h,b,h,a,b,h,b,h,a	39432,14389
30880,a,h,h,h,h,a,b,h,h,h,h,a,h,h,b,a,b,b,h,a,h,h,a,b,a,h,a,h,b,a,a,h,b,h,a,a,a,b,h,h,h,a,b,h,b,b,a,a,h	32108,35036,3837,4888,14688,16938,53843
30901,a,a,b,b,a,a,b,h,h,b,h,h,h,h,a,h,a,a,h,b,a,h,a,h,h,a,h,h,h,h,h,h,h,a,a,h,b,b,h,h,h,h,b,h,a,h,b,a,a
30926,a,h,a,h,a,b,h,a,a,a,a,a,h,b,a,h,b,h,b,h,h,h,h,b,h,b,h,h,h,h,a,a,b,a,b,h,b,h,a,a,a,a,h,b,a,a,a,b,a
31041,h,b,h,h,h,h,h,h,h,b,a,h,h,h,h,h,h,h,b,b,h,a,h,h,a,a,h,a,h,h,a,b,h,b,a,h,h,a,h,h,h,b,h,h,h,h,a,a,b	10632,34401,43086,24070,3807
31116,h,b,h,h,a,a,b,b,b,h,a,a,a,b,a,h,h,h,h,h,b,a,a,h,a,h,b,h,h,a,h,h,h,h,b,a,a,a,b,b,h,h,b,h,h,h,a,h,h	2209
31223,h,b,h,b,b,h,b,b,h,a,b,h,h,b,b,h,h,a,h,a,b,h,h,h,h,h,b,h,h,b,a,b,h,h,h,a,b,b,a,h,h,b,h,h,h,a,b,b,h	32252,42289,42674,46917,51006
31321,a,a,h,a,h,h,h,b,h,h,h,h,a,b,b,h,a,b,a,h,h,b,a,b,b,h,h,h,h,a,b,h,h,h,a,a,b,h,b,h,b,a,h,b,h,b,b,h,a	21827
31936,h,h,h,a,h,a,a,b,h,h,h,h,a,b,h,h,h,h,a,b,b,b,a,b,h,b,h,h,h,a,a,b,h,a,a,b,h,h,h,b,h,h,h,b,h,b,a,h,h
32023,a,h,h,b,a,b,h,h,h,h,h,h,h,a,h,h,h,b,a,b,a,h,h,h,b,h,a,b,b,h,h,h,a,b,b,h,h,h,h,h,b,h,b,a,a,b,h,h,h	33064,53754,54750,50474
32273,a,a,h,a,b,h,h,b,h,h,h,h,a,b,b,h,a,b,a,h,h,b,a,b,b,h,h,h,a,a,b,h,h,h,a,a,h,h,b,h,b,a,h,b,a,b,b,h,a	32935,34752,50781,51404,51566,52354,58195,36128
32291,h,h,h,h,a,a,a,h,h,h,b,h,a,b,b,h,b,b,b,h,b,h,h,a,h,b,h,h,a,h,b,h,b,a,b,h,b,h,b,h,h,b,h,h,b,a,b,h,h
32451,a,h,h,h,a,a,b,b,b,h,a,a,a,b,h,h,h,h,b,h,h,b,a,a,h,h,h,a,b,a,b,a,h,h,h,h,a,a,h,h,h,b,h,b,h,a,a,h,h
32548,h,b,h,h,b,a,b,a,b,h,h,h,a,h,a,h,b,a,a,a,b,a,a,a,b,a,b,h,a,b,a,a,b,h,h,a,b,h,h,h,a,h,b,h,a,b,h,a,h
32636,a,b,h,a,b,h,h,h,a,b,a,h,b,h,h,h,a,h,h,h,h,a,b,h,a,h,a,h,h,h,b,h,b,a,h,h,a,a,h,h,h,b,h,h,h,a,a,b,a	38969,55780
32661,h,b,h,h,b,h,b,a,b,h,h,h,a,h,a,b,b,a,a,a,b,a,a,a,b,a,b,h,a,b,a,a,b,h,h,a,b,b,h,h,a,h,b,h,a,b,h,a,h	44257,50631,14443
32857,b,h,a,b,a,h,b,h,h,b,a,b,b,h,h,h,h,b,h,b,h,b,a,a,b,a,h,h,h,b,a,h,b,h,a,h,a,h,b,a,h,h,a,h,a,h,h,h,h
32917,h,b,h,a,b,h,a,h,b,b,h,h,a,h,h,a,h,h,a,h,h,h,h,h,h,a,a,h,b,a,h,a,a,h,a,b,h,h,a,b,h,h,a,a,b,h,h,h,b
33165,a,b,b,h,h,b,h,h,b,h,a,b,h,b,b,a,h,a,a,b,a,a,b,h,h,b,b,b,b,h,a,h,a,h,a,h,h,b,h,h,b,h,a,h,b,h,h,a,b
33587,a,h,a,b,h,h,h,h,h,a,a,a,h,b,h,h,b,h,a,h,h,h,h,b,a,a,h,h,h,h,a,a,h,h,b,a,b,h,h,h,h,h,h,h,a,a,b,b,a
33712,h,b,h,h,h,h,h,a,h,b,h,b,h,b,b,h,h,h,a,a,a,h,h,b,h,h,h,h,b,a,h,h,a,h,b,b,b,h,h,h,b,h,b,h,h,h,b,b,h
33805,a,b,b,h,b,b,h,b,b,h,a,b,h,b,b,a,a,a,a,b,h,a,h,h,h,b,b,b,h,h,h,h,h,h,a,h,h,h,h,h,b,h,a,h,b,a,h,a,b
34068,h,h,a,a,a,a,a,b,h,h,b,h,a,b,b,h,b,h,h,h,h,h,b,a,h,b,h,b,a,h,b,h,b,h,b,b,h,h,b,a,h,b,h,b,b,a,h,h,h	51516,27800
34338,a,h,h,a,h,h,h,h,h,h,a,a,h,h,a,h,b,h,b,h,h,b,b,b,b,b,h,b,h,h,a,a,a,h,b,a,b,a,a,a,a,a,h,h,a,a,a,b,h	68,9440
34395,a,h,h,h,a,h,b,b,b,h,a,a,a,b,h,h,h,h,b,a,b,b,h,a,a,h,h,a,b,a,b,a,h,h,a,a,a,a,h,h,a,b,h,b,h,a,h,h,h
34405,a,b,b,h,h,b,h,b,b,h,a,b,h,b,b,a,a,a,a,b,h,a,b,h,h,b,b,b,h,h,a,h,a,h,a,h,h,b,h,h,b,h,a,h,b,h,h,a,b	45455,52450,59977,49397,55674
34524,a,b,h,h,a,a,b,b,b,h,a,a,a,b,h,h,h,h,b,h,b,h,a,a,a,h,h,a,h,a,h,a,h,h,h,h,a,a,h,h,h,b,h,b,h,a,h,h,h	59736
34750,a,b,h,a,b,a,h,h,a,h,a,h,b,h,h,h,a,h,h,h,h,a,b,h,a,h,h,h,h,h,b,h,b,h,h,h,a,a,h,h,h,b,b,b,h,h,a,b,h	35413
34789,a,a,h,a,a,h,h,h,b,h,h,h,b,a,b,h,a,b,h,a,b,a,h,a,h,h,a,h,h,h,b,h,b,a,h,b,b,h,b,b,h,b,h,h,b,h,h,a,b
34872,a,a,h,a,a,h,h,b,h,a,h,h,h,b,b,h,a,b,a,a,b,a,a,a,b,h,a,h,h,h,b,h,b,a,h,b,b,h,b,b,h,b,h,h,b,b,h,h,h
34915,a,h,a,h,h,b,h,h,h,a,a,a,h,b,a,h,b,h,b,h,h,h,b,b,h,b,h,h,h,h,a,a,h,h,b,a,b,a,a,a,a,a,h,b,a,a,a,b,a	45057,52934
34924,h,a,h,h,a,h,b,h,h,h,h,b,a,b,h,h,a,a,b,h,b,a,h,b,h,a,b,h,b,h,h,b,b,a,h,h,h,b,h,b,h,b,h,h,a,a,b,h,a	54203
35160,h,b,h,h,h,a,h,h,h,h,h,h,h,h,h,h,b,h,a,a,h,h,a,b,a,a,h,a,h,h,a,a,b,h,h,h,h,h,h,h,h,h,h,a,a,h,b,b,h	46679
35290,b,b,a,h,a,h,b,h,h,b,h,b,b,h,a,h,h,b,h,b,h,b,a,a,b,a,h,h,h,b,a,h,b,h,a,h,a,h,b,a,h,h,a,h,a,b,a,h,h	30199,49666,15449
35452,a,a,h,a,h,h,h,b,h,h,h,h,h,b,b,h,a,b,a,a,b,h,a,a,b,h,h,h,h,a,b,h,b,h,h,b,b,h,b,b,h,b,b,h,b,b,h,h,h	46016
35491,b,b,a,a,h,a,h,h,h,h,b,b,h,h,h,h,a,a,a,h,h,b,h,a,h,h,h,a,b,a,a,a,h,b,b,h,h,h,h,b,h,h,a,a,h,h,h,a,a	35580,56362,59142,4607,12134
35545,h,b,b,b,a,h,b,b,b,h,a,a,h,h,a,h,h,b,h,h,b,b,a,b,h,b,h,a,h,b,a,h,b,b,a,b,h,h,h,b,h,h,b,h,h,b,h,h,b
35755,a,a,h,a,h,h,h,a,h,h,a,h,h,b,h,h,h,a,b,h,b,h,h,a,b,h,a,h,b,h,h,b,h,h,h,b,a,b,b,h,h,a,h,a,a,h,h,b,h
35811,h,b,h,h,b,b,b,b,b,h,h,b,h,h,a,b,b,a,h,a,h,b,h,h,h,b,a,a,a,a,b,h,h,h,h,a,h,h,h,a,b,h,h,h,h,h,b,a,a
35832,h,b,h,a,b,a,h,h,a,h,a,h,b,h,h,h,a,h,h,h,b,a,b,b,a,h,h,h,h,h,b,b,b,h,h,h,a,a,h,h,h,b,b,h,h,h,a,h,h
36000,h,h,h,h,a,h,b,h,h,h,h,b,a,h,h,a,a,a,h,h,b,a,h,b,h,a,b,h,b,b,h,b,b,h,h,h,h,h,h,b,h,b,a,a,b,a,h,a,a
36169,b,h,a,h,h,h,h,b,b,h,h,h,h,h,a,h,h,b,a,h,b,h,h,h,h,a,a,b,h,b,b,h,a,b,b,h,h,h,h,a,b,a,h,h,a,b,a,h,a	24642,55077
36212,h,b,h,a,b,h,a,h,b,b,h,h,a,h,h,a,a,h,a,h,h,h,h,b,h,a,a,b,b,a,b,a,a,a,h,b,h,b,a,b,h,h,h,a,h,h,h,h,b	37873,55343,12317
36227,h,h,a,h,a,a,h,b,h,h,b,h,a,b,h,h,h,h,a,b,a,h,h,h,b,h,a,h,h,b,b,h,b,h,b,b,a,h,b,a,b,b,b,b,b,a,h,a,h	46104,567,16828,23851,27590,43115,54904,4429
36534,h,b,h,h,a,a,h,h,h,h,b,h,a,b,a,h,h,h,a,b,a,h,h,h,b,h,a,h,h,b,b,a,b,h,b,h,a,h,b,h,h,b,b,b,b,h,h,a,h
36561,h,h,h,b,h,h,h,b,h,a,h,h,h,h,a,h,a,b,b,h,h,h,h,b,a,h,a,h,h,h,h,h,h,h,b,h,a,h,h,b,a,h,a,h,h,b,a,b,a	52361
36628,a,b,h,h,h,a,h,b,h,h,a,a,b,b,h,h,b,h,a,a,h,h,a,b,a,a,h,h,h,h,a,a,b,h,h,a,h,h,h,h,h,h,h,a,a,h,b,b,h	47628,49388,2070
36689,a,a,h,a,h,h,h,b,h,h,h,h,h,b,b,h,a,b,a,a,b,h,a,a,b,h,a,h,h,a,b,h,b,h,h,b,b,h,b,b,h,b,b,h,b,b,h,h,h	37330,50511
36955,b,a,h,h,b,h,b,b,b,h,b,a,b,h,h,h,a,h,b,h,a,h,a,b,a,h,h,h,h,b,a,a,b,h,b,h,h,h,h,h,b,h,a,h,a,b,h,a,a	55030
37014,a,a,h,a,h,h,b,b,b,h,a,h,h,h,h,b,h,b,b,a,a,b,b,h,h,a,h,h,h,a,b,a,h,b,a,h,h,a,b,h,a,b,h,h,h,a,h,h,h
37219,h,b,h,h,h,h,h,h,h,b,a,h,a,h,b,h,h,h,b,b,h,a,h,h,a,a,b,a,h,h,a,b,h,b,a,h,h,a,h,h,h,b,h,b,h,h,a,a,b	55831,26113
37238,h,b,a,h,h,h,a,b,h,a,h,b,h,b,h,h,b,b,b,h,h,h,b,h,a,a,a,a,h,h,a,a,h,h,a,h,h,b,b,a,h,b,h,h,h,h,b,h,h	42685,46641,54178,57186,60392,12368
37283,a,b,h,h,b,h,b,a,b,h,h,h,a,h,a,b,b,a,a,a,b,a,a,a,b,a,b,h,a,b,a,a,b,b,h,a,b,b,h,h,a,h,b,h,a,b,h,a,h	44709,56268
37337,a,b,h,h,h,h,b,h,b,h,h,h,a,h,a,b,b,a,a,a,h,a,a,a,h,a,b,h,a,b,a,a,b,b,h,a,b,b,h,h,a,h,b,h,a,b,h,a,h	38723,45040,48706,55847,56940,2740
37493,h,h,a,h,b,h,b,h,h,a,b,h,h,b,h,a,h,h,b,h,b,h,h,h,h,h,h,h,a,h,a,b,b,b,h,h,b,h,a,h,h,b,h,h,h,a,b,b,a	33466
37521,a,h,h,h,h,h,h,h,b,h,h,h,a,b,a,b,h,h,a,a,h,a,h,a,h,a,b,h,h,b,a,a,b,b,h,a,h,b,h,h,h,h,b,b,h,b,h,a,h	42733,57436
37568,a,h,h,h,h,h,b,b,b,h,a,a,h,b,h,b,h,b,b,a,a,b,b,h,h,a,h,h,h,a,b,a,h,b,a,h,h,a,b,h,a,b,h,b,h,a,h,h,h	52444,57517,31378
37904,a,b,h,h,h,h,h,h,b,h,h,h,a,b,a,b,h,h,a,a,h,a,h,a,h,a,b,h,h,b,a,a,b,b,h,a,b,b,h,h,h,h,b,h,a,b,h,a,h
38047,h,b,b,h,a,b,b,b,h,h,h,b,h,h,a,h,h,a,h,a,h,b,h,a,a,b,a,a,a,a,b,b,h,h,h,h,h,h,h,a,b,h,b,a,h,h,b,h,a
38209,h,a,h,b,a,a,b,h,h,h,h,b,h,h,h,h,a,a,b,h,a,a,h,b,h,a,b,b,b,h,h,h,b,a,h,h,h,b,h,b,h,b,h,h,a,h,b,h,a	50719,53581
38447,a,h,h,h,h,b,h,b,h,h,a,h,h,b,b,a,a,h,a,h,h,h,h,b,h,b,h,b,h,h,h,h,h,a,a,h,h,h,h,h,h,h,a,h,b,b,h,a,b	45909
38849,h,a,h,b,b,h,b,b,b,h,b,h,h,h,h,h,a,h,b,h,h,h,a,b,a,b,a,h,a,b,a,h,b,h,b,h,h,h,a,h,h,a,a,h,a,b,a,a,a	3856
38869,h,h,a,a,a,a,a,b,h,h,b,h,a,b,b,h,b,b,h,h,h,h,b,a,h,b,h,b,a,h,b,h,b,h,b,h,h,h,b,a,h,b,h,b,b,a,h,h,h	60103,39366
39504,a,h,h,a,h,b,h,b,h,h,a,h,h,b,b,a,a,h,a,h,h,h,h,b,h,b,h,b,h,h,h,h,h,a,a,h,h,h,h,h,h,h,a,h,b,b,h,a,b
39661,h,h,a,b,h,h,b,h,h,b,h,h,a,b,h,h,h,b,h,b,h,b,h,a,a,a,h,a,h,h,h,h,b,h,a,h,a,h,b,a,h,a,h,h,h,h,h,h,h	48759,12405,57023
39749,a,h,h,b,h,h,b,h,h,h,a,a,h,a,b,a,b,h,a,a,h,h,a,a,a,a,a,b,h,h,a,h,b,b,a,a,h,h,h,h,h,h,h,b,b,b,a,h,a
39781,h,a,a,a,b,h,b,h,h,h,b,h,h,b,h,a,h,h,b,b,b,h,a,h,h,a,h,h,a,h,a,h,b,b,h,h,b,h,h,h,h,b,b,a,h,h,h,b,a
40223,a,h,b,a,h,h,h,a,b,b,a,h,h,b,h,h,h,a,b,h,b,h,h,a,b,b,a,h,b,h,h,h,h,b,h,b,h,h,b,h,h,a,h,a,h,h,h,b,h
40257,h,b,a,h,h,h,h,b,h,h,a,h,a,a,a,h,h,b,h,h,b,a,h,h,a,a,h,b,b,b,h,h,h,b,b,b,a,b,b,h,b,a,h,h,a,b,a,a,a
40364,a,h,h,h,h,a,b,h,h,h,h,a,h,h,b,h,b,b,h,h,h,b,a,b,h,h,a,h,b,a,a,h,b,h,a,a,a,h,h,h,h,a,b,h,b,b,a,h,h
40384,a,h,h,b,h,b,a,h,b,h,h,h,h,a,h,h,h,h,a,h,h,h,h,h,b,h,a,b,h,h,h,a,a,b,h,h,h,h,h,a,b,h,b,a,a,h,a,h,h	46166,50391,52190,55880,20185,30715,39458
40557,h,h,h,b,b,h,b,b,b,h,h,h,h,h,a,h,a,b,b,h,h,h,h,b,a,h,a,h,a,b,a,h,b,h,b,h,h,h,a,b,h,a,a,h,a,b,a,a,a
40570,a,b,b,a,h,h,h,a,h,b,a,b,h,h,a,a,a,h,h,h,a,a,b,h,a,h,a,b,a,h,b,h,h,a,b,h,b,h,h,a,a,h,h,h,b,h,h,b,a
40667,h,h,h,h,b,h,b,b,h,a,b,h,h,b,b,h,h,a,h,h,b,h,h,h,h,h,b,h,h,b,a,b,b,h,h,a,b,h,a,h,h,b,h,h,h,a,b,b,h
41041,h,h,h,h,b,h,b,h,h,a,b,h,h,b,b,h,h,a,h,h,b,h,h,h,h,h,b,h,h,b,a,b,b,h,h,a,b,h,a,h,h,b,h,h,h,a,b,b,h
41618,h,h,a,b,b,h,h,h,h,b,h,h,a,b,b,h,h,b,h,b,h,b,h,a,a,a,h,h,h,h,h,h,b,h,h,h,a,b,b,a,h,a,h,h,h,h,h,h,h
41813,h,b,b,h,h,h,h,h,h,h,a,b,b,h,b,a,h,a,h,b,a,h,b,h,b,b,h,h,b,b,a,h,a,h,a,h,h,h,h,h,b,h,b,h,b,h,h,a,b	45476,45689
41917,h,b,h,h,h,a,a,h,a,a,h,b,h,b,b,a,b,b,b,b,b,h,b,h,h,h,h,b,h,h,a,h,h,h,a,a,h,b,b,h,a,b,b,h,a,b,h,h,h
42055,h,a,b,b,a,a,b,h,h,b,h,h,h,h,a,h,a,a,h,b,a,h,a,h,b,a,h,h,h,h,h,b,h,a,a,h,b,b,b,h,h,h,b,h,a,b,b,a,a	47637,58977
42373,a,h,h,h,h,h,b,h,b,b,h,h,h,h,a,b,b,b,a,h,b,b,b,h,h,b,h,a,h,a,h,b,h,h,h,b,h,a,h,h,h,h,h,h,h,h,h,h,h	54867,59047,58045
42581,a,a,h,b,a,a,b,h,h,h,h,b,h,h,h,h,a,a,b,h,a,a,h,b,h,a,b,b,h,h,h,h,b,a,a,h,h,b,h,b,h,b,h,h,a,h,b,h,a
42654,h,b,h,h,b,b,b,h,b,h,h,b,a,b,a,b,b,h,h,a,h,b,h,b,h,h,h,a,h,h,b,h,a,h,h,a,h,b,b,h,b,a,h,h,h,b,h,a,a	47395,53542,56069,56260,59083,33378,50799
42708,h,h,b,b,a,h,b,b,b,h,a,a,h,h,a,h,h,b,h,h,b,b,a,b,h,b,a,a,h,b,a,h,b,b,a,b,h,b,h,b,h,h,b,h,h,b,h,h,b	49346
42710,h,b,b,h,a,b,b,b,h,h,h,b,h,h,a,h,h,h,h,a,h,b,h,a,a,b,a,a,a,a,b,b,h,h,h,h,h,h,h,a,b,h,b,a,h,h,b,h,a	47132,7324,29642,37948,52695
42767,a,b,h,a,h,h,h,h,a,b,a,b,b,h,h,h,a,h,h,h,a,a,b,h,a,h,a,h,a,h,b,h,b,a,h,h,h,h,h,h,a,b,h,h,b,h,a,b,a	39578
43196,h,b,b,h,h,h,h,h,h,h,a,b,b,h,b,a,h,a,h,b,a,h,b,h,h,b,h,h,b,b,a,h,a,h,a,h,h,h,h,h,b,h,b,h,b,h,h,a,b	9548
43391,h,a,h,b,b,h,b,b,b,h,b,a,b,h,h,h,a,h,b,h,a,h,a,b,a,h,a,h,a,b,a,a,b,h,b,h,h,h,a,h,b,h,a,h,a,b,h,a,a	58336
43562,h,b,h,h,h,b,b,b,b,h,h,b,h,h,a,b,h,a,h,a,h,b,h,a,a,b,a,a,a,a,b,b,h,h,h,a,h,h,h,a,b,h,h,h,h,h,b,h,a	59098
44043,a,b,a,h,h,h,h,h,h,b,a,h,h,h,h,a,h,a,b,h,h,h,h,b,a,a,h,a,a,b,h,h,h,b,a,a,a,a,h,h,h,h,h,h,a,h,a,h,b
44107,a,h,h,h,h,h,b,h,h,h,a,a,h,h,b,a,b,h,a,a,h,h,a,a,a,a,a,h,h,h,a,h,b,b,a,a,h,h,h,h,a,a,b,b,b,b,a,a,a	43888
44431,h,h,h,a,h,a,a,b,h,a,h,h,a,b,h,h,h,h,a,b,b,b,a,b,h,b,h,h,h,a,a,b,h,a,a,b,h,h,h,b,h,h,b,b,h,b,a,h,h
44569,a,b,h,a,h,h,h,a,a,b,a,b,h,h,h,a,a,h,h,h,a,a,b,h,a,h,a,h,a,h,b,h,h,a,b,h,b,h,h,h,a,h,h,h,b,h,h,b,a	51437
44703,h,b,h,a,b,h,a,h,h,b,h,h,a,b,h,h,a,h,a,h,h,h,h,b,h,a,h,b,b,a,h,a,a,a,h,b,h,h,a,h,h,h,h,a,h,h,h,h,b
44866,a,h,h,h,h,h,b,b,b,h,a,a,h,b,h,h,h,h,b,a,h,b,b,h,h,a,h,h,h,a,b,a,h,b,a,a,h,a,h,h,a,b,h,b,h,a,h,h,h	56534,8112
45102,a,h,a,h,a,b,h,a,a,a,a,h,h,b,a,a,b,h,b,h,h,h,h,b,h,b,b,h,b,h,a,a,b,a,b,h,b,h,a,a,a,a,h,b,a,a,a,b,a	48061,58964
45175,h,b,h,h,b,h,a,a,h,b,h,h,a,b,b,h,a,h,a,h,h,h,h,b,h,a,h,h,b,a,h,a,a,h,b,b,b,h,a,h,b,h,h,a,h,h,h,h,b	49635,44784
45210,h,b,h,h,h,b,b,b,b,h,h,b,h,h,a,b,h,a,h,a,h,b,h,a,a,b,a,a,a,a,b,b,h,h,h,a,h,h,h,a,b,h,h,h,h,h,b,a,a
45279,b,b,a,a,h,h,b,h,h,h,b,b,a,a,h,h,h,a,a,a,h,b,h,h,h,h,h,h,h,a,a,h,h,h,h,h,h,h,h,b,b,h,a,a,b,h,a,a,a
45636,b,h,a,h,h,h,h,b,h,h,h,h,a,a,a,h,h,b,h,h,b,a,h,h,a,a,a,b,b,b,h,h,h,b,b,b,h,h,b,a,b,a,h,h,a,b,a,a,a	54507,8454
45678,a,b,a,b,b,h,a,h,b,b,h,a,b,b,b,b,h,b,h,h,h,a,h,h,h,h,h,h,h,h,h,h,a,b,h,h,b,h,h,h,h,h,h,h,a,b,b,a,h
45939,h,b,h,h,b,h,a,h,h,b,h,h,a,b,h,h,a,h,a,h,h,h,h,b,h,a,h,h,b,a,h,a,a,a,h,b,b,h,a,h,b,h,h,a,h,h,h,h,b
46037,h,h,b,b,h,h,a,b,h,a,h,h,a,b,h,h,h,h,a,b,b,b,a,b,h,b,h,h,h,a,a,h,h,a,a,b,h,h,b,b,h,h,b,b,h,b,a,h,h	48016,3629,19747
46138,h,h,a,h,a,a,a,b,h,h,b,h,a,b,h,h,b,h,h,b,h,h,h,a,h,h,a,h,h,b,b,h,b,h,b,b,h,h,b,a,b,b,h,b,b,a,h,a,h	25225,40392,42962,53721,13175
46179,a,h,h,b,a,b,h,h,b,h,h,h,h,a,h,h,h,b,a,b,a,h,h,h,b,h,a,b,b,h,h,h,a,b,h,h,h,h,h,a,b,h,b,a,a,b,h,h,h	28039
46237,h,h,h,b,h,b,h,b,h,b,h,h,b,a,h,h,a,b,a,b,a,a,h,a,a,h,h,h,h,h,h,h,a,b,h,h,h,h,b,b,b,h,b,h,h,b,b,b,h	51728,53699,56225,3735,17636
46921,h,b,h,h,h,h,h,b,h,h,h,b,a,b,h,h,b,b,b,h,h,h,b,h,a,a,a,a,h,h,a,a,h,a,a,h,h,b,b,a,h,b,h,a,h,h,b,h,a
46932,b,h,a,h,a,a,h,h,h,h,b,b,h,h,h,h,a,a,a,h,a,b,h,a,h,h,h,a,b,a,a,a,h,b,b,h,h,a,h,b,h,h,a,h,h,h,h,h,a
48053,a,a,h,a,h,h,h,b,h,h,h,h,h,b,b,h,a,b,a,h,b,h,a,a,b,h,h,h,h,a,b,h,b,h,h,b,b,h,b,b,h,b,b,b,b,b,h,h,a	55690
48208,a,b,b,h,b,b,h,b,h,h,a,h,h,b,b,a,a,h,a,h,h,h,h,b,h,b,h,b,h,h,h,h,h,a,a,h,h,h,h,h,h,h,a,h,b,b,h,a,b
48477,h,h,a,a,h,b,h,b,a,a,a,a,h,a,a,h,h,h,b,a,a,b,h,h,h,b,h,a,h,h,b,a,h,a,h,b,a,h,b,h,h,b,h,b,a,a,b,h,b
48585,h,h,h,b,b,h,b,b,b,h,h,h,h,h,a,h,a,b,b,h,h,h,h,b,a,h,a,h,a,b,a,h,b,h,b,h,h,h,a,b,h,a,a,h,a,b,a,b,a	54998
48641,a,b,a,h,h,b,h,h,h,b,a,h,h,h,h,a,h,a,b,h,h,h,h,b,a,h,h,a,h,b,h,h,h,b,a,a,a,a,b,h,b,h,a,h,a,h,h,h,b
49205,b,b,a,b,a,h,b,h,h,b,h,b,b,h,a,h,a,b,h,b,h,b,a,a,b,a,h,h,h,b,a,h,b,h,a,h,a,h,b,a,h,h,a,h,a,h,a,h,h
49242,h,a,h,a,b,b,b,a,h,b,b,a,h,h,h,a,a,h,h,b,h,a,a,h,a,h,a,h,a,a,h,a,b,h,b,h,h,a,h,a,h,b,h,h,h,h,a,b,h	55509,44670
49320,h,b,b,h,h,b,h,h,b,h,a,b,h,h,b,a,h,a,h,b,a,a,b,h,h,b,b,b,b,h,a,h,a,h,a,h,h,b,h,h,b,h,b,h,b,h,h,a,b	55339,58183,9673,22612,46146,50677
49588,h,a,a,b,h,b,a,h,h,a,a,a,h,h,h,h,b,a,a,h,h,h,h,h,a,a,b,h,b,h,a,a,h,h,h,a,b,h,h,a,h,h,h,h,h,a,b,h,a	59933
50009,a,h,h,h,h,h,b,h,b,h,a,a,h,a,b,h,b,h,a,a,h,h,a,a,h,a,a,b,h,h,a,h,b,b,a,a,h,h,h,h,h,h,h,b,b,h,h,h,a	54861
50053,a,a,h,a,h,h,h,b,h,h,h,h,h,b,b,h,a,b,a,h,h,b,a,a,b,h,h,h,h,a,b,h,b,h,a,h,b,h,b,h,b,h,h,b,b,b,b,h,a
50259,h,a,h,h,a,h,b,h,h,h,h,b,a,h,h,a,a,a,b,h,b,a,h,b,h,a,b,h,b,h,h,b,b,h,h,h,h,b,h,b,h,b,a,a,b,a,b,h,a	51103,40903
50852,h,b,a,h,h,h,h,b,h,h,h,h,a,a,a,h,h,b,h,h,b,a,h,h,a,a,a,b,b,b,h,h,h,b,b,b,a,b,b,a,b,a,h,h,a,b,a,a,a	52238,43485,58173,34777
51744,h,h,h,a,h,b,h,b,a,h,a,a,h,a,h,a,h,h,b,a,a,b,h,h,b,b,h,a,h,h,b,h,a,a,h,b,a,h,b,h,h,b,h,b,a,a,b,a,b	60208
52127,b,a,h,b,b,h,b,b,b,h,b,a,b,h,h,h,a,h,b,h,a,h,a,b,a,h,a,h,a,b,a,a,b,h,b,h,h,h,a,h,b,h,a,h,a,b,h,a,a
52359,b,h,a,b,a,a,h,h,h,h,b,b,h,h,h,h,a,a,a,h,a,b,h,a,h,h,b,a,b,h,h,a,h,b,b,b,h,a,h,b,h,h,h,h,h,a,h,h,a	22935
52782,a,b,h,h,h,h,b,h,b,b,h,a,b,h,h,b,b,b,a,a,b,h,b,h,h,b,h,a,h,a,h,b,a,h,a,b,h,a,h,b,b,a,a,h,h,h,h,h,h
53530,a,h,h,b,h,h,a,h,h,h,h,h,h,a,h,h,h,h,a,h,h,h,h,h,b,h,h,b,h,h,b,a,h,b,h,h,a,h,h,a,h,h,b,a,a,a,a,h,h
53618,a,h,h,b,h,h,a,h,b,h,h,h,h,a,h,h,h,h,a,h,h,h,h,h,b,h,a,b,h,h,h,a,a,b,h,h,a,h,h,a,h,h,b,a,a,a,a,h,h
53760,h,b,h,h,h,h,h,h,h,b,a,h,h,h,h,h,h,h,b,b,h,a,h,b,a,a,h,a,h,h,a,b,h,b,a,h,a,a,h,h,h,h,h,h,a,h,a,a,b
54210,a,b,h,a,h,h,h,a,a,b,a,b,b,h,h,h,a,h,h,h,a,a,b,h,a,h,a,h,a,h,b,h,h,a,h,h,h,h,h,h,a,b,h,h,b,h,a,b,a
54699,a,h,b,a,h,h,h,h,h,h,a,a,h,a,a,h,b,h,h,h,h,b,b,h,h,h,h,h,h,h,a,a,a,h,h,a,b,a,h,a,a,a,h,h,h,a,a,b,h
54733,a,h,h,h,h,h,b,h,b,b,h,a,b,h,h,b,h,b,a,a,h,h,b,h,b,b,h,a,h,a,h,b,a,h,a,b,b,a,h,b,b,a,a,h,h,h,h,a,a
54806,a,h,h,h,h,h,h,h,b,h,h,h,a,b,a,b,h,h,a,a,h,a,h,a,h,a,b,h,h,b,a,a,b,b,h,a,b,b,h,h,h,h,b,b,h,b,h,a,h
55016,a,h,h,h,h,h,b,h,b,b,h,h,h,h,a,b,b,b,a,h,b,h,b,h,h,b,h,a,h,a,h,b,a,h,h,b,h,a,h,h,b,h,h,h,h,h,h,h,h	58722,2272
55345,h,b,h,h,b,h,a,a,h,b,h,h,a,b,b,h,h,h,a,h,a,h,h,b,h,a,h,h,b,a,h,h,a,h,b,b,b,h,h,h,b,h,h,a,h,h,h,h,h
56394,h,h,a,h,h,h,h,b,h,h,h,h,a,a,a,h,h,b,h,h,b,a,h,h,a,a,a,b,b,b,h,h,h,b,b,b,a,b,b,a,b,a,h,h,a,b,a,a,a	40555
56397,a,h,h,b,a,b,h,h,h,h,h,h,h,a,a,h,h,b,a,b,a,h,h,h,h,h,a,b,b,h,h,h,a,b,b,h,h,h,h,h,b,h,b,a,a,b,h,h,h
56417,a,h,h,b,h,h,a,h,h,h,h,h,h,a,h,h,h,h,a,h,h,h,h,h,b,h,a,b,h,h,b,a,a,b,h,h,a,h,h,a,h,h,b,a,a,a,a,h,h
56469,a,h,h,h,h,a,h,h,h,h,h,a,h,h,b,h,b,b,h,h,h,b,a,b,h,h,a,h,h,a,a,h,b,a,a,a,a,b,h,h,h,a,b,h,b,b,h,h,h
56855,a,h,h,h,a,h,b,b,b,h,a,a,a,b,h,h,h,h,b,h,b,h,h,a,a,h,h,a,b,a,b,a,h,h,a,h,a,a,h,h,h,b,h,b,h,a,h,h,h
56928,h,h,h,h,a,a,a,h,h,h,b,a,a,b,b,h,b,b,b,h,b,h,h,a,h,b,h,h,a,h,b,h,h,a,b,h,b,h,b,a,h,b,h,h,h,a,b,h,h
57037,h,h,h,h,b,h,b,h,h,a,b,h,h,b,h,a,h,a,b,h,b,h,h,h,h,h,h,h,a,h,a,b,b,b,h,h,b,h,a,h,h,b,h,h,h,a,b,b,h
57866,b,h,a,h,h,h,h,b,b,h,h,h,h,a,a,h,h,b,h,h,b,h,h,h,h,a,a,b,b,b,h,h,a,b,b,b,h,h,h,a,b,a,h,h,a,b,a,h,a	60122,2488,26924,46013,52064
58442,h,b,h,h,b,h,a,a,h,b,h,h,h,b,b,h,h,h,a,h,a,h,h,b,h,h,h,h,b,a,h,h,a,h,b,b,b,h,h,h,b,h,h,h,h,h,b,b,a
58445,h,b,h,h,a,a,b,b,b,h,a,a,a,b,h,h,h,h,b,h,b,h,a,a,a,h,h,h,h,a,h,h,h,h,b,a,a,a,h,h,h,b,b,h,h,h,a,h,h
59070,h,h,h,b,h,h,b,b,h,h,h,h,h,h,a,h,a,b,b,h,h,h,h,b,a,h,a,h,a,h,a,h,h,h,b,h,h,h,a,b,a,a,a,h,a,b,a,b,a
59163,h,b,h,h,b,b,b,h,b,h,h,b,a,b,a,b,b,h,h,a,h,b,h,b,h,h,h,h,h,h,b,h,a,h,h,a,h,b,b,h,b,a,h,h,h,b,h,a,a
60273,a,h,h,h,h,h,b,h,b,b,h,a,b,h,h,b,b,b,a,a,h,h,b,h,b,b,h,a,h,a,h,b,a,h,a,b,b,a,h,b,b,a,a,h,h,h,h,a,a
60451,h,b,b,h,a,b,b,b,h,h,h,b,h,h,a,h,h,h,h,a,h,b,h,a,a,b,a,a,a,a,h,b,h,a,h,h,h,h,h,a,b,h,b,a,h,h,b,h,a
112,h,h,h,a,h,b,b,h,h,h,a,a,h,a,h,a,a,h,b,h,a,b,h,b,b,b,b,a,h,h,b,h,h,a,a,b,a,h,b,-,h,h,a,b,a,a,b,a,h
803,h,b,h,h,a,a,h,h,h,h,b,h,a,b,a,h,h,h,a,b,a,h,h,h,b,h,a,h,h,b,b,a,b,h,b,b,a,h,b,-,b,b,b,b,b,h,h,a,h	44467
2570,a,h,h,h,h,a,b,h,h,h,h,a,h,h,b,a,b,b,h,a,a,h,a,h,a,h,a,h,h,a,a,h,b,h,a,a,a,-,h,h,a,a,b,h,b,b,a,a,a
2584,a,h,b,a,a,h,h,h,h,b,a,h,h,h,h,h,h,h,h,h,h,b,h,a,a,h,a,a,a,a,h,b,h,a,h,h,h,h,h,h,b,h,b,a,-,h,b,h,a
3348,h,b,h,h,h,a,a,h,a,a,h,b,h,b,b,a,b,b,b,b,b,h,b,h,a,h,h,b,h,h,a,a,h,h,-,a,h,b,b,b,a,b,b,h,a,b,h,h,h
5524,a,h,h,h,h,h,h,h,b,h,a,a,h,a,b,h,b,h,a,a,h,h,a,a,h,a,a,b,h,h,a,h,-,b,a,a,h,h,h,h,h,h,h,b,b,h,h,h,a
6638,a,b,b,h,h,b,h,h,b,h,a,b,h,b,b,a,h,a,a,b,a,-,b,h,h,b,b,b,b,h,a,h,a,h,a,h,h,b,h,h,b,h,h,h,b,h,h,a,b	34799,44601,7641
8719,b,h,h,b,b,h,h,b,b,h,h,h,h,h,h,b,h,b,a,h,b,h,h,h,b,h,a,b,h,h,b,h,a,h,b,h,h,h,h,a,b,a,b,h,a,b,-,h,h
10325,b,-,h,h,h,h,b,b,b,h,b,a,b,h,h,h,h,h,b,h,h,h,h,h,a,h,b,h,h,b,a,a,b,h,b,h,b,h,h,h,b,h,a,a,a,b,b,a,a
12591,a,h,h,h,h,h,b,h,b,b,h,a,b,h,h,b,b,b,a,-,b,h,b,h,h,b,h,a,h,a,h,b,a,h,a,b,b,a,h,b,b,a,a,h,h,h,h,h,h	13933,58468
13315,a,h,h,h,a,h,b,b,b,h,a,a,a,b,h,h,h,h,b,a,h,b,h,a,h,h,h,h,b,a,b,a,a,h,a,a,h,a,h,h,a,b,h,b,h,a,h,-,h
13615,b,b,h,h,b,b,b,-,b,h,h,b,a,b,a,b,b,h,h,a,h,b,h,b,h,h,h,a,b,h,b,h,a,h,h,h,h,h,b,h,b,a,a,h,b,b,h,a,h
14305,h,h,a,h,a,a,a,b,h,h,b,h,a,b,b,h,b,h,h,h,h,h,h,a,h,h,a,h,h,b,b,h,b,h,b,b,h,h,b,-,b,b,h,b,b,a,h,h,h
14746,a,a,h,a,a,h,h,b,h,h,h,h,h,b,b,h,a,b,a,a,-,a,a,a,b,h,a,h,h,h,b,h,b,h,h,b,h,h,b,b,h,b,h,h,h,b,h,h,h
16091,a,h,-,b,h,h,h,b,h,a,a,a,h,b,h,h,b,h,a,h,b,h,h,b,a,a,h,h,h,h,a,a,b,h,h,a,b,h,h,h,h,h,h,h,a,a,b,b,a
16371,a,a,h,a,h,h,b,b,b,h,a,h,h,b,h,-,h,b,b,a,a,b,b,h,h,a,h,h,h,a,b,a,h,b,a,h,h,a,b,h,a,b,h,h,h,a,h,h,h	34855
17198,b,h,a,h,h,h,h,b,h,h,h,h,a,a,a,h,h,b,h,h,b,a,h,h,a,a,a,b,b,b,h,h,h,b,b,b,h,b,b,-,b,a,h,h,a,b,a,a,a
17315,a,h,h,h,h,h,b,b,b,h,a,h,h,b,h,b,h,b,b,a,a,b,b,h,h,a,h,h,h,a,b,a,h,b,-,h,h,a,b,h,a,b,h,b,h,a,h,h,h	1353
17822,h,b,h,h,h,h,a,b,h,a,h,b,h,b,h,h,b,b,b,h,h,h,b,h,a,a,a,a,h,h,a,a,h,h,a,h,h,b,b,a,h,b,h,-,h,h,b,h,a
20584,b,a,h,h,h,h,b,-,b,h,b,a,b,h,h,h,h,h,b,h,a,h,h,b,h,h,h,h,h,b,a,a,b,h,b,h,h,h,h,h,b,h,a,h,a,b,h,a,a
20687,h,b,b,h,h,b,h,h,h,h,a,b,h,h,b,a,h,a,h,b,a,a,b,-,h,b,b,b,b,h,a,h,a,h,a,h,h,b,h,h,b,h,b,h,h,h,h,a,b
22457,h,h,h,a,h,b,h,b,a,a,a,a,h,a,a,a,h,h,b,a,a,b,h,h,b,b,h,-,h,h,b,h,a,a,h,b,a,h,b,h,h,b,h,b,a,a,b,a,b
24223,h,h,a,b,h,h,h,b,a,b,h,h,h,a,h,h,h,b,b,h,a,b,h,h,a,h,a,b,b,h,h,h,h,-,b,b,h,h,b,b,a,h,h,h,a,h,a,b,b
24663,a,a,a,b,h,h,h,h,h,a,a,a,h,b,h,h,b,a,a,h,h,h,h,h,-,a,h,h,h,h,a,a,h,h,b,a,b,h,h,a,h,h,h,h,a,a,b,h,a
28352,h,h,h,a,h,b,b,b,h,h,h,a,h,a,h,h,a,h,b,h,h,b,h,b,b,b,b,h,h,h,b,h,h,h,-,b,a,h,b,a,h,h,a,b,a,a,b,a,h
29896,a,b,a,h,a,b,h,a,a,a,a,h,h,b,a,a,b,h,b,h,h,h,h,b,h,b,b,h,b,h,h,a,b,a,b,h,b,h,a,-,h,a,h,b,a,a,a,b,a
29943,h,b,b,h,h,b,b,b,h,h,h,b,h,h,a,b,h,a,h,a,h,b,h,a,-,b,a,a,a,a,b,b,h,h,h,h,h,h,h,a,b,h,h,h,h,h,b,h,a
30861,a,h,h,b,a,b,h,b,h,h,h,h,h,a,a,h,a,b,a,b,a,h,b,h,a,-,h,h,b,h,h,h,a,b,h,h,h,h,h,h,b,h,b,a,a,b,h,h,h
31186,b,a,h,h,b,h,b,b,b,h,b,a,b,h,h,h,a,h,b,h,a,h,a,b,-,h,h,h,a,b,a,a,b,h,b,h,h,h,a,h,b,h,a,h,a,b,h,a,a
31204,a,h,h,b,h,b,a,h,b,h,h,h,h,a,h,h,h,h,a,h,h,h,h,h,b,h,a,b,h,h,h,a,a,b,h,h,h,h,h,-,b,h,b,a,a,a,a,h,h
31905,a,h,h,h,h,h,b,b,b,h,a,a,h,b,h,h,h,h,b,a,h,b,-,a,h,a,h,h,h,a,b,a,h,b,a,a,h,h,h,h,a,b,h,b,h,a,h,h,h
34737,h,b,h,h,a,a,b,b,b,h,a,a,a,b,a,h,h,h,h,h,b,a,a,h,a,h,h,h,h,a,h,h,h,h,b,a,a,a,h,-,h,b,b,h,h,h,a,h,h	52652
34840,h,-,h,h,b,b,b,h,b,h,h,b,a,b,a,b,b,a,h,a,h,b,h,b,h,h,a,a,h,h,b,h,a,h,b,a,h,b,h,h,b,h,h,h,h,h,h,a,a
35733,a,b,a,h,h,b,h,h,h,b,a,h,h,h,h,a,h,a,b,h,h,h,h,b,a,h,h,a,h,b,h,h,h,b,a,a,a,a,h,-,b,h,a,h,a,h,h,h,b
35771,a,b,h,h,h,h,h,h,b,b,h,a,b,h,h,b,h,b,h,a,h,h,b,h,h,h,h,a,h,a,h,b,a,h,a,b,b,-,h,b,b,a,a,h,a,h,h,a,a
37818,h,b,b,h,h,b,b,b,b,h,h,b,h,h,a,b,h,a,h,a,h,b,h,a,a,b,a,a,a,a,b,b,h,h,h,h,h,h,h,a,-,h,h,h,h,h,b,h,a
38321,h,h,a,h,h,b,h,b,a,h,h,a,h,a,h,h,h,b,-,a,a,b,h,h,h,b,h,h,h,h,h,h,h,a,b,b,h,h,b,h,a,h,h,h,a,a,a,h,b
39310,b,h,a,h,h,b,h,b,b,h,h,h,h,a,-,h,h,b,h,h,b,h,h,h,h,a,a,b,b,b,h,h,h,b,b,b,h,h,b,h,b,a,h,h,a,b,a,h,a
43507,b,b,a,a,h,-,b,b,h,h,b,b,a,a,h,h,h,a,a,a,h,b,h,h,h,h,h,h,h,a,a,h,h,h,b,h,h,h,h,b,b,h,a,a,b,h,a,a,h
44472,h,h,h,b,b,h,b,b,b,h,h,h,h,h,a,h,a,b,b,h,h,h,h,b,a,b,a,h,a,b,a,h,b,h,b,h,h,h,a,b,h,a,a,h,a,b,-,a,a
45521,a,h,h,h,h,b,h,h,b,h,b,h,h,b,a,b,h,h,a,a,a,a,h,a,h,a,b,h,h,h,h,a,b,b,h,a,h,-,h,h,h,h,h,b,b,b,a,a,h
47689,a,h,h,b,a,b,a,h,b,h,h,h,h,a,h,h,h,h,a,h,h,h,h,h,-,h,a,b,h,h,h,a,a,b,h,h,h,h,h,a,b,h,b,a,a,h,a,h,h
48259,-,h,b,a,a,h,h,h,h,b,a,h,h,h,h,h,h,h,h,h,h,b,h,a,a,h,h,h,a,a,h,b,h,a,h,h,h,h,h,h,b,h,b,a,a,h,b,h,a
49273,a,h,h,h,h,h,b,h,h,h,-,a,h,a,b,a,b,h,a,a,h,h,a,a,a,a,a,b,h,h,a,h,b,b,a,a,h,h,h,h,h,h,h,b,b,b,a,h,a
49483,b,b,a,h,a,h,b,h,h,h,h,b,b,a,a,h,h,b,h,h,h,b,a,a,b,a,h,h,h,b,a,h,h,-,a,h,h,h,b,a,h,h,a,h,h,h,a,h,h	50307
51660,a,b,a,h,h,h,h,b,b,b,h,a,b,h,h,b,h,b,h,a,h,h,b,h,b,h,h,h,h,h,h,b,a,h,h,b,b,-,h,b,b,a,a,h,a,b,h,a,a
52547,a,b,a,h,h,b,h,h,h,b,a,h,h,h,h,a,h,a,b,h,h,h,h,b,a,h,h,a,h,b,h,-,h,b,a,a,a,a,b,b,b,h,a,h,a,h,h,h,b	21209
52859,h,a,a,a,b,h,b,h,h,b,b,h,h,b,h,a,h,h,b,b,h,h,a,h,h,a,h,h,a,h,a,h,b,h,b,h,b,h,h,h,h,b,-,a,h,h,a,b,a
53353,b,a,h,h,h,h,b,b,b,-,b,a,b,h,h,h,h,b,b,h,h,h,h,b,a,h,b,h,h,b,a,a,b,h,b,h,b,h,h,h,b,h,a,a,a,b,b,a,a
53726,a,a,h,b,h,h,b,h,h,h,a,b,h,h,h,h,h,h,b,a,a,h,h,b,h,a,b,b,b,a,h,a,b,h,a,h,h,-,h,b,a,b,h,h,h,a,b,h,h
55734,a,h,h,h,a,h,b,b,b,b,a,a,a,b,h,a,h,h,b,a,h,b,h,-,h,h,h,h,b,a,b,a,h,h,a,a,h,a,h,h,a,b,h,b,h,a,h,h,h
56074,a,h,h,b,a,b,h,b,h,h,h,h,h,a,a,h,h,b,a,b,a,h,h,h,h,h,a,b,b,h,h,h,a,b,h,h,h,h,b,h,b,h,b,a,a,-,h,h,h
56874,a,a,h,a,a,h,h,b,h,h,h,h,h,h,b,h,a,b,h,a,b,a,h,a,h,h,a,h,h,h,b,h,b,a,h,b,b,h,b,b,h,b,h,h,b,h,h,a,-
58176,h,b,h,h,h,a,a,h,a,a,h,b,h,b,b,a,b,b,b,b,b,h,b,h,h,h,h,b,h,h,-,h,h,h,a,a,h,b,h,b,a,b,b,h,a,b,h,b,h
59222,a,b,a,h,h,h,h,h,h,b,-,h,h,h,h,a,h,a,b,h,h,h,h,b,a,h,h,a,a,b,h,h,h,b,a,a,a,a,h,b,h,h,a,h,a,h,h,h,b
59857,h,b,h,h,h,a,h,b,h,h,a,h,h,h,h,h,b,h,a,a,h,h,a,b,-,a,h,a,h,h,a,a,b,h,h,h,h,h,h,h,h,h,h,a,a,h,b,b,h
2577,h,b,h,a,b,h,a,h,h,b,h,h,a,b,h,a,-,h,a,h,h,h,h,b,h,h,a,b,b,a,h,-,a,a,h,b,h,h,a,h,h,h,h,a,h,h,h,h,b
3303,h,b,-,a,b,h,a,h,a,b,h,h,a,b,h,h,a,h,a,h,h,h,h,b,h,a,h,b,b,a,h,a,h,a,h,b,h,h,a,h,h,h,h,a,h,h,h,-,b
5816,h,b,h,h,h,a,a,h,a,a,h,b,h,b,b,a,h,b,b,b,b,h,b,h,h,h,h,b,h,h,a,h,h,h,a,a,h,b,h,-,-,b,b,h,a,b,h,h,h
11748,a,a,h,a,h,h,h,a,h,h,a,h,h,b,b,h,h,a,h,b,h,h,h,h,h,h,a,h,b,b,h,-,h,h,-,b,a,b,b,h,h,a,h,a,a,h,h,b,h
14290,a,h,b,b,b,h,a,h,b,h,a,h,h,b,a,-,h,h,h,h,h,h,b,h,-,b,a,b,b,h,h,a,h,h,a,b,h,h,b,h,b,h,a,a,h,a,h,b,a
15690,h,-,h,h,h,h,b,b,h,h,h,h,h,h,h,h,h,h,h,h,h,b,h,b,-,b,h,h,h,h,a,a,h,h,h,b,h,h,h,h,h,h,a,a,a,h,h,a,h
18550,h,h,h,b,h,b,h,-,h,h,h,h,h,a,a,h,a,b,a,b,a,h,b,h,a,h,h,h,h,h,h,h,a,h,h,h,h,h,-,h,b,h,b,h,a,b,b,h,h
18637,h,b,h,h,h,h,h,h,h,b,a,h,a,h,b,h,h,h,b,h,h,a,a,h,a,a,-,a,h,h,a,b,h,b,-,h,h,h,h,h,b,b,h,b,h,h,a,a,b
18787,h,h,h,a,h,b,h,-,a,a,a,a,h,a,a,a,h,h,b,a,a,h,h,-,b,h,h,a,h,h,b,h,a,a,h,b,a,h,b,h,h,b,h,b,a,a,b,h,h
23321,b,h,a,h,h,h,h,b,b,h,h,h,h,a,a,h,h,b,-,h,b,h,h,h,h,a,a,b,b,b,h,h,h,b,b,b,h,h,b,-,b,a,h,h,a,b,a,a,a
27308,h,a,h,a,b,h,b,h,h,b,b,h,h,b,h,a,a,h,b,-,h,h,a,h,h,a,a,h,a,h,a,a,b,h,-,h,b,a,h,h,h,b,b,a,h,h,a,b,h
32143,h,h,a,b,a,h,h,a,h,b,b,b,h,h,h,b,a,a,h,h,a,b,h,a,h,h,b,a,b,h,h,a,h,-,b,b,h,a,h,h,h,h,b,-,a,a,h,h,a
35339,h,h,h,a,h,b,b,b,h,h,a,a,h,a,h,a,a,h,b,h,-,b,h,-,b,b,b,a,h,h,b,h,h,a,a,b,a,h,h,a,h,h,a,b,a,a,b,a,h
36244,h,h,h,h,b,a,-,b,h,-,b,h,h,b,b,h,h,a,h,h,b,h,h,h,h,h,b,h,h,b,a,b,b,h,h,a,b,h,a,h,h,b,h,h,h,a,b,b,h
37754,h,b,a,h,h,h,h,b,h,h,a,h,a,a,a,h,h,b,h,h,b,a,h,h,a,a,h,h,b,b,h,h,h,b,b,-,a,b,b,-,b,a,h,h,a,b,a,a,a
42100,h,b,h,h,h,a,a,h,a,a,h,b,h,-,b,a,b,b,-,b,h,h,b,h,h,a,h,b,h,h,a,a,h,h,a,h,h,h,b,h,a,b,b,h,h,b,h,h,h
42950,h,b,a,h,h,h,a,-,h,a,h,b,h,b,h,b,b,b,b,h,h,h,b,h,a,a,a,h,h,h,a,a,h,h,a,h,h,b,b,h,h,-,h,h,h,b,h,h,h
44617,a,a,h,a,h,h,h,-,h,h,h,h,h,b,b,h,a,b,a,h,h,-,a,a,b,h,h,h,h,a,b,h,b,h,h,b,b,h,b,h,h,h,b,b,b,b,h,b,a
46183,a,h,h,-,h,h,b,b,b,h,h,a,h,b,h,b,h,b,b,a,h,b,b,h,h,a,h,h,h,a,b,a,h,-,a,h,h,a,b,h,a,b,h,b,h,a,h,h,h
51567,a,b,h,a,h,b,h,b,h,h,a,h,h,b,b,a,h,h,a,h,h,h,h,b,-,b,h,b,h,h,h,h,h,a,a,h,h,h,h,h,h,h,-,h,b,b,b,a,b
52195,h,h,h,h,a,a,a,-,h,h,b,a,h,b,b,h,b,b,b,h,b,h,h,-,h,b,b,h,a,h,b,h,h,a,b,h,b,h,h,a,h,b,h,h,h,a,b,h,h
57329,h,h,a,h,-,a,-,b,h,h,b,h,a,b,h,h,b,h,h,h,h,h,h,a,h,h,a,h,h,b,b,h,b,h,b,b,h,h,b,a,b,b,h,b,b,a,h,a,h
59702,h,b,h,h,b,b,b,-,b,-,h,b,a,b,a,b,b,h,b,a,h,b,h,b,h,h,a,a,h,h,b,h,a,h,h,a,h,b,b,h,b,a,h,h,h,b,h,a,h
806,a,a,h,-,h,h,h,a,h,h,a,h,h,b,b,-,h,-,h,b,h,h,h,h,b,h,a,h,b,b,h,b,h,h,h,b,a,h,b,h,h,a,h,a,a,h,h,b,h
4764,-,h,b,b,b,h,a,b,b,h,a,h,h,b,a,h,h,h,h,h,-,h,b,h,b,b,a,b,b,h,h,-,h,h,a,b,h,a,b,h,b,h,a,a,h,a,h,b,a
7683,a,-,b,h,h,b,h,b,b,h,a,b,h,b,b,a,a,a,a,b,a,h,b,h,h,b,b,b,h,h,a,h,a,h,a,h,h,b,h,h,b,h,a,h,b,h,h,-,-
8179,h,b,a,h,h,h,h,b,h,h,a,h,a,a,a,h,h,b,h,h,b,-,b,-,h,a,h,h,b,b,h,h,b,b,b,h,a,b,b,-,b,a,h,a,h,b,a,a,a
10633,b,h,a,h,a,h,b,h,h,-,h,b,b,a,a,h,h,b,h,h,h,-,a,a,b,h,h,h,h,b,a,h,h,a,a,h,h,h,b,a,h,h,a,h,h,h,h,-,h
10961,h,-,a,h,a,a,h,h,h,h,b,h,a,b,a,h,h,h,a,-,a,h,h,h,b,h,a,h,h,b,b,-,b,h,b,b,a,h,b,a,b,b,b,b,b,a,h,a,h	37242
13008,a,b,h,h,h,h,h,h,h,b,a,h,h,h,h,h,h,h,-,b,h,a,h,b,a,a,h,a,h,h,h,h,h,-,a,h,a,a,h,-,h,h,h,h,a,h,a,a,h
15139,b,b,a,b,-,h,b,h,h,b,h,b,b,h,a,-,a,b,h,b,h,b,a,a,b,a,h,h,h,b,a,h,b,h,a,h,-,h,b,a,h,a,a,h,a,b,a,h,h
17180,a,b,a,h,a,b,h,h,a,a,a,h,b,b,a,a,b,h,h,h,h,-,h,b,h,b,b,h,b,h,h,a,b,a,h,h,b,h,a,a,-,a,h,h,a,a,a,-,h
18774,h,b,h,h,h,h,a,b,h,a,h,b,h,b,-,h,b,b,-,h,h,h,b,h,a,a,a,a,h,h,a,a,h,h,a,h,h,b,b,h,h,b,-,a,h,h,b,h,h
19372,a,b,h,h,a,a,b,-,b,b,a,a,a,b,h,h,h,h,-,h,-,h,a,a,a,h,h,a,h,a,h,a,h,h,h,h,a,a,h,h,h,b,b,b,h,h,a,h,h
28186,a,b,b,h,b,b,h,b,b,h,a,b,h,b,b,-,a,a,a,b,h,h,h,b,h,b,b,b,h,h,h,h,h,h,a,h,h,h,h,h,b,h,-,h,b,h,h,-,b
30591,b,b,b,b,a,h,b,-,b,-,a,a,h,b,a,h,h,b,h,h,b,b,a,b,h,b,a,a,h,b,a,h,b,b,a,b,h,-,h,b,h,h,b,h,h,b,h,h,b
38131,b,b,a,h,a,h,b,h,-,h,h,b,b,a,-,h,h,b,h,h,h,b,a,a,-,h,h,b,h,b,a,h,h,a,a,h,h,h,b,a,h,h,a,h,h,h,h,h,h
41446,h,-,b,b,h,h,a,b,h,a,-,h,h,b,a,h,-,h,h,b,b,b,a,b,h,b,a,h,h,b,a,h,h,a,a,b,h,h,b,b,h,h,b,b,h,b,a,h,b
41675,b,b,a,a,a,h,b,h,h,h,h,b,b,h,-,h,h,b,h,h,h,b,a,a,b,h,h,h,h,b,a,h,h,a,a,h,-,h,b,-,h,h,a,h,h,h,h,h,h
49912,a,h,h,b,-,h,a,h,b,-,h,h,h,a,h,h,h,h,a,h,h,h,h,h,b,-,a,b,h,h,b,a,a,b,h,h,a,h,h,h,h,h,b,a,a,a,a,h,h
53607,-,b,-,h,a,b,h,h,a,a,a,h,h,b,-,a,b,h,h,h,h,h,h,b,h,b,b,h,b,h,h,h,b,a,h,h,b,h,a,h,h,a,h,b,a,a,a,b,h
56927,h,-,a,h,a,-,a,b,h,h,b,h,a,b,h,h,b,h,h,b,h,h,h,h,h,h,a,h,h,b,b,h,b,h,b,b,h,h,b,a,b,b,h,b,b,-,h,a,h
56977,-,b,h,h,h,a,h,b,h,h,a,a,b,b,h,h,b,h,a,h,h,h,a,-,h,a,h,h,h,h,a,a,b,h,h,a,b,h,h,h,h,-,h,h,a,a,b,b,a
59906,a,h,h,a,h,h,h,a,h,h,a,h,h,b,b,h,h,-,b,h,h,h,h,h,b,h,a,h,b,h,-,b,h,h,h,b,-,b,b,h,h,a,h,a,a,h,h,b,h
60106,a,h,h,h,h,h,b,b,b,h,a,a,h,b,h,b,h,h,b,a,h,b,b,h,h,a,h,h,h,a,-,a,h,b,a,-,h,a,h,a,a,b,h,-,h,a,h,h,h
2367,a,a,h,a,h,h,h,b,h,-,h,h,a,b,b,h,a,-,a,h,h,h,a,h,-,h,h,h,h,a,b,h,b,h,a,h,b,-,b,h,b,h,h,b,b,b,b,h,a
7035,a,a,h,b,a,a,b,h,h,h,h,h,h,h,a,h,-,a,h,b,a,a,-,h,h,a,b,b,h,h,h,h,h,a,a,h,b,b,h,-,h,h,h,h,a,h,b,-,a
12601,h,h,h,h,b,a,h,h,h,h,h,-,b,h,h,h,a,b,h,a,b,h,b,h,a,b,b,a,h,h,h,b,b,h,h,-,-,h,h,b,h,b,h,h,h,h,a,-,h
23316,h,h,h,h,a,a,a,h,h,-,b,a,h,b,b,h,-,b,b,h,b,h,h,-,h,b,-,b,a,h,b,h,h,a,b,h,b,h,h,a,h,b,h,h,h,a,b,h,h
25260,h,h,h,h,b,a,h,-,h,h,h,a,b,h,-,h,a,b,h,a,b,h,b,-,a,b,b,a,h,-,h,b,b,b,h,h,a,h,h,h,h,b,h,h,h,h,a,h,h
37571,-,h,b,b,a,h,a,b,h,a,a,h,h,-,a,h,h,h,-,b,b,b,a,b,h,b,h,h,a,b,a,h,b,-,a,b,b,h,b,b,h,h,b,b,h,b,a,h,b
41401,h,h,h,a,a,a,a,h,h,h,b,h,a,b,b,h,b,b,h,h,h,h,b,a,h,b,h,b,a,h,b,h,-,a,b,h,-,h,b,a,a,b,h,-,b,a,h,-,h
54404,b,b,-,-,a,h,b,h,h,b,h,b,b,a,a,h,h,b,h,h,h,b,a,a,b,a,h,h,h,b,a,-,-,a,a,h,h,h,h,a,h,h,a,h,h,b,a,h,h
11556,a,a,h,-,h,h,b,b,-,h,a,h,h,b,h,b,h,b,-,a,a,b,b,-,h,a,h,h,h,a,b,-,h,b,a,h,h,h,b,h,a,b,h,h,h,a,h,h,h
14218,h,a,h,a,b,h,b,h,-,b,b,h,h,b,h,a,h,h,-,b,h,h,a,-,h,a,a,h,a,h,a,h,b,h,b,-,b,h,h,-,h,b,b,a,h,a,a,b,a
23802,a,h,h,-,h,b,h,b,h,h,a,h,h,b,b,a,h,h,-,h,h,h,h,b,h,b,h,b,h,h,h,h,h,-,-,h,h,h,h,h,h,h,-,h,b,b,b,h,b
31131,a,b,a,h,h,b,-,h,h,b,a,a,b,a,h,-,h,h,b,h,h,h,h,b,a,h,h,a,h,-,-,h,h,b,h,-,a,a,b,h,b,h,a,a,a,h,h,h,h
47420,a,h,h,h,h,h,h,h,b,h,h,h,a,-,a,-,h,h,a,a,h,a,h,a,h,a,b,h,h,-,a,a,-,b,h,a,b,b,h,h,h,h,h,h,h,-,h,a,h
52484,a,h,-,a,h,a,-,h,h,h,h,a,h,h,-,h,b,b,h,h,h,b,a,b,-,h,a,h,h,a,a,h,b,h,a,a,a,h,h,h,h,a,-,h,b,b,h,h,h
52990,b,b,a,h,-,h,b,h,h,h,h,b,b,-,-,h,h,b,h,h,h,b,h,h,b,h,h,h,h,b,a,h,h,-,-,h,h,h,b,a,h,h,h,h,h,h,h,h,h
9408,h,b,b,h,h,b,h,-,b,-,a,b,h,b,b,a,h,a,h,b,a,a,b,-,h,b,-,-,b,h,a,h,a,h,a,h,h,h,h,-,b,h,h,h,b,h,h,a,b
9480,a,-,h,-,h,h,h,h,-,b,h,a,b,h,h,b,h,b,h,a,h,h,b,h,b,-,h,a,h,a,b,b,a,h,a,b,-,a,h,-,b,a,a,h,a,h,h,a,a
19359,a,h,h,-,h,h,h,h,b,h,h,h,a,-,a,b,h,h,a,a,h,a,h,a,h,a,b,h,h,-,a,a,b,b,h,-,b,h,h,h,a,h,b,-,-,b,h,a,h
43746,h,b,a,h,h,-,h,b,h,-,a,h,a,a,-,h,h,b,h,h,b,a,b,h,a,-,h,h,b,b,h,h,b,b,b,h,a,b,b,h,b,a,h,a,a,b,a,-,-
48314,a,h,a,h,a,b,h,a,h,-,-,h,h,b,a,h,b,-,b,h,h,h,h,b,h,b,b,h,b,h,h,a,b,a,b,h,b,-,h,-,-,a,h,b,h,h,a,b,a
54650,h,-,h,b,a,h,b,b,b,-,h,a,-,h,a,h,-,b,h,a,b,b,h,b,b,b,-,a,h,b,a,h,b,b,h,b,-,b,h,b,a,h,b,h,h,b,h,h,b
2761,b,h,-,h,a,a,a,h,h,h,b,a,h,b,b,h,b,b,b,-,-,h,h,a,h,b,h,h,a,h,b,-,h,a,b,h,-,h,h,-,-,b,h,h,h,a,b,b,h
10744,h,-,h,h,h,h,b,b,b,h,-,h,h,-,h,b,h,b,b,-,-,b,b,h,h,h,-,h,h,h,b,a,h,b,h,h,b,a,b,b,h,b,h,h,h,-,h,h,h
10790,a,b,h,-,h,a,b,h,-,-,h,-,h,h,b,h,b,b,h,h,h,b,a,b,a,h,a,h,b,a,a,h,b,h,a,a,a,-,h,h,-,a,-,h,b,b,a,b,h
14388,h,h,h,h,a,a,a,h,h,h,b,a,h,-,-,h,b,-,-,h,b,h,h,a,h,b,h,h,a,h,-,h,h,a,b,h,b,h,-,a,-,b,a,h,h,a,b,a,h
39113,a,a,h,a,b,h,-,b,b,h,-,-,a,b,b,-,h,b,h,h,h,b,h,b,b,h,h,h,a,-,-,h,h,-,h,a,a,h,a,h,b,a,h,b,a,h,h,b,a
39286,a,h,-,a,-,-,h,h,h,b,h,h,b,-,h,h,h,h,a,-,a,a,h,a,h,a,b,h,h,h,h,a,b,-,h,a,h,-,h,h,h,h,h,h,b,b,a,a,h
54498,a,a,h,a,a,h,-,a,h,h,a,h,h,b,-,h,h,a,-,b,b,h,h,h,-,-,a,h,b,b,h,b,h,h,h,b,a,b,b,h,-,a,h,a,-,h,h,b,h
57794,-,h,h,a,h,a,-,h,h,h,-,a,h,h,b,-,b,b,h,h,-,b,a,h,-,h,a,h,h,-,a,h,b,a,a,a,a,b,h,h,h,a,b,h,b,b,h,h,h
58284,h,-,h,h,a,a,a,h,h,h,b,a,h,b,b,h,b,b,-,h,-,h,h,a,h,b,h,h,-,b,b,-,h,a,b,h,b,h,h,-,h,b,h,h,h,a,b,-,h
