# Supplementary material for: A Genetic Map for the Only Self-Fertilizing Vertebrate
Source: G3 (Bethesda). 2016 Feb 9;6(4):1095–106. doi: 10.1534/g3.115.022699 (PMC4825644; doi:10.1534/g3.115.022699)
Supplement: Supplemental Material [file supp_g3.115.022699_FileS3.zip › Readme.txt]

Following files are included.

linkage.class.php : PHP class library.  Calculation will stop when recombination rate reaches 0.15.  You may change this value with an editor at line "const max_distance = 15".

linkage.php : PHP main script to make linkage map. This script read data from
standard input and write to standard out.

run.sh : A test script for linkage.php.

map49F2_41.txt : The input file exported from Stacks containing 9937 markers.

--------------------------------------------------------------------------------------------------

To test linkage.php script, please execute run.sh as follows.

./run.sh test

It take about 10 minutes around. After running, you will find two files,
marker.unique and marker.linked. marker.unique contained the tags
representing mapped loci. marker.linked contained the linkage groups.


--------------------------------------------------------------------------------------------------

linkage.php read csv file as input which contain lines as follows.

17,h,h,h,a,b,b,h,h,h,h,b,h,h,a,b,b,h,h,b,h,b,h,h,h,h,a,a,h,h,h,h,h,h,b,h,h,h,a,b,b,a,h,a,h,b,h,h,h,b,h,h
18,h,h,b,h,h,b,b,b,b,b,h,h,b,h,h,a,b,b,a,h,a,h,b,h,a,h,b,a,a,a,a,b,b,h,h,h,a,h,h,h,a,b,h,h,h,h,a,h,b,a,a
19,h,a,h,h,h,h,h,b,h,h,h,a,a,h,a,b,a,b,h,a,a,h,h,a,a,a,a,a,h,h,h,a,h,b,b,a,a,h,h,h,h,a,a,b,b,b,h,b,a,h,a

The first column indicate the marker name, which must be unique in
files. The name can contain any alphabets and numbers. The columns from
second to last represent F2 genetic types. In this sample a and b mean
each genetic type, h means heterozygous and '-' means no data.
