# Supplementary material for: A Genetic Map for the Only Self-Fertilizing Vertebrate
Source: G3 (Bethesda). 2016 Feb 9;6(4):1095–106. doi: 10.1534/g3.115.022699 (PMC4825644; doi:10.1534/g3.115.022699)
Supplement: Supplemental Material [file supp_g3.115.022699_FileS3.zip › run.sh]

#!/bin/bash


case $1 in
	'test')
		tr "\t\r" ",\n" <map49F2_42.txt \
			| grep -v '^Catalog' \
			| ./linkage.php --unique \
			| tee marker.unique \
			| ./linkage.php >marker.linked
		;;

esac
